# Supplementary material for: Unrepaired base excision repair intermediates in template DNA strands trigger replication fork collapse and PARP inhibitor sensitivity
Source: EMBO J. 2023 Jul 26;42(18):e113190. doi: 10.15252/embj.2022113190 (PMC10505916; doi:10.15252/embj.2022113190)
Supplement: Supplementary file 3 — Source Data for Figure 1 [file EMBJ-42-e113190-s001.zip]

Archive with 13 entries (6 files):
- embj2022113190-sup-0002-SDataFig1/SD Figure 1/
- embj2022113190-sup-0002-SDataFig1/SD Figure 1/A/
- embj2022113190-sup-0002-SDataFig1/SD Figure 1/A/SD Figure 1A.xlsx
- embj2022113190-sup-0002-SDataFig1/SD Figure 1/B/
- embj2022113190-sup-0002-SDataFig1/SD Figure 1/B/SD Figure 1B.xlsx
- embj2022113190-sup-0002-SDataFig1/SD Figure 1/C/
- embj2022113190-sup-0002-SDataFig1/SD Figure 1/C/SD Figure 1C.xlsx
- embj2022113190-sup-0002-SDataFig1/SD Figure 1/D/
- embj2022113190-sup-0002-SDataFig1/SD Figure 1/D/SD Figure 1D.xlsx
- embj2022113190-sup-0002-SDataFig1/SD Figure 1/E/
- embj2022113190-sup-0002-SDataFig1/SD Figure 1/E/SD Figure 1E.xlsx
- embj2022113190-sup-0002-SDataFig1/SD Figure 1/F/
- embj2022113190-sup-0002-SDataFig1/SD Figure 1/F/SD Figure 1F.xlsx
