# Supplementary material for: Unrepaired base excision repair intermediates in template DNA strands trigger replication fork collapse and PARP inhibitor sensitivity
Source: EMBO J. 2023 Jul 26;42(18):e113190. doi: 10.15252/embj.2022113190 (PMC10505916; doi:10.15252/embj.2022113190)
Supplement: Supplementary file 3 — Source Data for Figure 1 [file EMBJ-42-e113190-s001.zip › embj2022113190-sup-0002-SDataFig1/SD Figure 1/A/SD Figure 1A.xlsx]

## Sheet: 1 A
WT						XRCC1						WT + PARPi
	Repeat 1	Repeat 2	Repeat 3	Average			Repeat 1	Repeat 2	Repeat 3	Average			Repeat 1	Repeat 2	Repeat 3	Average
0	100	100	100	100		0	100	100	100	100		0	100	100	100	100
0.1	92.9688	120.641	98.6111	104.073		0.1	79.661	90.884	92.8367	87.7939		0.1	54.4872	59.8684	53.7594	56.0383
0.5	85.1562	106.05	88.8889	93.365		0.5	47.0339	3.59116	16.3324	22.3191		0.5	0.320513	0.328947	1.8797	0.843053
1	91.4062	109.253	99.3056	99.9882		1	1.27119	2.76243	1.7192	1.91761		1	0.320513	0.986842	0	0.435785
2	78.125	97.8648	96.875	90.9549		2	0.423729	0	0	0.141243		2	0	0	0	0
