# Supplementary material for: Unrepaired base excision repair intermediates in template DNA strands trigger replication fork collapse and PARP inhibitor sensitivity
Source: EMBO J. 2023 Jul 26;42(18):e113190. doi: 10.15252/embj.2022113190 (PMC10505916; doi:10.15252/embj.2022113190)
Supplement: Supplementary file 3 — Source Data for Figure 1 [file EMBJ-42-e113190-s001.zip › embj2022113190-sup-0002-SDataFig1/SD Figure 1/B/SD Figure 1B.xlsx]

## Sheet: 1 B
WT						XRCC1						WT + PARPi
	Repeat 1	Repeat 2	Repeat 3	Average			Repeat 1	Repeat 2	Repeat 3	Average			Repeat 1	Repeat 2	Repeat 3	Average
0	100	100	100	100		0	100	100	100	100		0	100	100	100	100
0.1	109	109.325	102.424	106.916		0.1	120.779	80.5699	109.244	103.531		0.1	87.4126	101.462	84.0237	90.9661
0.5	113	128.939	85.1515	109.03		0.5	111.039	96.114	100.84	102.664		0.5	79.7203	92.6901	97.929	90.1131
1	115	125.08	100.909	113.663		1	101.623	88.8601	107.003	99.1621		1	44.0559	80.9942	73.9645	66.3382
2	81.3333	106.431	101.818	96.5275		2	92.5325	86.5285	91.3165	90.1258		2	10.4895	48.8304	42.8994	34.0731
