# Supplementary material for: Unrepaired base excision repair intermediates in template DNA strands trigger replication fork collapse and PARP inhibitor sensitivity
Source: EMBO J. 2023 Jul 26;42(18):e113190. doi: 10.15252/embj.2022113190 (PMC10505916; doi:10.15252/embj.2022113190)
Supplement: Supplementary file 3 — Source Data for Figure 1 [file EMBJ-42-e113190-s001.zip › embj2022113190-sup-0002-SDataFig1/SD Figure 1/C/SD Figure 1C.xlsx]

## Sheet: 1 C
WT						XRCC1						WT + PARPi
	Repeat 1	Repeat 2	Repeat 3	Average			Repeat 1	Repeat 2	Repeat 3	Average			Repeat 1	Repeat 2	Repeat 3	Average
0	100	100	100	100		0	100	100	100	100		0	100	100	100	100
0.1	96.1765	96.1131	105.535	99.2749		0.1	103.797	91.7553	104.444	99.9991		0.1	104.746	104.314	89.9441	99.6679
0.5	95.5882	102.473	97.786	98.6159		0.5	98.481	100.532	85.5556	94.8562		0.5	77.6271	95.6863	79.3296	84.2143
1	98.5294	102.473	85.2399	95.4143		1	91.1392	92.2872	89.1667	90.8644		1	86.4407	92.9412	48.6034	75.9951
2	96.4706	96.1131	73.8007	88.7948		2	104.557	79.5213	66.3889	83.489		2	28.1356	58.4314	11.7318	32.7663
