# Supplementary material for: Unrepaired base excision repair intermediates in template DNA strands trigger replication fork collapse and PARP inhibitor sensitivity
Source: EMBO J. 2023 Jul 26;42(18):e113190. doi: 10.15252/embj.2022113190 (PMC10505916; doi:10.15252/embj.2022113190)
Supplement: Supplementary file 3 — Source Data for Figure 1 [file EMBJ-42-e113190-s001.zip › embj2022113190-sup-0002-SDataFig1/SD Figure 1/D/SD Figure 1D.xlsx]

## Sheet: 1 D
WT						XRCC1						WT + PARPi
	Repeat 1	Repeat 2	Repeat 3	Average			Repeat 1	Repeat 2	Repeat 3	Average			Repeat 1	Repeat 2	Repeat 3	Average
0	100	100	100	100		0	100	100	100	100		0	100	100	100	100
0.1	101.34	84.5426	114.222	100.035		0.1	99.7151	104.029	96.7552	100.167		0.1	93.5484	90.4605	116.078	100.029
0.5	93.0295	91.7981	124.889	103.239		0.5	96.0114	99.6337	95.2802	96.9751		0.5	91.4956	87.8289	103.137	94.1539
1	102.681	112.303	109.333	108.106		1	109.972	109.524	107.375	108.957		1	89.4428	88.1579	100.784	92.795
2	101.34	106.625	135.556	114.507		2	89.1738	95.6044	91.4454	92.0745		2	64.2229	62.8289	58.8235	61.9585
