# Supplementary material for: Unrepaired base excision repair intermediates in template DNA strands trigger replication fork collapse and PARP inhibitor sensitivity
Source: EMBO J. 2023 Jul 26;42(18):e113190. doi: 10.15252/embj.2022113190 (PMC10505916; doi:10.15252/embj.2022113190)
Supplement: Supplementary file 3 — Source Data for Figure 1 [file EMBJ-42-e113190-s001.zip › embj2022113190-sup-0002-SDataFig1/SD Figure 1/E/SD Figure 1E.xlsx]

## Sheet: 1 E
WT						XRCC1						PARP1						PARP2						PARP1 PARP2
	Repeat 1	Repeat 2	Repeat 3	Average			Repeat 1	Repeat 2	Repeat 3	Average			Repeat 1	Repeat 2	Repeat 3	Average			Repeat 1	Repeat 2	Repeat 3	Average			Repeat 1	Repeat 2	Repeat 3	Average
0	100	100	100	100		0	100	100	100	100		0	100	100	100	100		0	100	100	100	100		0	100	100	100	100
0.1	98.1707	98.6726	100.279	99.0409		0.1	95.1852	76.4706	97.3214	89.6591		0.1	92.1739	70.9677	103.349	88.8303		0.1	105.994	100.971	100.531	102.498		0.1	49.0798	59.3023	58.4	55.594
0.5	105.793	101.327	95.8101	100.977		0.5	12.963	28.9216	45.9821	29.2889		0.5	58.2609	27.957	84.689	56.969		0.5	102.839	88.0259	91.2467	94.0372		0.5	0.613497	1.16279	0.4	0.725429
1	95.4268	102.212	91.0615	96.2336		1	2.22222	2.94118	0.892857	2.01875		1	12.1739	3.76344	0.478469	5.47194		1	87.3817	95.4693	87.0027	89.9512		1	0	0	0	0
2	90.5488	81.4159	73.1844	81.7164		2	0	0	0	0		2	1.73913	0	0.478469	0.7392		2	76.9716	68.6084	67.6393	71.0731		2	0	0	0	0
