# Supplementary material for: Unrepaired base excision repair intermediates in template DNA strands trigger replication fork collapse and PARP inhibitor sensitivity
Source: EMBO J. 2023 Jul 26;42(18):e113190. doi: 10.15252/embj.2022113190 (PMC10505916; doi:10.15252/embj.2022113190)
Supplement: Supplementary file 3 — Source Data for Figure 1 [file EMBJ-42-e113190-s001.zip › embj2022113190-sup-0002-SDataFig1/SD Figure 1/F/SD Figure 1F.xlsx]

## Sheet: 1 A
WT						XRCC1						WT + PARPi
	Repeat 1	Repeat 2	Repeat 3	Average			Repeat 1	Repeat 2	Repeat 3	Average			Repeat 1	Repeat 2	Repeat 3	Average
0	100	100	100	100		0	100	100	100	100		0	100	100	100	100
0.1	92.9688	120.641	98.6111	104.073		0.1	79.661	90.884	92.8367	87.7939		0.1	54.4872	59.8684	53.7594	56.0383
0.5	85.1562	106.05	88.8889	93.365		0.5	47.0339	3.59116	16.3324	22.3191		0.5	0.320513	0.328947	1.8797	0.843053
1	91.4062	109.253	99.3056	99.9882		1	1.27119	2.76243	1.7192	1.91761		1	0.320513	0.986842	0	0.435785
2	78.125	97.8648	96.875	90.9549		2	0.423729	0	0	0.141243		2	0	0	0	0

## Sheet: 1 B
WT						XRCC1						WT + PARPi
	Repeat 1	Repeat 2	Repeat 3	Average			Repeat 1	Repeat 2	Repeat 3	Average			Repeat 1	Repeat 2	Repeat 3	Average
0	100	100	100	100		0	100	100	100	100		0	100	100	100	100
0.1	109	109.325	102.424	106.916		0.1	120.779	80.5699	109.244	103.531		0.1	87.4126	101.462	84.0237	90.9661
0.5	113	128.939	85.1515	109.03		0.5	111.039	96.114	100.84	102.664		0.5	79.7203	92.6901	97.929	90.1131
1	115	125.08	100.909	113.663		1	101.623	88.8601	107.003	99.1621		1	44.0559	80.9942	73.9645	66.3382
2	81.3333	106.431	101.818	96.5275		2	92.5325	86.5285	91.3165	90.1258		2	10.4895	48.8304	42.8994	34.0731

## Sheet: 1 C
WT						XRCC1						WT + PARPi
	Repeat 1	Repeat 2	Repeat 3	Average			Repeat 1	Repeat 2	Repeat 3	Average			Repeat 1	Repeat 2	Repeat 3	Average
0	100	100	100	100		0	100	100	100	100		0	100	100	100	100
0.1	96.1765	96.1131	105.535	99.2749		0.1	103.797	91.7553	104.444	99.9991		0.1	104.746	104.314	89.9441	99.6679
0.5	95.5882	102.473	97.786	98.6159		0.5	98.481	100.532	85.5556	94.8562		0.5	77.6271	95.6863	79.3296	84.2143
1	98.5294	102.473	85.2399	95.4143		1	91.1392	92.2872	89.1667	90.8644		1	86.4407	92.9412	48.6034	75.9951
2	96.4706	96.1131	73.8007	88.7948		2	104.557	79.5213	66.3889	83.489		2	28.1356	58.4314	11.7318	32.7663

## Sheet: 1 D
WT						XRCC1						WT + PARPi
	Repeat 1	Repeat 2	Repeat 3	Average			Repeat 1	Repeat 2	Repeat 3	Average			Repeat 1	Repeat 2	Repeat 3	Average
0	100	100	100	100		0	100	100	100	100		0	100	100	100	100
0.1	101.34	84.5426	114.222	100.035		0.1	99.7151	104.029	96.7552	100.167		0.1	93.5484	90.4605	116.078	100.029
0.5	93.0295	91.7981	124.889	103.239		0.5	96.0114	99.6337	95.2802	96.9751		0.5	91.4956	87.8289	103.137	94.1539
1	102.681	112.303	109.333	108.106		1	109.972	109.524	107.375	108.957		1	89.4428	88.1579	100.784	92.795
2	101.34	106.625	135.556	114.507		2	89.1738	95.6044	91.4454	92.0745		2	64.2229	62.8289	58.8235	61.9585

## Sheet: 1 E
WT						XRCC1						PARP1						PARP2						PARP1 PARP2
	Repeat 1	Repeat 2	Repeat 3	Average			Repeat 1	Repeat 2	Repeat 3	Average			Repeat 1	Repeat 2	Repeat 3	Average			Repeat 1	Repeat 2	Repeat 3	Average			Repeat 1	Repeat 2	Repeat 3	Average
0	100	100	100	100		0	100	100	100	100		0	100	100	100	100		0	100	100	100	100		0	100	100	100	100
0.1	98.1707	98.6726	100.279	99.0409		0.1	95.1852	76.4706	97.3214	89.6591		0.1	92.1739	70.9677	103.349	88.8303		0.1	105.994	100.971	100.531	102.498		0.1	49.0798	59.3023	58.4	55.594
0.5	105.793	101.327	95.8101	100.977		0.5	12.963	28.9216	45.9821	29.2889		0.5	58.2609	27.957	84.689	56.969		0.5	102.839	88.0259	91.2467	94.0372		0.5	0.613497	1.16279	0.4	0.725429
1	95.4268	102.212	91.0615	96.2336		1	2.22222	2.94118	0.892857	2.01875		1	12.1739	3.76344	0.478469	5.47194		1	87.3817	95.4693	87.0027	89.9512		1	0	0	0	0
2	90.5488	81.4159	73.1844	81.7164		2	0	0	0	0		2	1.73913	0	0.478469	0.7392		2	76.9716	68.6084	67.6393	71.0731		2	0	0	0	0

## Sheet: 1 F
1									2									3
	1	2	3	4						1	2	3	4						1	2	3	4
0	100	100	100	100					0	100	100	100	100					0	100	100	100	100
0.1	101.342	96.0573	107.491	96.2963					0.1	97.3545	96.7164	95.8824	91.7143					0.1	99.0446	95.6811	88.1757	98.4848
0.5	96.3087	96.7742	94.7566	101.481					0.5	96.0317	94.9254	83.5294	97.1429					0.5	92.6752	85.7143	93.2432	98.8636
1	103.02	98.5663	59.9251	97.7778					1	88.0952	83.8806	66.7647	88.5714					1	93.6306	88.3721	58.4459	105.682
2	91.6107	94.6237	29.2135	91.8519					2	92.5926	80.597	55.8824	90.8571					2	96.8153	97.3422	34.1216	86.7424
Average
	1	2	3	4
0	100	100	100	100
0.1	99.2471	96.1516	97.1829	95.4985
0.5	95.0052	92.4713	90.5097	99.1627
1	94.9153	90.273	61.7119	97.3437
2	93.6729	90.8543	39.7392	89.8171
SEM
	1	2	3	4
0
0.1	0.94356	0.247051	4.58344	1.62874
0.5	0.953477	2.79274	2.87194	1.02988
1	3.55672	3.54738	2.09205	4.03685
2	1.30359	4.23625	6.6912	1.27696
1	CldU 1st cell cycle
2	CldU + PARPi 1st cell cycle
3	CldU 1st cell cycle + PARPi 2nd cell cycle
4	PARPi 1st cell cycle + CldU 2nd cell cycle
