# Supplementary material for: Unrepaired base excision repair intermediates in template DNA strands trigger replication fork collapse and PARP inhibitor sensitivity
Source: EMBO J. 2023 Jul 26;42(18):e113190. doi: 10.15252/embj.2022113190 (PMC10505916; doi:10.15252/embj.2022113190)
Supplement: Supplementary file 4 — Source Data for Figure 2 [file EMBJ-42-e113190-s007.zip]

Archive with 20 entries (16 files):
- SD Figure 2/
- __MACOSX/._SD Figure 2
- SD Figure 2/A/
- __MACOSX/SD Figure 2/._A
- SD Figure 2/C/
- __MACOSX/SD Figure 2/._C
- SD Figure 2/B/
- __MACOSX/SD Figure 2/._B
- SD Figure 2/A/SD Figure 2A.pptx
- __MACOSX/SD Figure 2/A/._SD Figure 2A.pptx
- SD Figure 2/A/SD Figure 2A.xlsx
- __MACOSX/SD Figure 2/A/._SD Figure 2A.xlsx
- SD Figure 2/C/SD Figure 2C.xlsx
- __MACOSX/SD Figure 2/C/._SD Figure 2C.xlsx
- SD Figure 2/C/SD Figure 2C.pptx
- __MACOSX/SD Figure 2/C/._SD Figure 2C.pptx
- SD Figure 2/B/SD Figure 2B.xlsx
- __MACOSX/SD Figure 2/B/._SD Figure 2B.xlsx
- SD Figure 2/B/SD Figure 2B.pptx
- __MACOSX/SD Figure 2/B/._SD Figure 2B.pptx
