# Supplementary material for: Unrepaired base excision repair intermediates in template DNA strands trigger replication fork collapse and PARP inhibitor sensitivity
Source: EMBO J. 2023 Jul 26;42(18):e113190. doi: 10.15252/embj.2022113190 (PMC10505916; doi:10.15252/embj.2022113190)
Supplement: Supplementary file 4 — Source Data for Figure 2 [file EMBJ-42-e113190-s007.zip › SD Figure 2/A/SD Figure 2A.xlsx]

## Sheet: 2 A
	Repeat 1
		Untreated					24h + 24h
		WT	XRCC1	PARP1	PARP2	PARP1/PARP2	WT	XRCC1	PARP1	PARP2	PARP1/PARP2
	G1	0.098	0.075	0.053	0.04	0.093	0.055	0.569	0.074	0.04	1.916
	S	1.506	2.593	0.849	0.43	1.993	3.313	21.698	7.992	2.799	24.031
	G2	2.193	1.181	0.603	0.573	1.261	2.226	14.79	3.189	1.419	9.382
	Repeat 2
		Untreated					24h + 24h
		WT	XRCC1	PARP1	PARP2	PARP1/PARP2	WT	XRCC1	PARP1	PARP2	PARP1/PARP2
	G1	0.096	0.074	0.1	0.084	0.048	0.085	0.746	0.143	0.199	0.211
	S	1.733	2.762	1.002	0.666	3.19	4.351	22.48	11.694	3.695	22.683
	G2	1.833	1.207	1.11	1.47	1.655	2.054	7	3.854	2.694	8.909
	Repeat 3
		Untreated					24h + 24h
		WT	XRCC1	PARP1	PARP2	PARP1/PARP2	WT	XRCC1	PARP1	PARP2	PARP1/PARP2
	G1	0.062	0.087	0.082	0.054	0.231	0.097	0.49	0.23	0.089	0.325
	S	2.252	3.508	1.585	0.995	3.955	6.657	32.946	15.65	6.075	33.628
	G2	2.36	1.959	0.705	0.562	1.649	3.399	13.013	4.491	2.724	9.93
	Average
		Untreated					24h + 24h
		WT	XRCC1	PARP1	PARP2	PARP1/PARP2	WT	XRCC1	PARP1	PARP2	PARP1/PARP2
	G1	0.0853333	0.0786667	0.0783333	0.0593333	0.124	0.079	0.601667	0.149	0.109333	0.817333
	S	1.83033	2.95433	1.14533	0.697	3.046	4.77367	25.708	11.7787	4.18967	26.7807
	G2	2.12867	1.449	0.806	0.868333	1.52167	2.55967	11.601	3.84467	2.279	9.407
	SEM
		Untreated					24h + 24h
		WT	XRCC1	PARP1	PARP2	PARP1/PARP2	WT	XRCC1	PARP1	PARP2	PARP1/PARP2
	G1	0.00953745	0.00341022	0.0111787	0.010597	0.0449518	0.010198	0.061796	0.0368511	0.038385	0.449333
	S	0.180268	0.229517	0.18308	0.133772	0.466169	0.806855	2.96064	1.80534	0.798132	2.81341
	G2	0.126961	0.208297	0.126415	0.245643	0.106426	0.345046	1.92448	0.306908	0.351165	0.240868
