# Supplementary material for: Unrepaired base excision repair intermediates in template DNA strands trigger replication fork collapse and PARP inhibitor sensitivity
Source: EMBO J. 2023 Jul 26;42(18):e113190. doi: 10.15252/embj.2022113190 (PMC10505916; doi:10.15252/embj.2022113190)
Supplement: Supplementary file 4 — Source Data for Figure 2 [file EMBJ-42-e113190-s007.zip › SD Figure 2/C/SD Figure 2C.xlsx]

## Sheet: Sheet1
Fig 2C
SCEs - Kos
WT	WT +PARPi	KO PARP1	KO PARP2	KO PARP1/Parp2	KO XRCC1
29	162	51	32	110	154		n1
23	142	56	24	108	117
27	138	49	19	127	108
28	127	54	15	122	90
31	146	59	30	111	111
25	129	44	27	104	107
26	137	52	41	96	133
28	119	41	23	138	126
24	113	55	21	99	127
26	124	50	23	96	75
25	138	40	20	132	102
26	129	56	19	110	109
31	132	64	27	121	111
21	127	49	26	130	119
23	130	56	20	112	102
23	127	83	31	172	137		n2
20	105	59	23	123	96
25	89	57	21	129	95
22	131	51	31	131	152
24	117	59	26	123	114
23	103	61	33	141	110
25	132	51	23	143	92
24	91	56	31	122	103
20	85	61	27	132	102
24	86	47	21	137	102
24	87	69	33	141	90
22	117	51	23	132	103
25	94	69	29	129	87
22	114	49	24	162	76
23	110	53	21	123	92
22	126	49	30	111	154		n3
45	137	41	17	118	117
24	134	56	20	108	108
19	119	49	21	84	90
38	152	60	29	86	111
20	103	40	23	128	107
19	98	50	36	83	133
17	97	40	14	93	126
18	105	41	20	113	127
15	119	37	33	96	75
23	104	44	31	81	102
23	116	54	24	95	109
23	123	36	20	99	111
29	129	44	19	101	119
25	120	39	26	121	102
