# Supplementary material for: Unrepaired base excision repair intermediates in template DNA strands trigger replication fork collapse and PARP inhibitor sensitivity
Source: EMBO J. 2023 Jul 26;42(18):e113190. doi: 10.15252/embj.2022113190 (PMC10505916; doi:10.15252/embj.2022113190)
Supplement: Supplementary file 4 — Source Data for Figure 2 [file EMBJ-42-e113190-s007.zip › SD Figure 2/B/SD Figure 2B.xlsx]

## Sheet: Sheet1
Fig 2B
γH2AX - CldU/Opb: 1st cycle/2nd cycle
A	B	C	D	E	F
no treatment - no treatment	CldU+PARPi - CldU+PARPi	CldU+PARPi -no treatment	no treatment - CldU+PARPi	PARPi - CldU	CldU - PARPi
10.89	36.22	18.45	22.57	12.17	32.68
14.24	33.35	sample lost	17.02	sample lost	31.6
12.08	25.52	12.35	17.41	13.38	30.25
11.33	27.28	11.98	14.92	15.96	23.94
