# Supplementary material for: Unrepaired base excision repair intermediates in template DNA strands trigger replication fork collapse and PARP inhibitor sensitivity
Source: EMBO J. 2023 Jul 26;42(18):e113190. doi: 10.15252/embj.2022113190 (PMC10505916; doi:10.15252/embj.2022113190)
Supplement: Supplementary file 5 — Source Data for Figure 3 [file EMBJ-42-e113190-s003.zip]

Archive with 4 entries (3 files):
- SD Figure 3/
- __MACOSX/._SD Figure 3
- SD Figure 3/SD Figure 3.xlsx
- __MACOSX/SD Figure 3/._SD Figure 3.xlsx
