# Supplementary material for: Unrepaired base excision repair intermediates in template DNA strands trigger replication fork collapse and PARP inhibitor sensitivity
Source: EMBO J. 2023 Jul 26;42(18):e113190. doi: 10.15252/embj.2022113190 (PMC10505916; doi:10.15252/embj.2022113190)
Supplement: Supplementary file 5 — Source Data for Figure 3 [file EMBJ-42-e113190-s003.zip › SD Figure 3/SD Figure 3.xlsx]

## Sheet: Scores
Gene	day24untreated→day24_both_ola+cldu	day24_untreated→day24_olap	day9→day24_both_ola+cldu	day9→day24untreated	day9→day24_olap	day24_olap→day24_both_ola+cldu
UNG	6.5	-0.25	3.3	0.78	0.71	6.98
ZNHIT1	2.05	-2.31	0.6	-0.29	-0.99	3.92
TK1	3.69	-0.22	1.28	-0.31	-0.26	3.88
DOHH	2.87	-0.98	-7.23	-9.64	-9.8	3.88
TMEM8A	2.85	-0.78	0.88	-0.34	-0.57	3.87
SRSF3	2.14	-1.58	0.74	-0.29	-0.87	3.72
TEX19	1.41	-3.08	0.6	0.11	-0.83	3.68
ARID1A	2.27	-1.59	1.18	0.22	-0.26	3.67
DPH5	2.52	-1.09	-2.16	-3.66	-3.94	3.58
OR7D2	2.54	-0.61	1.08	0.08	-0.19	3.46
PRPSAP2	1.37	-1.89	0.84	0.02	-0.61	3.38
RSU1	2.53	-0.72	-1.33	-2.67	-3.09	3.37
MED10	1.35	-2.9	0.28	-0.5	-1.4	3.36
L2HGDH	2	-1.68	0.8	0.05	-0.36	3.34
FGB	1.5	-2.03	0.73	0.15	-0.48	3.28
ANO6	1.12	-1.88	1.21	0.71	0	3.24
ATRN	2.57	-0.63	-0.33	-1.55	-1.63	3.22
TIMP4	1.56	-1.72	0.74	-0.01	-0.54	3.21
RPL39	0.93	-1.73	-0.86	-1.27	-2	3.21
C8orf89	1.33	-1.78	0.22	-0.52	-1.1	3.21
NAB1	1.71	-1.47	-0.08	-0.77	-1.24	3.19
CSNK2A2	3.08	0.21	-0.31	-1.72	-1.57	3.12
CTC1	2	-0.76	-3.41	-4.49	-4.78	3.03
RAPH1	1.35	-1.48	-0.43	-1.07	-1.55	3.01
TSGA10	2.15	-0.6	1.04	0.19	-0.06	3
MIPEP	2.62	-0.24	-2.71	-4.26	-4.3	2.99
C1orf115	1.27	-2.22	0.7	0.17	-0.5	2.97
POLH	1.39	-1.8	-0.07	-0.61	-1.17	2.95
HMBS	1.32	-2.01	-0.17	-0.78	-1.52	2.95
SRRM1	1.29	-1.84	-0.34	-0.86	-1.49	2.93
KBTBD4	2.23	-0.35	0.35	-0.57	-0.85	2.88
ZBTB38	1.98	-0.83	0.45	-0.39	-0.61	2.88
GPCPD1	1.81	-0.89	1.48	0.64	0.32	2.86
MED21	2.5	-0.57	-0.72	-1.74	-1.87	2.84
NDUFA10	0.96	-2.29	0.62	0.23	-0.42	2.8
KBTBD3	2.06	-0.59	1.43	0.39	0.14	2.79
POLDIP2	1.79	-0.69	1.2	0.3	-0.02	2.77
LRRC3	1.11	-1.49	1.31	0.86	0.36	2.77
ITGB5	1.95	-0.85	-2.8	-3.8	-4.09	2.75
HIGD1B	1.39	-1.88	0.3	-0.22	-0.8	2.75
GABRR2	1.34	-1.39	0.21	-0.36	-0.95	2.74
FAM200B	2.75	0.43	0.64	-0.41	-0.29	2.73
BRI3BP	0.6	-2.72	0.77	0.46	-0.48	2.73
WDR88	0.42	-2.55	-0.3	-0.48	-1.25	2.72
TMEM132D	1.76	-1.2	0.82	0.13	-0.3	2.71
NBAS	3.37	0.67	-0.36	-1.93	-1.64	2.7
MTRF1L	2.45	-0.65	1.17	0.12	0.01	2.7
RNASE3	0.62	-2.03	0.37	0	-0.67	2.7
ASF1A	1.82	-0.9	-0.5	-1.28	-1.52	2.68
MFN2	0.38	-2.24	-5.03	-5.73	-6.79	2.68
RHOB	2.27	-0.13	0.25	-0.69	-0.69	2.67
ANKRD54	1.53	-1.25	0.28	-0.37	-0.74	2.66
MARCH6	1.3	-1.67	-0.78	-1.28	-2.04	2.66
R3HDM2	1.66	-1.1	0.13	-0.58	-0.83	2.63
SLC5A12	1.22	-1.4	0.54	0.04	-0.42	2.63
EXOC8	0.06	-2.92	-1.64	-1.61	-2.91	2.62
CKMT2	1.28	-1.54	-0.03	-0.47	-1.07	2.61
AK9	1.65	-0.55	0.6	-0.2	-0.45	2.6
DSC2	1.74	-1.04	0.74	0.04	-0.21	2.58
AP4M1	0.66	-1.89	0.83	0.51	-0.12	2.58
TRPM5	2.09	-0.45	0.87	-0.04	-0.17	2.57
NOLC1	0.12	-2.81	-1.05	-1.22	-2.23	2.57
SP140L	1.12	-1.79	0.52	0.1	-0.44	2.56
KDM1A	1.39	-1.51	0.36	-0.08	-0.54	2.55
MANEAL	2.14	-0.17	0.14	-0.7	-0.75	2.54
DTX3	1.55	-0.74	0.69	0.1	-0.18	2.54
NPAT	1.79	-0.95	-0.31	-1.16	-1.52	2.53
TYMP	1.51	-1.05	0.44	-0.09	-0.39	2.53
OR51Q1	1.88	-0.66	0.46	-0.35	-0.56	2.52
IFT46	1.44	-1.11	0.38	-0.2	-0.55	2.51
ZBTB6	2.22	-0.58	1.24	0.41	0.32	2.5
NPIPB9	1.55	-1.3	-0.42	-1.13	-1.55	2.5
MSL1	1.9	-0.88	-0.19	-0.98	-1.32	2.49
FOXD4L1	1.44	-0.9	-0.32	-1.01	-1.49	2.49
C10orf76	1.16	-1.76	-1.18	-1.67	-2.28	2.49
NDUFS8	1.73	-0.55	0.04	-0.78	-0.99	2.48
C2orf49	1.41	-0.89	-2.4	-3.23	-3.56	2.48
ARFIP1	1.28	-1.09	0.22	-0.33	-0.67	2.48
SCAP	3.04	0.46	-4.35	-6.2	-5.29	2.47
RUNDC1	1.74	-0.71	0.74	-0.11	-0.31	2.47
TONSL	1.9	-1.19	-1.22	-2.08	-2.3	2.47
ATP6V0C	2.05	-0.01	-4.61	-6.38	-5.98	2.46
SPIRE2	1.35	-0.99	0.1	-0.48	-0.84	2.46
PHKA2	1.34	-1	-0.24	-0.81	-1.16	2.46
UNKL	1.35	-1.31	0.66	0.15	-0.26	2.46
OR2A1	0.45	-2.43	-0.35	-0.52	-1.21	2.46
PIK3C3	-0.17	-3.09	-3.2	-3.39	-4.59	2.46
GNAO1	1.69	-0.62	1.06	0.36	0.11	2.45
XAGE2	1.33	-1.17	1.38	0.8	0.45	2.45
CHKA	0.22	-2.86	1.09	0.95	0.1	2.45
GFM1	1.7	-0.42	-1.4	-2.27	-2.39	2.44
TMEM185B	1.64	-0.76	0.56	-0.05	-0.33	2.44
DNMT1	1.35	-0.9	-2.62	-3.13	-3.47	2.44
HNRNPD	0.7	-2.45	-1.04	-1.36	-2.12	2.44
BBOX1	-0.04	-2.52	0.27	0.12	-0.59	2.44
TNNI1	2.07	0.01	0.84	-0.08	-0.06	2.43
ANKRD17	1.95	-0.07	0.4	-0.51	-0.61	2.43
TMEM199	1.88	-0.62	-2.01	-2.82	-3.27	2.43
RPS14	1	-1.28	-0.49	-0.74	-1.14	2.43
ZBTB17	2.7	0.31	-1.96	-3.64	-3.29	2.42
THRAP3	2.73	-0.03	1.15	0.02	0.08	2.42
MORN1	0.67	-1.96	-0.01	-0.36	-0.96	2.42
NIPSNAP3A	0.69	-2.29	-0.01	-0.33	-1.04	2.42
ZRANB2	2.72	0.11	0.52	-0.66	-0.45	2.41
TSSK1B	1.54	-0.98	0.96	0.37	0.09	2.41
HPSE	1.55	-1.26	0.19	-0.34	-0.65	2.41
PLD2	0.73	-1.91	0.1	-0.23	-0.88	2.41
TYW5	1.63	-0.95	-0.29	-1.01	-1.17	2.4
ALG3	1.18	-1.63	-0.96	-1.63	-2.14	2.39
IL6	2.16	0.12	1.18	0.11	0.09	2.38
HSD3B1	1.32	-1.2	0.9	0.3	-0.06	2.38
IVD	1.3	-1.31	0.37	-0.12	-0.53	2.38
GGH	1.3	-0.9	1.04	0.52	0.21	2.36
FDXR	1.45	-1.44	-7	-7.76	-8.1	2.35
PERP	0.46	-2.41	0.85	0.64	-0.06	2.35
RNMTL1	0.81	-1.76	-0.57	-0.92	-1.55	2.34
TMEM213	2.36	0.66	0.08	-0.94	-0.76	2.33
GALNT3	1.67	-0.56	0.68	0.01	-0.16	2.33
FNDC7	1.65	-0.67	0.29	-0.49	-0.74	2.33
CLP1	1.41	-1.06	-1.82	-2.62	-2.82	2.33
CHD8	3.4	1.15	2.08	0.82	1.24	2.31
NBPF3	1.39	-1.11	0.29	-0.53	-0.8	2.31
URGCP	0.92	-1.49	0.13	-0.16	-0.63	2.31
FAM227A	0.13	-2.37	-0.36	-0.46	-1.26	2.3
DCXR	2.42	0.02	0.83	-0.22	0.03	2.29
MMP14	0.48	-1.75	-0.47	-0.73	-1.21	2.29
PTPN6	0.78	-1.92	-0.15	-0.37	-0.95	2.29
CARD16	2.72	0.93	0.74	-0.43	-0.16	2.28
VIM	1.83	-0.23	1.07	0.31	0.1	2.28
DHRS1	1.08	-1.21	1.09	0.74	0.3	2.28
RHBDL1	0.88	-1.52	-0.19	-0.61	-1	2.28
METTL21C	0.57	-1.82	0.8	0.5	-0.13	2.28
PLEKHG3	1.79	-0.14	0.53	-0.33	-0.38	2.27
ABTB1	1.64	-0.81	-0.24	-0.84	-1.09	2.27
PILRB	0.69	-1.67	0.26	-0.06	-0.54	2.27
SAMD14	0.49	-2.23	-0.53	-0.96	-1.66	2.27
DNAJC24	2	-0.22	0.21	-0.74	-0.76	2.26
GLDN	1.19	-0.95	0.43	-0.08	-0.31	2.26
SH3KBP1	0.4	-2.26	1.27	0.99	0.3	2.26
CTAG1A	1.84	-0.86	0.26	-0.38	-0.7	2.25
GATA2	1.27	-1.08	0.94	0.39	0.04	2.25
DMRT3	1.09	-1.14	0.96	0.34	-0.06	2.25
CCDC36	0.98	-1.5	0.07	-0.33	-0.95	2.25
PGD	4.21	2.42	0.11	-1.91	-0.81	2.24
MFAP1	1.37	-0.72	-0.62	-1.26	-1.64	2.24
ALG13	1.3	-0.75	-4.54	-5.37	-5.65	2.24
KRT28	0.89	-1.29	0.15	-0.19	-0.66	2.24
NCF4	1.5	-0.73	0.24	-0.42	-0.59	2.23
GPR61	1.3	-0.95	0.93	0.41	0.06	2.23
TMEM110-MUSTN1	0.84	-1.73	0.75	0.38	0.01	2.23
PHKG2	1.88	-0.25	0.36	-0.45	-0.5	2.22
SLC47A2	1.45	-0.89	0.36	-0.24	-0.48	2.22
AREG	1.28	-1.04	0.13	-0.48	-0.78	2.22
PAK2	0.17	-2.86	-2.25	-2.42	-3.4	2.22
BRIP1	3.96	1.83	1.09	-0.54	0.16	2.21
SUMO2	2.05	-0.12	-0.54	-1.59	-1.46	2.21
ID4	1.72	-0.21	0.98	0.19	0.12	2.21
DDX39B	1.89	-0.5	0.02	-0.95	-1.2	2.21
KHSRP	1.51	-0.88	-0.11	-0.7	-1.18	2.21
LHFPL3	1.02	-1.16	-0.82	-1.34	-1.71	2.21
EVA1C	0.71	-1.77	0.47	0.24	-0.38	2.21
PNN	0.51	-1.94	-0.5	-0.75	-1.55	2.21
GPKOW	2.43	0.21	0.15	-0.91	-0.86	2.2
C1QTNF5	1.4	-0.69	0.2	-0.35	-0.62	2.2
SPANXN3	1.24	-1.11	0.1	-0.48	-0.74	2.2
TAAR5	1.45	-1.16	0.62	0.17	-0.16	2.2
TP53RK	1.44	-1.17	-2.15	-2.74	-3.06	2.2
SLC12A6	0.85	-1.19	1.72	1.39	0.84	2.2
TRIP10	0.94	-1.46	-0.77	-1.18	-1.66	2.2
RPS9	0.26	-2.2	-0.55	-0.65	-1.33	2.2
DPH2	3.07	1.16	0.27	-1.08	-0.51	2.19
MED19	2.35	0.21	-0.8	-1.87	-1.72	2.19
FAM3D	0.93	-1.25	-0.41	-0.77	-1.16	2.19
CBL	0.81	-1.51	0.28	-0.22	-0.6	2.19
THOC7	0.89	-1.67	-0.94	-1.42	-2.04	2.19
GTF2H1	0.56	-1.78	-1.76	-2.04	-2.77	2.19
CFDP1	0.36	-1.9	-1.06	-1.22	-1.99	2.19
HLA-DQB2	-0.49	-3.15	0.86	1.08	0.05	2.19
SMARCD2	2.12	0.57	1.43	0.55	0.66	2.18
HS3ST5	2.41	0.49	1.13	-0.11	-0.02	2.18
RUSC1-AS1	1.99	0	1.23	0.45	0.4	2.18
SRRT	1.5	-0.48	0.51	0	-0.15	2.18
ANKRD52	1.59	-0.69	-0.41	-1.17	-1.32	2.18
ZDHHC21	1.27	-0.93	0.6	0.09	-0.22	2.18
PSMC2	0.72	-1.42	-0.19	-0.58	-1.18	2.18
PSAP	0.44	-2.02	-0.27	-0.44	-1.03	2.18
ADGRG4	0.46	-2.19	0.65	0.5	-0.11	2.18
ETNK2	0.03	-2.37	-0.2	-0.14	-0.89	2.18
AKAP9	0.31	-2.4	0.17	0.13	-0.66	2.18
CCT8L2	1.47	-1.27	0.54	0.02	-0.32	2.17
NEIL1	1.12	-1.44	0.5	0.1	-0.34	2.17
SPSB2	0.69	-1.71	-0.16	-0.52	-1	2.17
ELMOD3	1.03	-1.73	1.23	0.94	0.44	2.17
ATP1B2	0.41	-2.39	-0.53	-0.68	-1.42	2.17
RAET1G	2.11	-0.01	0.46	-0.31	-0.27	2.16
TSHZ3	1.39	-0.64	0.59	-0.07	-0.28	2.16
MICALL2	0.87	-1.48	-0.16	-0.66	-1.09	2.16
SH2D5	-0.44	-3.21	-0.06	0.11	-0.89	2.16
GDE1	1.39	-0.55	0.52	-0.17	-0.27	2.15
IL22RA2	1.41	-0.74	0.09	-0.58	-0.73	2.15
PPP1R17	1.05	-0.87	0.82	0.46	0.1	2.15
KLHL7	1.34	-0.97	-0.28	-0.73	-1.07	2.15
METTL16	1.53	-1.03	-5.23	-6.18	-6.33	2.15
MARK3	0.27	-2.17	-0.99	-1.23	-1.88	2.15
SDF2	0.16	-2.29	0.24	0.09	-0.64	2.15
RAB44	1.51	-0.33	0.31	-0.38	-0.51	2.14
PEA15	1	-1.22	0.36	-0.11	-0.42	2.14
GPX8	0.98	-1.27	-0.01	-0.39	-0.77	2.14
GRIA4	0.7	-1.71	-0.01	-0.27	-0.76	2.14
POLRMT	2.5	0.72	-1.12	-2.26	-1.88	2.13
LCMT1	2.51	0.46	-0.66	-1.66	-1.33	2.13
TAS2R31	1.42	-0.5	-0.29	-0.96	-1.19	2.13
CAV2	1.61	-0.57	1.15	0.54	0.4	2.13
PRKAG2	1.23	-0.68	0.94	0.44	0.22	2.13
VPS72	1.81	-0.85	-0.33	-1.31	-1.38	2.13
GRIN2B	1.22	-1.06	0.6	0.06	-0.22	2.13
CIT	0.8	-1.56	0.21	-0.12	-0.59	2.13
SNN	0.76	-1.59	0.14	-0.17	-0.65	2.13
NXN	0.62	-2.2	-0.19	-0.28	-0.9	2.13
POMP	2.63	0.49	-0.36	-1.62	-1.29	2.12
HARBI1	1.49	-0.36	0.22	-0.44	-0.51	2.12
C16orf59	1.49	-0.4	-1.37	-2.37	-2.42	2.12
TPBG	0.96	-1.4	0.82	0.39	-0.04	2.12
MUC17	0.69	-1.85	0.99	0.72	0.15	2.12
GSPT1	1.62	-0.7	0.37	-0.3	-0.52	2.11
RPS8	1.12	-0.84	-0.82	-1.35	-1.46	2.11
MEP1B	0.99	-0.87	0.73	0.28	-0.02	2.11
SLC39A14	0.7	-1.82	-0.03	-0.29	-0.81	2.11
ANGEL1	2.3	0.48	0.14	-0.95	-0.72	2.1
HSPH1	1.77	0.39	1.3	0.4	0.41	2.1
SETD1A	0.4	-1.74	-1.79	-2.08	-2.95	2.1
GOLIM4	0.47	-1.74	0.64	0.48	-0.1	2.1
PIGK	0.23	-1.98	-0.19	-0.32	-0.84	2.1
ARID1B	-0.55	-3.36	-0.45	-0.16	-1.27	2.1
COPB2	-1.51	-3.92	-1.08	-0.64	-2.09	2.1
MRPL33	1.77	0.18	0.08	-0.69	-0.69	2.09
ZNF121	1.69	0.13	0.7	-0.06	-0.09	2.09
DNASE1	1.69	-0.29	1.06	0.46	0.35	2.09
RECQL4	0.88	-1.28	-2.01	-2.41	-2.88	2.09
VTA1	0.78	-1.39	-0.53	-0.89	-1.34	2.09
OR2W5	0.35	-1.95	0.41	0.24	-0.35	2.09
ZBTB34	2.64	1.06	1.29	0.08	0.4	2.08
SLC25A45	0.93	-0.77	0	-0.43	-0.74	2.08
NUMB	1.3	-0.86	-0.56	-1.16	-1.48	2.08
TSNAX	1.66	-1.05	-0.43	-1.13	-1.26	2.08
IDS	0.75	-1.54	0.65	0.25	-0.26	2.08
TUBGCP2	0.92	-1.55	-1.22	-1.58	-1.97	2.08
MAPK12	2.16	0.41	0.68	-0.11	-0.03	2.07
SMARCA4	2.48	0.33	-0.43	-1.39	-1.1	2.07
CLPSL1	2.42	0.24	1.78	0.95	1.08	2.07
SLCO2A1	1.35	-0.49	0.9	0.33	0.13	2.07
STT3A	1.43	-0.64	-2.59	-3.24	-3.38	2.07
KIAA0195	0.77	-2.11	-0.04	-0.3	-0.88	2.07
TTYH1	0.33	-2.43	-0.5	-0.61	-1.3	2.07
GPNMB	2	0.25	0.42	-0.41	-0.26	2.06
DNAJC6	1.31	-0.99	0.98	0.49	0.15	2.06
KIF17	1.07	-1.05	0.36	-0.03	-0.35	2.06
ZNF691	1.04	-1.07	-0.2	-0.67	-0.96	2.06
RNF224	1.07	-1.49	1.48	1.02	0.45	2.06
NEMF	-0.24	-2.94	-0.59	-0.56	-1.48	2.06
SNTB1	2.24	0.77	1.8	0.64	0.76	2.05
SPATA3	2.3	0.25	0.39	-0.62	-0.47	2.05
ATP11C	1.67	-0.19	0.39	-0.32	-0.36	2.05
SLC25A43	1.69	-0.5	0.73	0.19	-0.06	2.05
SNRNP35	1.93	-0.51	-2.91	-4.1	-4.05	2.05
ZDHHC11	1.27	-0.74	0.58	0.1	-0.15	2.05
CUX2	0.96	-1.38	0.43	-0.09	-0.51	2.05
FOS	0.77	-1.53	0.04	-0.37	-0.79	2.05
CA8	0.73	-1.56	0.86	0.38	-0.08	2.05
SIX4	0.62	-1.8	0.01	-0.22	-0.77	2.05
SERPINB11	2.09	0.12	0.99	0.32	0.29	2.04
C1orf228	1.56	-0.65	0.69	0.09	0	2.04
LRFN4	1.05	-0.88	0.98	0.43	0.12	2.04
WDFY4	1.33	-0.88	0.29	-0.25	-0.4	2.04
CAMTA1	0.71	-1.12	0.83	0.63	0.11	2.04
KCNG2	0.77	-1.48	-0.16	-0.46	-0.95	2.04
SLC39A7	0.45	-1.98	-0.57	-0.77	-1.31	2.04
PIF1	0.32	-2.1	0.26	0.17	-0.51	2.04
EPHB3	-0.4	-3.2	0.5	0.74	-0.18	2.04
MT2A	1.61	-0.11	-0.18	-0.88	-0.88	2.03
ZNF552	1.68	-0.26	-0.42	-1.06	-1.14	2.03
OR6K2	0.95	-0.56	0.39	-0.11	-0.35	2.03
SRY	0.98	-0.76	1.16	0.81	0.5	2.03
TRIM39-RPP21	1.04	-0.76	0.57	0.08	-0.23	2.03
MRPL16	1.35	-0.88	-0.46	-1	-1.28	2.03
C1QTNF9B-AS1	1.33	-1.03	-0.1	-0.73	-0.98	2.03
BDKRB1	0.68	-1.91	0.13	-0.15	-0.7	2.03
OR9A2	0.1	-2.05	-0.24	-0.31	-0.94	2.03
OLFML2B	0.49	-2.1	-0.28	-0.4	-1.08	2.03
MRPL27	2.66	1.03	-0.01	-1.17	-0.77	2.02
HID1	1.89	0.2	0.57	-0.17	-0.17	2.02
YPEL5	1.91	0.02	-0.06	-1.11	-0.93	2.02
EMC2	1.71	-0.36	-2.31	-3.31	-3.43	2.02
C12orf79	1.62	-0.56	0.54	0.02	-0.18	2.02
RPL36AL	0.8	-0.87	-0.79	-1.14	-1.56	2.02
USP10	1.29	-0.99	-1.48	-2.1	-2.4	2.02
ERCC5	1.23	-1.03	0.01	-0.57	-0.8	2.02
PIGA	0.63	-1.48	-0.2	-0.42	-0.93	2.02
ETNPPL	2.58	1.08	0.56	-0.41	-0.09	2.01
OR2H2	2.38	0.81	0.75	-0.37	-0.06	2.01
SH3BP4	1.92	0.4	0.7	-0.15	-0.07	2.01
HERC6	1.9	0.13	0.25	-0.59	-0.49	2.01
OR2C1	1.74	-0.06	1.07	0.27	0.23	2.01
OAF	1.32	-0.66	0.96	0.29	0.02	2.01
CCDC112	1.4	-0.74	0.36	-0.1	-0.27	2.01
PHF6	1.1	-1.21	2.71	2.22	1.79	2.01
TMEM106B	0.93	-1.26	0.36	-0.02	-0.42	2.01
OR8K1	0.47	-1.62	-0.17	-0.48	-0.92	2.01
STK38L	0.09	-2.8	0.52	0.54	-0.24	2.01
EPHX4	1.63	0.06	0.78	0.03	-0.01	2
MGC50722	1.24	-0.14	0.81	0.13	-0.01	2
KCTD14	1.41	-0.4	0.82	0.17	0.05	2
BCCIP	1.46	-0.57	-1.37	-2.21	-2.25	2
AKAP1	0.77	-1.19	-0.1	-0.44	-0.79	2
PLK3	1.07	-1.25	0.28	-0.29	-0.66	2
ACRBP	0.9	-1.29	0.74	0.46	0.06	2
CRLS1	0.6	-1.36	-2.78	-3.04	-3.62	2
PTPRZ1	0.15	-1.78	-0.24	-0.31	-0.95	2
TSEN15	0.21	-1.97	-2.9	-3.01	-3.7	2
RAD51AP2	0.19	-2.13	0.18	0.1	-0.57	2
KIF18A	1.01	-0.89	-1.69	-2.21	-2.64	1.99
TMEM95	1.06	-0.92	-0.54	-0.91	-1.22	1.99
KRT33B	0.61	-1.28	0.26	0.1	-0.35	1.99
OR52A5	1.13	-1.3	-0.2	-0.66	-0.91	1.99
ACHE	0.64	-1.52	0.03	-0.16	-0.66	1.99
TKTL1	0.38	-1.91	0.18	-0.02	-0.64	1.99
MGAT4D	2.69	0.85	0.51	-0.52	-0.21	1.98
FUBP3	2.35	0.24	0.35	-0.56	-0.44	1.98
PGAM1	2.21	-0.05	-4.89	-6.12	-5.77	1.98
KCNJ11	1.49	-0.43	-0.27	-0.9	-0.96	1.98
ATG4B	1.65	-0.43	0.75	0.13	-0.01	1.98
C9orf135	1.08	-0.53	0.61	0.14	-0.09	1.98
CDX2	1.31	-0.91	1.44	0.78	0.53	1.98
GSG1	1.07	-1.08	-0.14	-0.7	-0.87	1.98
FAAH	1	-1.09	-0.37	-0.75	-1.26	1.98
TMEM125	0.55	-1.36	1.66	1.39	0.97	1.98
SAG	0.53	-1.37	-0.1	-0.29	-0.72	1.98
LY75	0.36	-1.74	0.31	0.05	-0.44	1.98
ACAP1	-0.09	-2.84	0.58	0.7	-0.1	1.98
CYP2B6	2.49	0.98	1.31	0.16	0.41	1.97
BPIFA1	2.3	0.71	0.56	-0.37	-0.14	1.97
TXNRD3NB	1.9	0.16	0.83	-0.05	-0.01	1.97
C1QL1	1.54	-0.13	0.71	0.05	-0.1	1.97
FAM83H	1.59	-0.14	0.05	-0.53	-0.58	1.97
ITGA8	1.45	-0.53	0.62	0.03	-0.13	1.97
FRMD4B	1.33	-0.59	0.34	-0.32	-0.48	1.97
ANKRD24	1.31	-0.79	0.48	-0.03	-0.25	1.97
SPARC	0.52	-1.5	0.26	0.12	-0.43	1.97
MEF2C	0.61	-1.52	0.13	-0.22	-0.68	1.97
MRGBP	0.64	-1.62	-1.92	-2.16	-2.83	1.97
GLS2	0.59	-2.07	0.55	0.33	-0.3	1.97
TFAP2D	1.39	-0.62	0.61	0.06	-0.14	1.96
KISS1	0.8	-1.2	0.17	-0.27	-0.69	1.96
C17orf59	1.73	-1.34	0.06	-0.6	-0.71	1.96
SHMT2	0.28	-1.83	0.74	0.47	-0.15	1.96
MAN1A2	-0.02	-2.24	-0.04	-0.05	-0.78	1.96
NDUFV2	2.13	0.35	0.52	-0.43	-0.29	1.95
STRC	1.89	-0.01	0.55	-0.3	-0.24	1.95
KRTAP10-10	1.65	-0.19	1.25	0.6	0.52	1.95
RPS27L	1.39	-0.36	0.73	0.19	0.06	1.95
RAB11FIP2	0.87	-1.01	0.08	-0.25	-0.62	1.95
ASNA1	1.15	-1.27	-1.4	-2.01	-2.3	1.95
CENPN	0.79	-1.36	-3.41	-3.85	-4.13	1.95
ITCH	0.65	-1.41	-0.48	-0.84	-1.32	1.95
PKP2	2.53	0.65	0	-1.04	-0.93	1.94
DNAJC13	2.33	0.38	-1.14	-2.18	-1.81	1.94
MORN5	2.03	0.31	0.99	0.16	0.29	1.94
DLGAP5	1.66	-0.61	0.26	-0.37	-0.59	1.94
RGL3	1.01	-0.9	0.92	0.54	0.22	1.94
CNNM3	0.43	-1.32	0.46	0.34	-0.14	1.94
MINK1	0.65	-1.66	-0.69	-0.95	-1.61	1.94
GNB3	0.16	-2.48	-0.3	-0.39	-1.11	1.94
XCR1	1.29	-0.2	-0.34	-0.84	-0.97	1.93
PAX5	1.82	-0.28	1.02	0.34	0.29	1.93
PVRL3	1.81	-0.35	1.06	0.35	0.21	1.93
OR56A1	1.1	-0.57	0.64	0.29	-0.01	1.93
HEBP2	0.96	-0.64	0.54	0.21	-0.07	1.93
EPHX1	1.21	-0.82	-0.21	-0.59	-0.89	1.93
ADGRL2	0.07	-1.89	-0.34	-0.33	-0.95	1.93
SLC11A2	0.39	-1.9	-0.01	-0.05	-0.76	1.93
NME2	1.48	0.12	0.89	0.21	0.19	1.92
KATNAL2	1.32	-0.72	1.33	0.97	0.73	1.92
PDE1C	1.15	-0.75	0.83	0.29	0.01	1.92
SRSF1	0.13	-2.09	-1.5	-1.6	-2.36	1.92
OR2M5	-0.29	-2.85	0	0.12	-0.85	1.92
KLF15	2.16	0.96	1.78	0.72	0.89	1.91
KCNAB3	1.57	-0.22	0.59	-0.28	-0.23	1.91
MSI2	1.04	-0.34	-0.28	-0.7	-0.88	1.91
OR5J2	1.58	-0.52	-0.29	-0.97	-1.01	1.91
ETV2	1.03	-0.67	0.26	-0.17	-0.39	1.91
SEPT12	0.93	-0.91	0.87	0.47	0.2	1.91
SNX17	0.9	-0.92	-0.48	-0.79	-1.05	1.91
HIPK2	0.76	-1.19	0.64	0.32	-0.15	1.91
DNAJC19	1.83	-1.19	0.2	-0.56	-0.62	1.91
GALNT16	0.85	-1.22	0.24	-0.02	-0.42	1.91
ENTPD8	0.75	-1.3	-0.45	-0.78	-1.19	1.91
C17orf105	0.65	-1.63	0.57	0.28	-0.18	1.91
TFF3	0.55	-1.64	-0.23	-0.45	-1.09	1.91
MISP	0.9	-1.65	0.15	-0.17	-0.63	1.91
TUFM	0.47	-1.7	-0.78	-1	-1.51	1.91
TMEM161A	0.26	-2.19	-0.37	-0.42	-1.02	1.91
VAMP3	1.88	0.15	0.13	-0.63	-0.57	1.9
UBE2V1	1.51	-0.4	-1.19	-1.84	-1.99	1.9
SPC24	1.14	-0.51	-1.65	-2.25	-2.33	1.9
ARID3C	1.01	-0.66	0.57	0.18	-0.05	1.9
LRRC18	1.18	-1.09	1.13	0.68	0.32	1.9
NTHL1	0.59	-1.25	0.54	0.21	-0.36	1.9
FAM109A	2.04	0.66	0.47	-0.45	-0.26	1.89
MROH8	1.78	0.27	1.21	0.4	0.49	1.89
ATP2A3	1.66	-0.14	0.33	-0.35	-0.37	1.89
MCCD1	0.92	-0.79	0.27	-0.29	-0.49	1.89
ENHO	1.08	-0.81	0.48	0.09	-0.15	1.89
SNX32	0.8	-1.76	-0.91	-1.28	-1.77	1.89
VIT	0.14	-2.2	0.2	0.17	-0.59	1.89
SRRD	2.41	0.9	0.11	-1	-0.7	1.88
NEUROG3	1.75	0.14	0.6	-0.22	-0.15	1.88
DNLZ	1.43	-0.01	-6.06	-6.76	-6.61	1.88
TBC1D3K	1.84	-0.06	-0.34	-1.25	-1.3	1.88
TEPP	1.61	-0.08	1.13	0.44	0.39	1.88
SOD2	1.55	-0.35	0.74	0.07	-0.04	1.88
RPL11	1.31	-0.45	-0.6	-1.1	-1.31	1.88
TBC1D30	1.21	-0.55	0.52	0.04	-0.08	1.88
ATP5I	0.85	-1.05	0.61	0.3	-0.25	1.88
RFX7	1.18	-1.06	1.12	0.54	0.23	1.88
MYF6	0.73	-1.26	0.56	0.14	-0.22	1.88
MRPS15	0.61	-1.28	-0.15	-0.43	-0.89	1.88
KANSL3	0.48	-1.39	-0.52	-0.86	-1.4	1.88
PUS1	0.53	-1.93	0.44	0.21	-0.38	1.88
ZNF205	0.22	-2.04	0.02	-0.05	-0.81	1.88
UGT2B28	-0.2	-2.1	0.22	0.37	-0.39	1.88
SPTY2D1	3.01	1.34	1	-0.29	0.25	1.87
C7orf60	1.86	0.26	1.15	0.43	0.46	1.87
CIB4	1.63	-0.19	0.54	-0.14	-0.15	1.87
IL5	1.49	-0.31	0.79	0.02	0.07	1.87
ZMAT5	1.11	-0.95	-1.72	-2.42	-2.79	1.87
RBMY1D	0.77	-0.97	0.94	0.64	0.3	1.87
TUBA1B	0.77	-1.22	-1.36	-1.75	-2.14	1.87
FDX1L	0.51	-1.26	-3.15	-3.44	-3.94	1.87
SLCO1B3	0.66	-1.26	0.44	0.17	-0.2	1.87
SLC39A4	0.48	-1.76	-0.19	-0.45	-1.02	1.87
CACNA1D	0.31	-2	-0.26	-0.35	-1.04	1.87
PNPLA8	1.71	0.27	0.65	-0.02	0.11	1.86
OR5M8	1.56	-0.14	0.45	-0.12	-0.17	1.86
FAM110C	1.67	-0.26	-0.01	-0.65	-0.78	1.86
PRPF38B	1.52	-0.52	-1.63	-2.35	-2.44	1.86
PRSS53	1.25	-0.54	1.15	0.57	0.28	1.86
NOBOX	0.92	-1.09	0.29	-0.08	-0.43	1.86
PLD4	0.36	-1.18	0.41	0.24	-0.16	1.86
PDCD4	0.36	-1.49	1.12	0.88	0.34	1.86
EFEMP1	0.56	-1.65	0.83	0.7	0.25	1.86
HGS	-0.14	-2.32	0.06	0.02	-0.76	1.86
ctrl_232	1.95	0.28	1.12	0.23	0.3	1.85
FLT4	1.21	-0.38	0.68	0.17	-0.03	1.85
BTBD16	1.32	-0.39	0.02	-0.52	-0.58	1.85
ADPRHL1	1.58	-0.47	0.7	0.07	0	1.85
ZNF7	1.84	-0.74	0.32	-0.42	-0.49	1.85
C1orf216	0.86	-0.93	0.45	0.16	-0.14	1.85
CRCP	0.64	-0.97	-1.41	-1.76	-2.16	1.85
SPATA19	0.94	-1.45	0.19	-0.2	-0.57	1.85
LZIC	0.59	-1.66	0.12	-0.03	-0.53	1.85
CEP83	0.37	-1.67	0.19	0.03	-0.54	1.85
BBIP1	-0.01	-2	0.28	0.27	-0.36	1.85
POLR1D	-0.09	-2.99	-2.07	-2.17	-3.12	1.85
TMEM257	2.23	1.13	0.46	-0.46	-0.15	1.84
PRODH	2.41	1.06	0.82	-0.34	-0.01	1.84
PAFAH1B1	1.96	0.05	-1.33	-2.09	-2.09	1.84
PRTFDC1	1.43	-0.33	0.85	0.23	0.11	1.84
OTX2	1.56	-0.56	0.71	0.15	-0.02	1.84
PHLDB3	1.21	-0.71	0.49	0.11	-0.16	1.84
MUC16	0.4	-1.68	0.73	0.58	0.07	1.84
SYT7	0.42	-1.99	0.43	0.38	-0.12	1.84
KIF16B	0.41	-2.11	0.06	0	-0.67	1.84
GALNT15	0	-2.26	-0.57	-0.5	-1.25	1.84
SPINK4	2.59	0.79	1.04	0.05	0.32	1.83
CTNNA2	1.84	0.4	0.86	-0.03	0.05	1.83
LCN8	1.71	0.12	0.23	-0.46	-0.44	1.83
SLN	1.27	-0.57	0.02	-0.49	-0.66	1.83
KIF20B	1.08	-0.61	0.16	-0.31	-0.51	1.83
ctrl_94	1.03	-0.65	0.65	0.2	-0.08	1.83
LOC100506388	0.9	-0.81	-0.42	-0.76	-1.02	1.83
AVP	1.13	-0.85	-0.07	-0.54	-0.74	1.83
SCPEP1	0.77	-0.91	0.42	0.09	-0.29	1.83
GP1BB	0.69	-1	0.08	-0.2	-0.53	1.83
MYCL	1.01	-1	-0.18	-0.7	-0.96	1.83
CCNJ	0.8	-1.08	0.16	-0.06	-0.47	1.83
C8orf37	1	-1.12	0.66	0.24	-0.09	1.83
GOLPH3	0.44	-2.01	-0.71	-1	-1.7	1.83
TMEM165	-0.13	-2.48	0.92	0.97	0.28	1.83
HIRIP3	2.79	1.41	0.36	-0.84	-0.32	1.82
WDR61	2.14	0.46	-2.66	-4.03	-3.48	1.82
MAGOHB	2.2	0.44	-0.67	-1.89	-1.45	1.82
NUTM2G	1.59	0.16	0.17	-0.56	-0.54	1.82
TBC1D7	1.48	0.1	1.09	0.42	0.4	1.82
MRPS7	1.61	-0.02	-0.78	-1.58	-1.5	1.82
MTX2	0.84	-0.5	-0.45	-0.81	-1.1	1.82
ZNF165	1	-0.57	1	0.64	0.41	1.82
ZCCHC11	1.19	-1.29	0.43	0.06	-0.13	1.82
ERH	0.51	-1.46	-1.56	-1.87	-2.48	1.82
ANKRD28	0.38	-1.51	0.63	0.5	-0.02	1.82
SEPT5	-0.16	-2.12	-0.11	-0.1	-0.78	1.82
TMEM177	2.26	0.88	0.55	-0.48	-0.24	1.81
CDH9	2.02	0.52	0.3	-0.47	-0.32	1.81
PCID2	1.87	0.09	-5.46	-6.29	-5.94	1.81
HMGA1	1.47	0.04	-0.23	-1.09	-1.02	1.81
SLC25A53	1.08	-0.46	1.81	1.09	0.85	1.81
VKORC1L1	1.42	-0.48	-0.24	-0.72	-0.84	1.81
SEC23IP	0.6	-1.11	0.15	-0.08	-0.38	1.81
NTNG2	0.71	-1.11	0.61	0.31	-0.08	1.81
GPATCH11	0.52	-1.12	-0.08	-0.4	-0.78	1.81
OSER1	1.15	-1.29	0.5	0.08	-0.19	1.81
CXADR	0.33	-1.34	0.51	0.19	-0.2	1.81
TOR1B	0.57	-1.37	0.03	-0.31	-0.74	1.81
MGAT5	0.38	-1.48	-0.54	-0.88	-1.42	1.81
HRC	0.27	-1.53	0.17	0.15	-0.36	1.81
NPNT	0.63	-1.55	0.41	0.16	-0.23	1.81
GAL3ST1	1.04	-1.58	0.11	-0.26	-0.59	1.81
GUCA1A	0.25	-1.63	0.73	0.64	0.02	1.81
ZNF208	0.48	-1.78	0.02	-0.18	-0.7	1.81
SRPK1	0.82	-1.96	0.18	-0.15	-0.56	1.81
SETD9	-0.08	-2.05	0.59	0.58	-0.07	1.81
IRX3	-0.35	-2.3	0.12	0.26	-0.62	1.81
FTH1	2.07	0.59	0.3	-0.48	-0.29	1.8
NPC1L1	0.96	-0.7	0.73	0.27	-0.05	1.8
CDK17	1.29	-0.86	1.22	0.75	0.4	1.8
GPATCH4	0.45	-1.22	-0.9	-1.15	-1.56	1.8
ZNF443	0.67	-1.24	-0.59	-0.8	-1.15	1.8
SERINC1	0.49	-1.26	-0.58	-0.78	-1.28	1.8
MPRIP	0.55	-1.5	1.43	1.28	0.76	1.8
TMEM45B	0.06	-1.6	0.03	0.13	-0.48	1.8
POMT2	2.5	1.31	0.42	-0.76	-0.26	1.79
MMP2	2.08	0.52	1.07	0.34	0.42	1.79
DIP2A	1.48	0.25	1.19	0.59	0.53	1.79
CADPS2	1.95	0.24	0.39	-0.43	-0.29	1.79
OR5M11	1.22	0.03	0.94	0.35	0.28	1.79
CIRH1A	1.63	-0.18	-1.88	-2.62	-2.57	1.79
WNT2B	1.47	-0.48	1.12	0.58	0.41	1.79
RNF149	1.29	-0.51	1.14	0.58	0.4	1.79
MRPL55	0.8	-0.89	-0.66	-1.15	-1.42	1.79
ZSCAN16	0.86	-1.04	0.38	-0.01	-0.29	1.79
RASA1	0.71	-1.08	0.04	-0.21	-0.59	1.79
DDOST	0.27	-1.5	-3.29	-3.82	-4.13	1.79
APRT	0.38	-2.1	-0.7	-0.75	-1.41	1.79
MAP2K5	-0.44	-3.96	-2.7	-2.69	-3.93	1.79
TMEM136	1.84	0.13	1.92	0.92	0.95	1.78
PSCA	1.32	0.07	0.55	0.01	-0.09	1.78
FAM65B	1.05	-0.94	0.15	-0.22	-0.55	1.78
MORC3	0.63	-1.17	-0.23	-0.48	-0.83	1.78
PHKA1	0.9	-1.25	0.49	0.18	-0.18	1.78
STON2	1.39	-1.27	0.33	-0.21	-0.4	1.78
SLC9A2	0.33	-1.31	-0.41	-0.52	-0.97	1.78
MCF2L	0.35	-1.55	0.18	0.08	-0.47	1.78
HDLBP	1.96	0.36	-0.34	-1.19	-0.99	1.77
SNX14	1.55	0.14	0.36	-0.34	-0.29	1.77
ZNF417	1.32	-0.41	0.15	-0.24	-0.44	1.77
FAM117A	1.33	-0.45	0.07	-0.49	-0.58	1.77
TRIP13	1.03	-0.52	0.92	0.53	0.27	1.77
ITGB6	1.2	-0.54	-0.03	-0.59	-0.74	1.77
ABHD6	1.08	-0.59	0.08	-0.35	-0.53	1.77
CTAGE4	1.02	-0.6	-0.63	-1.04	-1.22	1.77
ZNF790	1.02	-0.9	-0.18	-0.58	-0.86	1.77
PAIP1	1.58	-0.97	0.13	-0.53	-0.53	1.77
DEFB119	0.6	-0.99	1.03	0.9	0.48	1.77
ALG6	0.76	-1.22	-2.48	-2.96	-3.4	1.77
HMGCS1	0.49	-1.74	-1.07	-1.36	-1.96	1.77
RBM7	2.75	1.08	0.81	-0.33	0.03	1.76
PLA2G10	2.08	0.57	-0.08	-1.14	-0.78	1.76
VEZF1	1.19	-0.25	-1.3	-1.79	-1.85	1.76
TMEM37	1.06	-0.29	0.1	-0.34	-0.46	1.76
ATP2B2	0.74	-0.56	1.01	0.56	0.31	1.76
MECOM	1.37	-0.79	-0.29	-0.86	-0.94	1.76
C20orf203	0.86	-0.9	0.25	-0.13	-0.4	1.76
GFY	0.59	-1.1	0.47	0.14	-0.3	1.76
AK2	0.77	-1.14	0.87	0.59	0.27	1.76
FAM65A	0.56	-1.17	-0.97	-1.26	-1.58	1.76
PHRF1	0.51	-1.3	0.68	0.42	-0.03	1.76
NXPE4	0.83	-1.46	-0.11	-0.47	-0.77	1.76
TPP2	-0.01	-2.26	-0.41	-0.41	-1.11	1.76
PPIAL4G	-1	-3.59	-0.44	-0.05	-1.12	1.76
NME1-NME2	1.73	0.43	0.12	-0.67	-0.48	1.75
SNRPD2	1.84	0.21	-1.66	-2.32	-2.26	1.75
CHAD	1.87	0.08	-0.07	-0.83	-0.74	1.75
MRPL44	1.78	0.04	-0.97	-1.72	-1.59	1.75
FJX1	1.56	-0.03	-0.51	-1.25	-1.36	1.75
LARP4B	1.7	-0.15	-0.07	-0.8	-0.69	1.75
GTF3C4	1.06	-0.38	-4.71	-5.6	-5.73	1.75
RBMXL3	1.09	-0.48	0.61	0.15	-0.06	1.75
PSMD11	1.27	-0.61	-0.51	-1.01	-1.32	1.75
NUP160	0.89	-0.86	-1.04	-1.5	-1.94	1.75
ZNF664-FAM101A	0.88	-1.04	0.31	-0.1	-0.36	1.75
GTF3C5	0.25	-1.9	-6.18	-6.83	-7.07	1.75
AGMO	0.49	-1.9	0.23	0.1	-0.4	1.75
ATG5	1.95	0.48	0.47	-0.25	-0.09	1.74
SELPLG	2.31	0.46	1.03	0	0.26	1.74
PRR4	1.56	0.21	0.26	-0.44	-0.44	1.74
CCDC39	1.33	-0.3	0.59	-0.05	-0.19	1.74
NMNAT2	1.13	-0.49	0.89	0.28	0.08	1.74
HDAC3	1.16	-0.67	-2.49	-3.19	-3.4	1.74
LRIF1	1.05	-0.76	0.63	0.21	-0.03	1.74
OSTC	1.23	-0.79	-1.94	-2.75	-2.81	1.74
C1QL4	0.77	-1	0.11	-0.24	-0.58	1.74
PATL1	1.15	-1.06	0.9	0.53	0.21	1.74
GPR63	0.46	-1.18	0.24	0.15	-0.3	1.74
KLHL28	0.78	-1.2	1.06	0.85	0.44	1.74
MCEMP1	1.13	-1.3	0.27	-0.16	-0.48	1.74
CADPS	-0.05	-2.18	-0.16	-0.09	-0.8	1.74
GFM2	2.1	0.64	0.29	-0.5	-0.31	1.73
CLEC4A	1.39	0.35	0.27	-0.38	-0.29	1.73
CGB1	2.31	0.33	0.01	-0.85	-0.6	1.73
RHOT1	1.67	0.27	0.1	-0.64	-0.73	1.73
GRHPR	1.61	0.26	0.51	-0.12	-0.1	1.73
FAM212B	1.65	0.06	0.72	0.01	0.05	1.73
GMPS	1.29	-0.37	-0.75	-1.29	-1.38	1.73
CHORDC1	0.96	-0.41	-0.91	-1.51	-1.69	1.73
KIF6	1.12	-0.61	-0.74	-1.11	-1.33	1.73
PLK4	0.96	-0.7	-2.32	-2.75	-2.85	1.73
CDRT4	0.9	-0.72	0.28	-0.2	-0.43	1.73
KPNA4	0.77	-0.89	-0.02	-0.45	-0.72	1.73
RPL22L1	0.87	-1.02	0.24	-0.09	-0.46	1.73
ZNF17	1.06	-1.2	0.6	0.22	-0.1	1.73
SLC17A1	0.69	-1.39	0.69	0.27	-0.11	1.73
RNF41	0.08	-1.89	-0.58	-0.68	-1.28	1.73
E2F7	2.08	0.79	1.28	0.33	0.5	1.72
CNOT10	2.2	0.62	0.91	0.16	0.36	1.72
SALL4	1.87	0.41	0.33	-0.35	-0.26	1.72
MAT2A	1.73	0.19	-0.55	-1.26	-1.09	1.72
LCK	1.5	0.18	0.3	-0.38	-0.4	1.72
SH3BP1	0.86	-0.37	0.59	0.28	0.04	1.72
PGAM4	0.97	-0.79	-3.35	-3.98	-4.47	1.72
CLPX	0.76	-1.04	0.35	-0.01	-0.42	1.72
NMUR1	0.63	-1.19	0.17	-0.07	-0.47	1.72
DLST	0.54	-1.23	-0.36	-0.52	-0.93	1.72
TMEM214	0.8	-1.26	0.63	0.32	-0.04	1.72
CEP135	0.42	-1.47	0.16	-0.12	-0.62	1.72
CHID1	0.37	-1.9	0.21	0	-0.58	1.72
RBM20	-0.01	-2.04	0.33	0.35	-0.25	1.72
CILP	1.2	0	0.71	0.2	0.13	1.71
MAVS	1.26	-0.34	0.53	-0.04	-0.24	1.71
DIMT1	1.16	-0.42	-2.1	-2.66	-2.86	1.71
USP32	1.11	-0.69	-0.2	-0.55	-0.79	1.71
IQCF6	0.85	-1.11	0.72	0.38	-0.02	1.71
SLC6A15	0.67	-1.23	0.28	0.07	-0.31	1.71
FREM2	0.3	-1.35	1	0.96	0.35	1.71
TMPRSS4	0.5	-1.36	0.35	0.1	-0.42	1.71
CCL11	0.18	-1.45	-0.42	-0.58	-1.05	1.71
UBTD1	0.3	-1.9	-0.81	-0.98	-1.59	1.71
DDX11	-0.1	-2.1	-1.16	-1.12	-1.98	1.71
TC2N	0.35	-2.13	0.78	0.73	0.16	1.71
CABP7	-0.96	-2.84	0.05	0.38	-0.54	1.71
RPS7	2.52	0.94	-0.55	-1.67	-1.23	1.7
G6PC3	1.5	0.42	0.52	-0.09	-0.09	1.7
C6orf52	1.85	0.28	0.5	-0.2	-0.13	1.7
DGAT1	1.17	0.06	0.96	0.39	0.3	1.7
METTL24	1.36	-0.05	-0.17	-0.78	-0.79	1.7
SEC63	1.19	-0.33	-2.57	-3.19	-3.15	1.7
SLC24A3	1.57	-0.33	0.36	-0.26	-0.25	1.7
EPB41L3	0.97	-0.46	1.55	1.08	0.82	1.7
SRSF4	0.95	-0.56	-0.26	-0.61	-0.81	1.7
ARHGDIB	1.05	-0.59	0.32	-0.19	-0.4	1.7
ARMCX4	0.79	-0.86	-0.16	-0.59	-0.81	1.7
NOMO1	0.9	-0.94	-0.49	-0.94	-1.04	1.7
TMEM229A	1.09	-0.97	0.33	-0.01	-0.27	1.7
CDH2	0.6	-0.98	-2.01	-2.49	-2.86	1.7
MNAT1	0.61	-1.24	-2.77	-3.29	-3.75	1.7
SIGLEC10	0.29	-1.82	0.66	0.55	0.01	1.7
PRKRA	-0.13	-2.99	-1.09	-1.03	-1.98	1.7
CDH19	3.2	1.94	1.15	-0.27	0.35	1.69
TRIM72	2.83	1.42	0.09	-1.23	-0.5	1.69
RMND1	2.43	0.84	0.53	-0.59	-0.21	1.69
METTL5	1.49	0.07	0.46	-0.22	-0.21	1.69
CYP27B1	0.87	-0.15	0.64	0.27	0.1	1.69
RNF144B	1.44	-0.22	0.74	0.04	-0.02	1.69
KRTAP2-3	1.3	-0.39	0.57	-0.11	-0.24	1.69
TRIM7	1.2	-0.42	0.36	-0.13	-0.25	1.69
DNPH1	1.21	-0.49	0	-0.44	-0.55	1.69
HNRNPDL	0.72	-0.78	1.6	1.32	1.02	1.69
PCDHGA3	0.6	-1.23	1.05	0.85	0.42	1.69
VAMP1	0.14	-1.47	0.13	0.01	-0.49	1.69
LAT	0.61	-1.47	-0.63	-0.91	-1.25	1.69
NUP50	0.43	-1.55	-0.95	-1.2	-1.74	1.69
CYFIP2	-0.28	-2.12	-0.19	-0.12	-0.83	1.69
DNAJC12	0.28	-2.28	-0.21	-0.26	-0.91	1.69
APITD1	-0.22	-2.32	-1.57	-1.4	-2.16	1.69
C2orf54	1.21	0.16	0.4	-0.17	-0.21	1.68
RAPGEF4	1.15	-0.11	0.17	-0.45	-0.46	1.68
IL4I1	1.11	-0.36	0.33	-0.19	-0.28	1.68
CORO7-PAM16	1.24	-0.46	-0.12	-0.58	-0.7	1.68
CPA1	0.9	-0.62	0.26	-0.05	-0.32	1.68
KRT82	0.79	-0.82	1.14	0.87	0.51	1.68
SNAP29	0.84	-1.14	0.04	-0.38	-0.84	1.68
MFGE8	0.35	-1.48	0.29	0.23	-0.22	1.68
RPS12	-0.5	-2.67	-1.51	-1.35	-2.16	1.68
RENBP	-1.26	-3.87	-0.16	0.37	-0.85	1.68
EGLN3	2.63	1.66	1.54	0.32	0.82	1.67
MAZ	2.07	1.02	0.2	-0.77	-0.47	1.67
VLDLR	1.86	0.64	0.67	-0.18	-0.01	1.67
MYOZ3	1.76	0.38	1.02	0.3	0.38	1.67
ZNF75A	1.6	0	0.87	0.3	0.26	1.67
KLHL24	1.32	-0.07	0.3	-0.33	-0.39	1.67
BANK1	1.61	-0.19	0.78	0.1	0.05	1.67
CMTM1	1.3	-0.31	0.95	0.48	0.37	1.67
ADAMTS3	1.24	-0.35	0.35	-0.09	-0.2	1.67
FGF3	1.02	-0.36	0.02	-0.57	-0.67	1.67
ZNF76	1.25	-0.43	-0.03	-0.57	-0.62	1.67
SMO	0.95	-0.47	-0.1	-0.45	-0.62	1.67
SPANXN5	1.23	-0.51	0.24	-0.25	-0.4	1.67
KLF12	1.23	-0.71	0.55	0.02	-0.22	1.67
VDAC1	1.11	-0.77	0.55	0.12	-0.06	1.67
OR4C15	0.87	-0.86	0.83	0.48	0.2	1.67
NDUFA11	0.75	-1.19	0.27	0	-0.33	1.67
ATAD3B	0.35	-1.49	-0.32	-0.44	-1.02	1.67
MAGEA2	0.58	-1.5	0.12	-0.19	-0.63	1.67
MPHOSPH10	-0.03	-1.61	-0.89	-0.98	-1.66	1.67
ARCN1	3.07	1.28	-1.01	-2.37	-1.76	1.66
SUV39H1	1.77	0.62	0.6	-0.2	-0.06	1.66
LMX1B	1.54	0.44	1.13	0.54	0.55	1.66
LY6D	2.01	0.41	0.79	-0.01	0.06	1.66
C8orf74	1.45	0.25	0.68	0	0.1	1.66
PPP4R1	1.59	0.18	-0.45	-1.07	-0.97	1.66
ARL6IP5	1.33	0.12	0.95	0.32	0.26	1.66
MTPAP	1.32	0.08	-0.06	-0.6	-0.64	1.66
GNG12	1.25	-0.16	0.12	-0.34	-0.48	1.66
PGK1	1.64	-0.16	-4	-4.92	-4.71	1.66
PEX19	1.13	-0.55	0.34	-0.05	-0.21	1.66
HIST1H4B	1	-0.6	-0.42	-0.88	-1.19	1.66
LUC7L	0.69	-0.77	-0.1	-0.45	-0.75	1.66
HEATR3	1.26	-0.81	-1.03	-1.62	-1.74	1.66
WAPAL	0.91	-0.85	-0.82	-1.17	-1.49	1.66
GBP2	0.48	-1.34	0.81	0.67	0.22	1.66
DMRTB1	0.29	-1.36	0.62	0.54	0.07	1.66
HOXA5	0.28	-1.43	0.18	0.09	-0.43	1.66
MPLKIP	0.11	-1.63	-0.71	-0.87	-1.37	1.66
PCNXL4	-0.04	-1.86	-0.01	0.1	-0.67	1.66
AGPAT2	-0.31	-2.31	0.52	0.58	-0.24	1.66
POLR3K	1.47	0.19	-2.68	-3.17	-3.11	1.65
AKR1C2	1.37	0.16	0.92	0.21	0.23	1.65
LGALS12	1.27	-0.14	0.69	0.08	0	1.65
ATP2C1	1.02	-0.37	0.08	-0.51	-0.64	1.65
NHP2L1	1.12	-0.63	-0.79	-1.34	-1.42	1.65
SMKR1	0.91	-0.76	0.64	0.25	0.05	1.65
HIST1H2AL	0.74	-0.98	-0.39	-0.84	-1.03	1.65
POLD4	0.5	-1.05	0.44	0.31	-0.08	1.65
BOLA1	0.48	-1.36	0.14	-0.14	-0.55	1.65
GIN1	0.64	-1.46	0.07	-0.11	-0.47	1.65
TRIM77	0.29	-1.56	0.84	0.67	0.22	1.65
WNT1	-0.19	-1.84	0.3	0.29	-0.29	1.65
GPBAR1	0.01	-1.87	0.35	0.35	-0.24	1.65
AAMDC	0.14	-2.1	-0.26	-0.29	-0.99	1.65
SLC25A16	-0.51	-2.49	0.21	0.53	-0.3	1.65
C9orf84	1.88	0.42	-0.14	-0.81	-0.73	1.64
PPEF1	2.01	0.23	0.18	-0.6	-0.44	1.64
SDS	1.28	-0.34	-0.53	-1.1	-1.28	1.64
DEFB129	1.27	-0.61	0.47	-0.09	-0.19	1.64
RBM39	1.04	-0.7	-1.09	-1.8	-1.63	1.64
SDHA	0.83	-0.8	0.25	-0.05	-0.31	1.64
ARSH	0.56	-0.98	0.26	0.03	-0.37	1.64
CDC42SE1	0.55	-1.02	0.99	0.72	0.39	1.64
TRIM59	0.09	-1.42	0.37	0.27	-0.23	1.64
AHCY	0.37	-1.54	0.94	0.81	0.3	1.64
AMN1	0.67	-1.54	0.3	0.08	-0.34	1.64
COL22A1	-0.01	-1.59	-0.05	-0.21	-0.82	1.64
SPATA5	-0.1	-1.73	-3.29	-3.54	-4.1	1.64
TPR	0.14	-1.91	-0.48	-0.61	-0.99	1.64
ANKRD34A	0.18	-2.02	0.16	0.11	-0.45	1.64
LILRB5	1.63	0.21	0.37	-0.26	-0.22	1.63
RRBP1	1.74	-0.13	-0.02	-0.66	-0.62	1.63
KIR2DL1	1.02	-0.49	0.44	0.15	-0.07	1.63
PCDH17	1.11	-0.69	0.5	0.01	-0.19	1.63
CFI	0.99	-0.7	-0.49	-0.86	-1.11	1.63
HSD17B4	0.91	-0.79	0.46	0	-0.21	1.63
ZFPM1	0.7	-0.87	-0.38	-0.75	-1	1.63
DUSP8	0.74	-0.87	-0.32	-0.65	-0.96	1.63
GSDMA	0.88	-1.03	1.17	0.88	0.57	1.63
DBNL	0.44	-1.23	-0.4	-0.68	-1.13	1.63
AGPAT4	0.59	-1.35	0.27	-0.06	-0.41	1.63
GNB1	0.52	-1.53	-1.29	-1.6	-2.09	1.63
VMO1	0.05	-2.02	-0.33	-0.32	-0.92	1.63
MS4A10	2.08	0.77	0.17	-0.57	-0.37	1.62
BROX	1.63	0.23	0.1	-0.55	-0.4	1.62
MGEA5	1.49	-0.01	0.59	0.09	0.08	1.62
ACAD9	1.57	-0.05	-0.22	-0.9	-0.83	1.62
MAP3K10	1.15	-0.07	0.33	-0.31	-0.39	1.62
MAGEA2B	1.04	-0.09	0.41	-0.05	-0.21	1.62
CELSR1	1.64	-0.11	0.72	0.03	0.01	1.62
XPO7	1.6	-0.12	0.22	-0.48	-0.35	1.62
THAP2	0.99	-0.44	0.38	-0.07	-0.22	1.62
SMARCA1	1.1	-0.52	1.22	0.71	0.48	1.62
RPS5	0.96	-0.53	-1.94	-2.33	-2.63	1.62
MBL2	0.7	-0.54	1.15	0.8	0.51	1.62
CYP2A13	1.13	-0.61	0.17	-0.22	-0.38	1.62
CD101	0.92	-0.93	0.05	-0.32	-0.57	1.62
DPYSL3	0.78	-1.02	0.54	0.27	0.03	1.62
CYCS	0.34	-1.11	0.59	0.2	-0.17	1.62
HSBP1L1	0.79	-1.13	-0.35	-0.76	-1.06	1.62
CCZ1	0.42	-1.15	0.66	0.49	0.04	1.62
C15orf32	0.66	-1.15	0.54	0.16	-0.22	1.62
CCL1	0.41	-1.54	0.36	0.14	-0.39	1.62
RAB22A	-0.04	-2.28	-0.31	-0.4	-1.06	1.62
FOXL2NB	-1.05	-3.02	0.26	0.55	-0.27	1.62
PARG	3.09	2.13	1.29	-0.06	0.62	1.61
ATXN3L	2.03	0.98	0.24	-0.49	-0.25	1.61
CEP162	1.73	0.27	0.47	-0.24	-0.14	1.61
MRPL32	1.7	0.16	-0.43	-1.14	-1	1.61
HSD17B3	1.42	-0.09	0.29	-0.27	-0.34	1.61
SETSIP	1.52	-0.33	0.1	-0.51	-0.63	1.61
TRA2A	1.46	-0.35	-0.05	-0.53	-0.74	1.61
SKAP2	0.88	-0.57	-0.25	-0.65	-0.84	1.61
ZNF630	0.63	-0.86	1.08	0.78	0.43	1.61
E2F2	0.8	-1	-0.08	-0.42	-0.71	1.61
NCF1	0.52	-1.11	-0.14	-0.38	-0.74	1.61
FAM9B	0.57	-1.3	0.23	0.03	-0.32	1.61
LOC391003	0.26	-1.97	-0.28	-0.35	-0.9	1.61
PLCB1	-0.19	-2.49	0.49	0.54	-0.05	1.61
RNF114	-0.45	-2.75	-0.2	0.11	-0.73	1.61
NCKAP1L	-0.64	-2.87	0.14	0.27	-0.57	1.61
SPATA31A1	-1.39	-3.29	-0.52	-0.06	-1.14	1.61
RASSF2	2.32	1.05	-0.02	-0.97	-0.64	1.6
BMP1	1.68	0.51	0.47	-0.38	-0.24	1.6
MFAP4	1.78	0.3	-0.16	-1.07	-0.88	1.6
LOC158434	1.52	0.24	0.04	-0.62	-0.54	1.6
FAM133A	1.48	-0.11	0.53	0.02	0.02	1.6
RAB40AL	1.22	-0.14	0.15	-0.34	-0.4	1.6
AP3M1	1.67	-0.27	0.09	-0.61	-0.52	1.6
GRM5	1.06	-0.53	1.1	0.55	0.36	1.6
SLC23A1	0.94	-0.54	1.2	0.72	0.58	1.6
NSUN7	0.86	-0.62	0.46	0.06	-0.17	1.6
HSPA5	0.68	-0.71	0.19	-0.14	-0.52	1.6
FNBP4	0.94	-0.73	-1.74	-2.33	-2.77	1.6
TEX35	0.52	-0.88	-0.29	-0.54	-0.83	1.6
TOPAZ1	0.87	-0.91	0.81	0.55	0.32	1.6
TMEM259	0.69	-0.96	-0.17	-0.55	-0.84	1.6
IKZF4	0.24	-1.43	-0.31	-0.42	-0.87	1.6
DCAF17	0.27	-1.52	0.56	0.51	0.03	1.6
TULP4	0.57	-1.71	-0.29	-0.49	-0.93	1.6
MYO1B	-0.27	-2.04	-0.25	-0.21	-0.87	1.6
MAGEC3	-0.87	-2.95	0.97	1.17	0.39	1.6
ctrl_82	1.6	0.62	0.76	-0.07	0.06	1.59
ETV7	2.01	0.45	0.23	-0.72	-0.39	1.59
POU5F1B	1.74	0.09	0.65	0.15	0.13	1.59
METTL17	1.02	-0.41	0.28	-0.13	-0.27	1.59
TBX3	1.08	-0.42	-0.15	-0.57	-0.72	1.59
SLITRK4	1.24	-0.49	0.03	-0.53	-0.69	1.59
TMEM51	0.65	-0.5	0.26	-0.1	-0.24	1.59
RUSC2	0.64	-0.73	0.41	0.14	-0.15	1.59
PSME3	0.87	-0.75	-0.82	-1.21	-1.42	1.59
CD180	0.86	-0.83	0.5	0.12	-0.14	1.59
PAPPA	0.58	-1.04	-0.37	-0.5	-0.81	1.59
FAM188B	0.69	-1.06	-0.19	-0.48	-0.74	1.59
EXOC3L1	0.26	-1.44	0.01	-0.17	-0.61	1.59
UNC80	-0.02	-1.78	-0.23	-0.15	-0.75	1.59
NAA15	-0.86	-2.67	-2.82	-2.54	-3.71	1.59
GPR156	-0.57	-2.73	-0.12	0.15	-0.73	1.59
GIT2	2.04	0.81	-0.22	-1.1	-0.77	1.58
OR11H12	1.87	0.68	0.23	-0.63	-0.4	1.58
YWHAE	1.53	0.57	1.86	1.06	1.13	1.58
MAPKAP1	1.93	0.57	-0.13	-0.94	-0.69	1.58
DGKA	2.43	0.5	0.8	-0.14	0.22	1.58
SHOX2	1.93	0.47	0.51	-0.35	-0.15	1.58
RHBDF1	1.67	0.4	-0.18	-0.81	-0.61	1.58
SLC2A3	1.37	0.33	0.39	-0.27	-0.2	1.58
PCDHGA8	1.3	0.04	0.34	-0.21	-0.3	1.58
RHEBL1	1.54	0.03	1.1	0.19	0.2	1.58
PEX5L	1.46	-0.01	0.72	0.21	0.27	1.58
PARVA	1.03	-0.39	-1.86	-2.78	-2.81	1.58
CD2	0.97	-0.47	-0.08	-0.47	-0.67	1.58
RGS10	0.86	-0.72	0.98	0.64	0.46	1.58
PIDD1	1.27	-0.74	1.36	0.74	0.64	1.58
FAM109B	0.9	-0.87	0.47	0	-0.24	1.58
CLEC17A	0.56	-0.91	-0.52	-0.87	-1.17	1.58
KRTAP5-1	0.39	-0.95	0.42	0.16	-0.31	1.58
IL2RB	0.21	-1.11	0.55	0.39	0.02	1.58
SMN1	0.72	-1.11	-0.71	-1.05	-1.31	1.58
NME1	0.36	-1.37	0.36	0.25	-0.2	1.58
EIF2B5	0.45	-1.58	-0.86	-1.04	-1.54	1.58
HK2	-0.31	-1.74	-0.35	-0.3	-0.88	1.58
MGMT	0.14	-2.31	0.42	0.45	-0.27	1.58
KRT86	-0.35	-2.62	1.01	1.1	0.34	1.58
EIF2B4	2.07	0.65	-0.31	-1.25	-1.05	1.57
HIST1H2BG	1.23	0.1	0.5	-0.09	-0.1	1.57
CLUL1	1.02	-0.23	1	0.5	0.36	1.57
TMCO2	1.43	-0.26	0.46	-0.14	-0.09	1.57
CATSPER4	1.09	-0.34	0.1	-0.35	-0.48	1.57
TM7SF3	1.14	-0.43	0.24	-0.29	-0.41	1.57
IAPP	0.72	-0.63	1.2	0.88	0.6	1.57
ctrl_139	0.57	-1.05	0.73	0.36	-0.01	1.57
DNALI1	0.85	-1.17	0.98	0.67	0.37	1.57
IGFBP4	0.69	-1.18	0.86	0.6	0.23	1.57
C12orf77	0.24	-1.35	0.37	0.2	-0.48	1.57
MYL10	0.51	-1.59	0.18	0.07	-0.39	1.57
MT1X	0.17	-2.01	0.22	0.21	-0.4	1.57
CNTN4	-0.61	-2.83	0.06	0.37	-0.48	1.57
RITA1	1.87	0.67	0.46	-0.54	-0.12	1.56
AK4	1.53	0.45	0.77	0.07	0.18	1.56
MRPL36	1.44	-0.03	0.15	-0.49	-0.5	1.56
POC1A	1.32	-0.13	-0.3	-0.83	-0.83	1.56
GNB4	0.75	-0.2	0.33	-0.03	-0.19	1.56
ETHE1	0.99	-0.89	-0.07	-0.36	-0.65	1.56
SPECC1L	1.23	-0.99	-0.36	-0.87	-1.02	1.56
PNPLA7	0.84	-1	-0.23	-0.61	-0.88	1.56
IL22RA1	0.73	-1.03	-0.19	-0.49	-0.76	1.56
LOC101929983	1.3	-1.08	0.07	-0.66	-0.71	1.56
UBE4A	0.65	-1.11	0.64	0.44	0.06	1.56
GSTA5	0.56	-1.21	-0.04	-0.21	-0.56	1.56
STAM2	1.1	-1.23	1.14	0.72	0.46	1.56
LOC101060389	0.12	-1.5	-1.2	-1.36	-1.87	1.56
HLA-DMB	0.39	-1.58	1.41	1.19	0.76	1.56
CYP2D6	-0.27	-1.95	0.8	0.83	0.28	1.56
HSD17B11	2.77	1.79	0.84	-0.44	0.18	1.55
MARVELD3	2.04	0.99	1.46	0.65	0.89	1.55
GDA	1.35	0.32	0.38	-0.3	-0.21	1.55
NDOR1	1.74	0.26	-3.66	-4.92	-4.6	1.55
MORF4L2	1.71	0.25	-0.57	-1.25	-1.1	1.55
COLCA1	1.23	-0.22	-0.36	-0.99	-0.87	1.55
PTCH2	0.94	-0.55	0.21	-0.21	-0.36	1.55
SGK2	1.11	-0.56	-0.05	-0.61	-0.75	1.55
NUDT15	0.44	-0.69	0.89	0.4	0.13	1.55
HMGA2	0.54	-0.7	0.21	-0.14	-0.29	1.55
TM4SF4	0.93	-0.72	0.93	0.53	0.35	1.55
RAB3IL1	0.99	-0.82	0.44	0.06	-0.12	1.55
KCNMB2	0.34	-1.62	0.4	0.19	-0.27	1.55
SULT6B1	-0.24	-1.95	-0.77	-0.66	-1.36	1.55
LARP1	2.85	1.81	-0.12	-1.21	-0.55	1.54
WDR11	2.04	0.91	0.15	-0.92	-0.52	1.54
DNAJC2	1.66	0.17	-2.76	-4.12	-3.48	1.54
MBNL2	1.28	0.12	0.83	0.27	0.33	1.54
FAM178A	1.3	-0.2	-0.33	-0.94	-1.03	1.54
PFKP	1.2	-0.26	0.62	0.2	0.09	1.54
GAS8	1.38	-0.26	0.4	-0.18	-0.26	1.54
KLC3	1.19	-0.27	1.02	0.78	0.63	1.54
ZNF704	1.06	-0.34	0.14	-0.3	-0.41	1.54
MTMR1	0.89	-0.61	0.41	0.21	-0.05	1.54
LGALS1	0.82	-0.77	0.1	-0.29	-0.5	1.54
ALKBH7	0.65	-0.93	-0.14	-0.42	-0.69	1.54
SOX15	0.68	-0.94	0.11	-0.24	-0.49	1.54
GRPEL1	0.64	-0.96	-4.06	-4.44	-4.75	1.54
ENOX1	0.3	-0.99	0.32	0.14	-0.23	1.54
FAM183A	0.39	-1.1	0.39	0.19	-0.21	1.54
ZNF202	0.74	-1.13	1	0.7	0.33	1.54
KCNQ4	0.74	-1.14	-0.35	-0.69	-1	1.54
FAM90A1	0.48	-1.26	-0.19	-0.35	-0.79	1.54
COMMD5	0.41	-1.34	-0.38	-0.62	-1.26	1.54
OR4C11	0.31	-1.61	-0.04	-0.06	-0.57	1.54
ENOX2	0.1	-1.62	0.15	0.1	-0.43	1.54
ZC2HC1C	0.24	-1.64	0.56	0.47	-0.05	1.54
TNFSF15	0.41	-1.78	0.72	0.7	0.15	1.54
UTP6	-0.65	-2.34	-1.88	-1.73	-2.42	1.54
ZNF217	2.56	1.85	0.99	0.02	0.53	1.53
PPP1R14C	2.31	1.45	0.93	-0.13	0.26	1.53
WTAP	2.13	0.93	-1.46	-2.75	-2.18	1.53
POLG2	1.72	0.37	-1.19	-2.12	-1.8	1.53
FBXO21	1.23	-0.01	0.46	-0.22	-0.24	1.53
PPIA	1.21	-0.05	-0.19	-0.77	-0.75	1.53
CA7	1.51	-0.1	0.48	-0.1	-0.11	1.53
SDR39U1	1.08	-0.26	0.84	0.56	0.34	1.53
CKS2	0.9	-0.37	0.8	0.61	0.42	1.53
FSTL4	0.93	-0.48	0.82	0.5	0.36	1.53
PKIG	0.98	-0.54	1.14	0.48	0.3	1.53
ASUN	1.12	-0.54	-3.82	-4.27	-4.26	1.53
GLT1D1	0.98	-0.57	-0.24	-0.65	-0.84	1.53
DUSP1	0.81	-0.67	-0.8	-1.01	-1.31	1.53
ENC1	0.74	-0.68	1.74	1.23	0.95	1.53
ARL10	0.84	-0.8	1.04	0.53	0.32	1.53
C9orf3	0.55	-0.88	0.35	0.15	-0.18	1.53
TCAF1	0.77	-0.89	0.56	0.33	0.06	1.53
ANOS1	0.58	-1.08	0.62	0.44	0.16	1.53
CNBD2	0.34	-1.16	-0.31	-0.46	-0.83	1.53
C14orf105	0.85	-1.39	0.73	0.5	0.14	1.53
HEXDC	0.36	-1.41	0.69	0.52	0.05	1.53
ARHGEF37	0.44	-1.45	0.17	-0.07	-0.44	1.53
FAM102B	0.24	-1.5	0.58	0.49	0.01	1.53
CARD17	0.03	-1.93	0.6	0.5	0.02	1.53
EPN2	1.28	-0.09	0.18	-0.38	-0.43	1.52
CD58	1.27	-0.2	0.24	-0.28	-0.28	1.52
CST2	1.12	-0.22	1.03	0.54	0.41	1.52
KCNE2	1.34	-0.24	0.24	-0.32	-0.36	1.52
COL4A4	1.1	-0.25	0.01	-0.47	-0.58	1.52
PLA2G16	0.68	-0.29	0.15	-0.32	-0.39	1.52
NPIPB3	1.37	-0.35	-0.33	-0.68	-0.7	1.52
ZNF782	1.08	-0.55	0.41	-0.08	-0.24	1.52
SPRYD3	0.92	-0.56	0.75	0.4	0.18	1.52
HP	0.65	-0.79	0.43	0.13	-0.16	1.52
OR10J3	0.5	-0.82	0.49	0.19	-0.15	1.52
COMTD1	0.41	-1.18	-0.28	-0.48	-0.85	1.52
OCA2	0.35	-1.44	-0.1	-0.19	-0.62	1.52
TPP1	0.1	-1.67	0.21	0.12	-0.41	1.52
MTFMT	0.17	-1.79	0.24	0.17	-0.26	1.52
LPXN	-0.28	-1.84	0.08	0.2	-0.44	1.52
NSA2	-0.39	-2.03	-1.27	-1.18	-1.72	1.52
MAGI2	-0.4	-2.45	0.37	0.53	-0.27	1.52
PTDSS1	2.84	1.36	-0.41	-1.69	-0.85	1.51
STARD3NL	1.7	0.41	0.75	-0.08	0.04	1.51
NME7	1.57	0.29	1.23	0.61	0.66	1.51
CENPJ	1.36	0.07	-1.54	-2.26	-2.17	1.51
FAM26E	1.47	0.07	0.62	-0.06	-0.05	1.51
SLC45A1	1.55	0.06	0.43	-0.11	-0.13	1.51
ATP10A	1.27	-0.08	0.44	-0.01	-0.1	1.51
FSD2	1.35	-0.08	0.1	-0.38	-0.38	1.51
TMEM120A	1.33	-0.22	0.67	0.18	0.13	1.51
FAM111A	0.95	-0.43	1.06	0.75	0.57	1.51
ADH7	1.01	-0.48	0.98	0.57	0.46	1.51
ASCL1	0.79	-0.5	0.31	-0.03	-0.24	1.51
TNFSF18	0.85	-0.54	0.95	0.58	0.44	1.51
ZIC3	0.82	-0.57	0.39	-0.16	-0.36	1.51
LPPR5	0.67	-0.63	1.29	0.95	0.67	1.51
UBIAD1	0.83	-0.66	-0.35	-0.78	-0.94	1.51
LGALS9B	0.59	-0.71	-0.67	-1	-1.32	1.51
ZNF83	1.25	-0.8	0.15	-0.39	-0.56	1.51
ZNF736	0.54	-0.82	-0.3	-0.6	-0.87	1.51
ACSM2B	0.36	-1.14	-0.17	-0.38	-0.79	1.51
OR5R1	0.77	-1.16	-0.02	-0.3	-0.64	1.51
LDHAL6B	0.23	-1.24	0.03	-0.07	-0.52	1.51
KLHDC8B	0.38	-1.31	1.38	1.1	0.69	1.51
TRIM31	0.1	-1.43	0.09	0.03	-0.43	1.51
KIAA1210	-0.15	-1.96	-0.11	-0.09	-0.66	1.51
PCDHB8	-0.22	-2.22	0.6	0.64	-0.06	1.51
TP53TG3C	3.48	2.17	0.39	-1.12	-0.24	1.5
ORMDL3	2.25	1.64	1.28	0.47	0.82	1.5
RERGL	2.16	0.5	1.26	0.49	0.65	1.5
TIMM50	1.97	0.45	-0.89	-1.98	-1.81	1.5
AGBL5	1.68	0.44	0.5	-0.22	-0.07	1.5
CHMP4A	1.88	0.43	0.23	-0.47	-0.39	1.5
PDP1	1.79	0.2	0.31	-0.33	-0.21	1.5
VSTM2B	1.82	0.19	-0.21	-0.92	-0.76	1.5
CSNK1D	1.62	0.18	0.74	0.23	0.32	1.5
ctrl_98	1.12	0.09	1.23	0.59	0.59	1.5
MARCH3	1.34	0.06	0.74	0.11	0.17	1.5
MFSD3	1.61	0.03	0.47	-0.04	0.03	1.5
UQCRHL	1.31	-0.24	-0.48	-0.98	-1.09	1.5
AHDC1	1.31	-0.24	0.17	-0.46	-0.6	1.5
BZW2	1.54	-0.38	1.34	0.75	0.7	1.5
DMD	1.17	-0.4	0.88	0.44	0.31	1.5
GSS	1.57	-0.45	0.41	-0.14	-0.18	1.5
KIAA0930	1.09	-0.46	0.09	-0.47	-0.58	1.5
HBG1	0.92	-0.6	-0.2	-0.51	-0.69	1.5
MSL3	0.84	-0.64	-0.49	-0.82	-0.92	1.5
RCN2	0.76	-0.75	0.56	0.2	0.03	1.5
SUPV3L1	0.33	-0.89	-1.48	-1.73	-2.05	1.5
VSX2	0.25	-0.96	0.86	0.69	0.27	1.5
CTDSPL2	0.21	-1.26	-0.22	-0.35	-0.85	1.5
TDRKH	0.48	-1.27	0.02	-0.28	-0.49	1.5
ATOH8	0.05	-1.33	-0.74	-0.82	-1.28	1.5
CLTA	0.4	-1.36	1.21	1.06	0.59	1.5
EVPL	0.47	-1.41	0.68	0.58	0.11	1.5
KCNK4	0.56	-1.43	0.61	0.24	-0.1	1.5
BECN1	0.41	-1.66	-1.01	-1.22	-1.62	1.5
COL11A1	-0.14	-1.95	0.33	0.31	-0.32	1.5
PSG6	-0.09	-1.99	0.5	0.44	-0.19	1.5
ctrl_53	-0.07	-2.35	1.15	1.1	0.36	1.5
CDO1	2.87	1.76	0.3	-0.93	-0.28	1.49
MRPS24	1.69	0.91	0.05	-0.73	-0.47	1.49
DGKZ	2.03	0.8	0.76	-0.29	-0.06	1.49
RDH10	1.62	0.09	0.21	-0.49	-0.41	1.49
PRKAR2A	1.69	0.07	0.33	-0.37	-0.21	1.49
SPHK1	1.52	0.05	0.55	0.11	0.15	1.49
C7orf50	1.21	-0.22	0.97	0.57	0.47	1.49
LRRC48	1.15	-0.41	-0.17	-0.74	-0.83	1.49
C7orf26	0.57	-1.09	-3.47	-3.59	-3.99	1.49
PPP3CC	0.31	-1.21	1.09	0.92	0.47	1.49
C9orf91	0.37	-1.31	0.58	0.39	-0.03	1.49
EAPP	0.29	-1.62	-0.76	-0.94	-1.27	1.49
FAM118A	0.1	-1.71	-0.17	-0.15	-0.71	1.49
SLC15A3	-0.03	-1.86	0.73	0.79	0.24	1.49
REV1	2.01	0.74	-0.42	-1.29	-0.93	1.48
ZNF764	1.58	0.14	0.37	-0.32	-0.17	1.48
MYEF2	1.73	0.12	0.83	0.34	0.29	1.48
SLC16A6	1.42	-0.03	-0.3	-0.79	-0.79	1.48
MAP1S	1.12	-0.29	0.54	0.05	-0.04	1.48
TCP11	1.1	-0.32	0.39	-0.1	-0.16	1.48
OBSL1	0.94	-0.36	0.16	-0.15	-0.31	1.48
MYL7	1.05	-0.42	0.39	-0.06	-0.28	1.48
TRIM58	0.85	-0.43	0.36	0.01	-0.17	1.48
RPL15	0.91	-0.43	-1.66	-2.13	-2.31	1.48
HMP19	1.02	-0.53	0.54	0.06	-0.09	1.48
SLC2A12	0.84	-0.55	0.84	0.35	0.19	1.48
METAP2	0.82	-0.57	-3.07	-3.51	-3.71	1.48
MEI4	1.08	-0.66	0.55	0.08	-0.13	1.48
ZNF669	0.98	-0.67	0.6	0.26	0.07	1.48
TMEM178B	1.05	-0.73	1.27	0.86	0.58	1.48
RANBP10	0.9	-0.76	0.14	-0.09	-0.3	1.48
ZNF879	0.36	-1.08	0.62	0.49	0.09	1.48
NRTN	0.71	-1.37	-0.08	-0.23	-0.61	1.48
IRF3	0.2	-1.56	0.66	0.48	-0.01	1.48
HAUS3	0.07	-1.58	-1.22	-1.28	-1.84	1.48
VTI1A	1.41	0.21	-0.07	-0.84	-0.72	1.47
HIST2H3D	1.59	0.12	-0.33	-0.92	-0.93	1.47
POTEB3	1.2	0.04	0.01	-0.39	-0.4	1.47
MTX1	1.23	-0.12	-0.54	-1.07	-1.12	1.47
OLFML2A	1.6	-0.14	0.22	-0.49	-0.46	1.47
PAQR8	1.19	-0.23	0.14	-0.29	-0.47	1.47
S100A3	1.57	-0.23	-0.19	-0.81	-0.79	1.47
ZZZ3	1.14	-0.45	-0.29	-0.86	-1.04	1.47
OR5K3	1.22	-0.49	0.3	-0.17	-0.24	1.47
GGCX	1.13	-0.53	-0.66	-1.26	-1.28	1.47
LMBR1L	0.87	-0.76	0.74	0.49	0.26	1.47
SAMM50	0.47	-0.77	-2.94	-3.28	-3.57	1.47
DGUOK	0.57	-0.94	0.1	-0.21	-0.44	1.47
YDJC	1.25	-0.95	0.43	0.09	-0.11	1.47
LCT	0.52	-0.96	0.47	0.25	-0.07	1.47
VPS36	0.63	-1.01	-2.18	-2.49	-2.82	1.47
THBS3	0.88	-1.04	-0.11	-0.36	-0.56	1.47
SYT4	0.01	-1.22	0.25	0.14	-0.38	1.47
ZSCAN12	0.39	-1.23	-0.04	-0.04	-0.46	1.47
DPP4	-0.23	-1.5	0.39	0.47	-0.09	1.47
MUC1	0.06	-1.5	-0.03	0.02	-0.5	1.47
MEGF6	0.54	-1.56	-0.39	-0.6	-0.94	1.47
ZNF680	-0.19	-1.72	0.01	-0.05	-0.61	1.47
ACADVL	-0.11	-1.79	0.66	0.84	0.27	1.47
RTL1	0	-1.8	0.52	0.4	-0.2	1.47
TMEM204	0.01	-1.84	-0.56	-0.49	-1.12	1.47
LTA4H	0.03	-2.02	0.74	0.69	-0.01	1.47
KDM4D	0.04	-2.17	-0.03	0.02	-0.57	1.47
KRT4	-0.1	-2.33	0.34	0.45	-0.18	1.47
HMGN2	1.53	0.44	0.48	-0.07	0.01	1.46
CFHR5	1.6	0.43	0.32	-0.31	-0.17	1.46
AQP6	1.35	0.15	0.64	-0.03	-0.11	1.46
SH2D7	1.5	0.12	0.57	-0.05	-0.05	1.46
COX15	1.34	0.07	0.86	0.29	0.18	1.46
TAL2	1.18	-0.05	-0.14	-0.67	-0.65	1.46
POLR2J	1.06	-0.23	-0.66	-0.95	-1.05	1.46
CLSTN3	1.25	-0.31	-0.76	-1.3	-1.3	1.46
MPP1	1.2	-0.44	-0.2	-0.6	-0.69	1.46
CTDSP2	0.87	-0.46	0.72	0.4	0.19	1.46
CORO2A	0.94	-0.47	0.08	-0.39	-0.53	1.46
ZNF589	0.64	-0.74	-0.12	-0.45	-0.67	1.46
SLFN13	0.44	-0.88	0.84	0.49	0.19	1.46
LTBP1	0.74	-1.1	-0.06	-0.29	-0.57	1.46
EVA1A	0.24	-1.34	-0.83	-0.95	-1.44	1.46
ATF4	0.59	-1.46	0.74	0.57	0.21	1.46
THOC5	0	-1.48	-0.83	-0.78	-1.37	1.46
ESF1	0.15	-1.52	-0.73	-0.84	-1.38	1.46
HEY1	-0.35	-1.65	0.07	0.19	-0.51	1.46
COL15A1	0.02	-1.66	-0.34	-0.33	-0.85	1.46
PI4KA	-0.17	-1.68	-2.06	-2.12	-2.61	1.46
ADH6	0.07	-1.72	-0.07	0.02	-0.56	1.46
FMO1	0.3	-1.91	0.4	0.19	-0.48	1.46
TMEM217	0.1	-2.01	-0.56	-0.52	-1.11	1.46
ODF2L	-0.47	-2.08	-0.15	-0.02	-0.74	1.46
EPSTI1	-0.48	-2.32	-0.91	-0.73	-1.53	1.46
ANKHD1	-0.27	-2.32	1.25	1.43	0.74	1.46
FKBP11	1.44	0.6	1.04	0.41	0.51	1.45
CDHR4	1.58	0.54	0.36	-0.45	-0.28	1.45
SUV39H2	1.51	0.27	0.58	-0.06	0.01	1.45
COL26A1	1.22	0.06	0.78	0.21	0.18	1.45
NUP93	1.33	0.03	-1.06	-1.67	-1.68	1.45
CARD9	1.11	-0.11	1.01	0.53	0.46	1.45
APCS	1.11	-0.21	-0.19	-0.71	-0.74	1.45
SLC16A14	0.99	-0.23	0.39	0.01	-0.11	1.45
METTL25	0.93	-0.48	0.19	-0.17	-0.35	1.45
JSRP1	1.03	-0.56	0.57	0.18	0.14	1.45
CD40LG	0.84	-0.6	0.51	0.26	0.04	1.45
CDADC1	1.1	-0.67	0.17	-0.17	-0.35	1.45
ITIH5	0.56	-0.73	0.61	0.34	0.05	1.45
PRRX2	0.57	-0.76	-0.16	-0.46	-0.74	1.45
POGLUT1	1	-0.77	-0.54	-0.93	-1.04	1.45
TMEM233	0.5	-0.86	0.32	0.03	-0.29	1.45
ST7L	0.66	-1.04	-0.43	-0.79	-1.01	1.45
RFESD	0.95	-1.08	0.3	-0.04	-0.29	1.45
PIEZO2	0.66	-1.15	0.02	-0.18	-0.53	1.45
MME	0.55	-1.17	0.97	0.69	0.32	1.45
CUL9	-0.25	-1.96	0.5	0.57	-0.05	1.45
GRWD1	-0.31	-2.12	-1.73	-1.74	-2.86	1.45
GOLGA6L6	0.08	-2.15	-0.59	-0.58	-1.18	1.45
TMEM19	-0.93	-2.55	-0.12	0.21	-0.61	1.45
TMEM254	-1.3	-3.32	-0.01	0.41	-0.51	1.45
EPDR1	1.89	0.77	-0.27	-1.07	-0.74	1.44
COG5	2	0.59	-1.22	-2.27	-1.78	1.44
VPS33B	1.44	0.16	0.1	-0.58	-0.4	1.44
ARPC1A	1.59	0.13	-0.52	-1.17	-0.96	1.44
WWOX	1.09	0.02	0.29	-0.31	-0.33	1.44
FRAS1	1.2	-0.02	0.08	-0.25	-0.28	1.44
CCDC167	1.18	-0.09	0.06	-0.5	-0.55	1.44
MT1G	0.84	-0.29	-0.46	-0.82	-0.95	1.44
PJA2	0.89	-0.36	0.92	0.54	0.33	1.44
PPP1R18	0.85	-0.64	-0.08	-0.4	-0.54	1.44
ABRA	0.99	-0.66	0.51	-0.01	-0.2	1.44
ST6GALNAC6	0.58	-0.67	-0.04	-0.37	-0.68	1.44
PSMG2	0.82	-0.71	-2.61	-3.04	-3.09	1.44
ctrl_238	0.69	-1.07	1.09	0.78	0.41	1.44
IPCEF1	0.72	-1.2	0.83	0.53	0.14	1.44
GALC	0.55	-1.23	0.17	-0.05	-0.33	1.44
MAGEB3	0.55	-1.36	0.09	-0.04	-0.39	1.44
GSR	0	-1.44	0.99	1	0.49	1.44
KDF1	-0.26	-1.76	-0.08	-0.07	-0.68	1.44
PTPRD	0.35	-2.2	0.24	0.15	-0.41	1.44
MTERF3	1.87	0.69	0.39	-0.48	-0.16	1.43
SESTD1	1.61	0.31	-0.21	-0.83	-0.64	1.43
MBD3L3	1.19	0.13	-0.53	-1.15	-1.03	1.43
IRF6	1.56	0.08	-0.28	-0.86	-0.74	1.43
ABCD3	1.89	-0.01	0.59	-0.25	0.02	1.43
NPPA	1.02	-0.13	0.54	0.12	0.02	1.43
NRAP	1.01	-0.34	-0.13	-0.55	-0.63	1.43
CYLD	0.54	-0.72	-0.22	-0.52	-0.78	1.43
WDR92	0.41	-0.79	-4	-4.39	-4.73	1.43
ZKSCAN4	0.58	-1.03	0.5	0.39	0.04	1.43
CREM	0.44	-1.12	0.64	0.54	0.12	1.43
ZCCHC4	0.55	-1.12	-0.14	-0.26	-0.61	1.43
LRRC46	0.33	-1.21	0.61	0.47	0.06	1.43
MBOAT1	0.22	-1.27	-0.01	-0.11	-0.5	1.43
TOLLIP	0.22	-1.3	-0.04	-0.03	-0.54	1.43
MBOAT2	0.15	-1.33	0.33	0.31	-0.13	1.43
ITGA10	0.23	-1.35	-0.04	-0.16	-0.6	1.43
THAP9	-0.16	-1.6	0.04	0.05	-0.48	1.43
CMTM4	0.11	-1.85	0.51	0.61	0.05	1.43
CDA	2.71	1.42	0.48	-0.52	0	1.42
TSPAN4	1.95	0.75	-0.76	-1.78	-1.42	1.42
ITGAX	1.66	0.74	-0.26	-0.94	-0.69	1.42
GNPTAB	1.46	0.44	0.56	-0.16	-0.05	1.42
GPM6A	1.54	0.35	1.06	0.35	0.42	1.42
KCTD21	1.6	0.34	0.93	0.28	0.36	1.42
TAS2R43	1.03	-0.18	0.97	0.44	0.37	1.42
SLC22A24	0.99	-0.25	-0.06	-0.44	-0.57	1.42
GCNT3	0.99	-0.49	0.64	0.3	0.14	1.42
FAM163A	0.81	-0.58	1.14	0.83	0.63	1.42
TEX29	0.58	-0.73	0.87	0.61	0.36	1.42
UGT8	0.34	-0.81	1.3	1.1	0.77	1.42
TUT1	0.47	-0.82	-2.2	-2.48	-2.78	1.42
NUP35	0.47	-0.83	-2.55	-2.76	-3.11	1.42
FSCN2	0.49	-0.9	0.42	0.26	-0.02	1.42
PDCD6IP	0.4	-0.92	0.83	0.58	0.27	1.42
USP12	0.24	-1.11	0.24	0.16	-0.22	1.42
PPP1R37	0.54	-1.14	-0.15	-0.4	-0.72	1.42
KRT19	0.54	-1.14	0.07	-0.13	-0.49	1.42
BASP1	0.78	-1.25	1.45	1.11	0.84	1.42
HIST1H2BA	0.37	-1.39	0.7	0.59	0.23	1.42
SRSF6	-1.13	-2.29	-2.16	-1.67	-2.81	1.42
OXLD1	-0.37	-2.35	0.43	0.6	-0.15	1.42
PRB3	-0.57	-2.76	0.32	0.53	-0.16	1.42
PDLIM3	2.03	1.24	0.49	-0.39	0.02	1.41
NLRC3	2.29	0.99	0.05	-0.86	-0.53	1.41
BCS1L	1.98	0.98	0.47	-0.27	0.02	1.41
HPRT1	1.48	0.49	0.74	0.08	0.16	1.41
FAM120A	1.41	0.29	-0.68	-1.21	-1.12	1.41
CLGN	1.81	0.24	0.16	-0.59	-0.36	1.41
LOC645382	1.02	-0.13	-0.25	-0.67	-0.69	1.41
ZNF572	1.25	-0.13	-0.02	-0.5	-0.68	1.41
ctrl_136	1.13	-0.16	0.19	-0.29	-0.35	1.41
FAM160A2	1.34	-0.17	0.25	-0.23	-0.25	1.41
RALBP1	0.84	-0.19	0.08	-0.35	-0.5	1.41
TPRN	1.04	-0.33	0.36	-0.05	-0.14	1.41
GRM6	1.16	-0.33	0.12	-0.32	-0.41	1.41
GATB	0.58	-0.44	-1.12	-1.41	-1.6	1.41
NFIL3	0.68	-0.52	0.21	0.03	-0.17	1.41
CAMKK1	0.83	-0.91	0.38	0.05	-0.15	1.41
FUK	0.49	-0.95	0.72	0.4	0.03	1.41
ZBTB25	0.32	-1.06	-0.33	-0.58	-0.93	1.41
CTNNA3	0.32	-1.08	-0.56	-0.67	-1.08	1.41
RAPGEF2	0.35	-1.09	-1.58	-1.85	-2.23	1.41
SP110	-0.02	-1.38	0.04	0.09	-0.4	1.41
HRH4	0.09	-1.43	0.19	0.18	-0.35	1.41
RNF186	0.11	-1.45	0.69	0.67	0.18	1.41
B3GNT2	0.06	-1.49	0.01	0	-0.68	1.41
MARCKSL1	0.06	-1.82	0.09	0.11	-0.41	1.41
EFHC1	-0.09	-2.02	-0.28	-0.21	-0.74	1.41
KIAA1429	-0.54	-2.1	-1.52	-1.39	-2.1	1.41
ARHGAP4	-0.29	-2.13	-0.1	0.07	-0.57	1.41
BAG1	-0.89	-2.37	-0.02	0.2	-0.56	1.41
TRANK1	-0.79	-2.51	-0.19	0.15	-0.83	1.41
CDC42	2.72	1.6	-2.09	-3.68	-2.9	1.4
DUSP15	1.62	0.51	0.56	-0.17	-0.05	1.4
C5orf38	1.47	0.46	0.76	0.05	0.17	1.4
SAP30L	1.42	0.22	0.88	0.27	0.3	1.4
MSH4	1.43	0.07	0.86	0.33	0.36	1.4
C17orf107	1.4	0.05	0.86	0.27	0.33	1.4
TCHH	1.59	0.04	-0.32	-1.05	-1.01	1.4
SLC5A11	1.03	0	-0.11	-0.56	-0.64	1.4
GRAMD1A	1.16	-0.05	-0.28	-0.88	-0.79	1.4
PTPRQ	1.28	-0.23	0.98	0.42	0.4	1.4
CHMP7	1.24	-0.26	-1.82	-2.51	-2.34	1.4
TAS2R19	1.02	-0.42	0.51	0.1	-0.04	1.4
TGM4	1.15	-0.42	-0.48	-0.97	-1.16	1.4
PKD1L2	0.61	-0.67	0.38	0.18	-0.06	1.4
PTDSS2	0.72	-0.76	-0.58	-0.86	-1.04	1.4
RNF32	0.68	-0.84	0.4	0.08	-0.2	1.4
MIS12	0.71	-0.88	-2.38	-2.87	-2.9	1.4
ACVR1B	0.69	-0.91	0.54	0.15	-0.12	1.4
PEAK1	0.06	-1.08	0.3	0.33	-0.14	1.4
MEF2BNB	0.65	-1.11	-0.65	-0.95	-1.16	1.4
MANBAL	0.45	-1.19	-0.8	-0.97	-1.29	1.4
SPINT4	-0.11	-1.82	0.25	0.26	-0.32	1.4
TAS2R40	-0.45	-1.84	0.21	0.33	-0.23	1.4
ELL3	0.1	-1.94	0.55	0.63	0.11	1.4
ZC3H12A	0.14	-2.4	-0.88	-0.81	-1.46	1.4
EVX2	2.2	1	-0.14	-1.13	-0.6	1.39
UNC50	1.42	0.5	-1.3	-1.97	-1.89	1.39
ABCG4	1.23	0.08	0.25	-0.29	-0.28	1.39
HUNK	1.3	-0.02	-0.02	-0.49	-0.44	1.39
B4GALNT1	1.04	-0.15	-0.05	-0.43	-0.51	1.39
IPO13	1.3	-0.16	-1.11	-1.7	-1.77	1.39
HDAC5	1.35	-0.21	1.68	0.96	0.89	1.39
MRPL9	0.98	-0.28	-0.13	-0.47	-0.53	1.39
IL10RA	0.72	-0.3	-0.02	-0.28	-0.46	1.39
NSMF	1.29	-0.3	-0.09	-0.59	-0.57	1.39
PRPF39	1.08	-0.33	0.43	-0.02	-0.12	1.39
TMC1	1.29	-0.46	0.24	-0.2	-0.26	1.39
ATP6V1E1	0.88	-0.51	-2.45	-3.07	-3.13	1.39
ZAK	0.7	-0.61	1.67	1.34	1.11	1.39
ZFP2	0.52	-0.62	0.49	0.25	-0.01	1.39
C17orf47	1.13	-0.62	0.28	-0.16	-0.24	1.39
EBF4	0.72	-0.8	0.99	0.6	0.36	1.39
VEGFA	0.55	-0.83	-0.39	-0.57	-0.83	1.39
CIDEC	1.14	-0.88	0.16	-0.35	-0.37	1.39
PCDHAC2	0.31	-1.09	0.81	0.73	0.34	1.39
MBNL3	0.02	-1.25	0.23	0.13	-0.32	1.39
KLHDC3	0.19	-1.37	0.06	-0.04	-0.5	1.39
ZNF286A	-0.04	-1.42	0.36	0.29	-0.18	1.39
UROD	0.01	-1.55	-0.37	-0.42	-0.92	1.39
MTMR9	-0.11	-1.72	-0.87	-0.87	-1.36	1.39
WDR91	-0.07	-2.11	0.81	0.99	0.36	1.39
TSPAN17	2.14	0.91	0.04	-0.87	-0.47	1.38
KLRD1	1.81	0.9	1.04	0.3	0.49	1.38
MYBBP1A	2.21	0.77	0.17	-0.51	-0.14	1.38
FAM21A	2.23	0.63	0.01	-0.86	-0.57	1.38
DBX2	1.65	0.59	0.48	-0.15	0.04	1.38
ZFAND5	1.56	0.52	-0.21	-0.92	-0.72	1.38
CCDC17	1.4	0.48	0.28	-0.35	-0.15	1.38
TBC1D28	1.15	0.18	0.36	-0.05	-0.05	1.38
SNX29	1.59	0.17	1.08	0.42	0.53	1.38
THRSP	1.71	0.12	0.28	-0.53	-0.44	1.38
ATP6V0A4	1.16	0.02	0.36	-0.16	-0.13	1.38
ALPK1	0.89	-0.17	0.69	0.24	0.12	1.38
GPI	1.12	-0.19	-0.87	-1.43	-1.53	1.38
MPPE1	1.12	-0.26	0.42	-0.11	-0.16	1.38
ARL13B	0.97	-0.35	0.98	0.55	0.41	1.38
RNF141	0.83	-0.38	0.92	0.5	0.33	1.38
CCNC	1.22	-0.38	0.53	0.16	0.13	1.38
TPM2	1.1	-0.59	0.83	0.43	0.37	1.38
ZNF605	0.77	-0.62	0.39	0.13	-0.13	1.38
KRTAP10-9	0.57	-1	-0.61	-0.68	-0.98	1.38
RBMS1	0.61	-1.23	-0.4	-0.88	-1.1	1.38
AGR2	0.25	-1.33	-0.61	-0.71	-1.22	1.38
CCDC81	-0.12	-1.54	-0.25	-0.26	-0.71	1.38
HSH2D	0.01	-1.56	0.04	0	-0.46	1.38
SLC18B1	-0.15	-1.58	-0.11	-0.06	-0.54	1.38
SPANXA1	0.35	-1.61	0.19	0.17	-0.26	1.38
FAM92B	-0.12	-1.78	0.15	0.02	-0.59	1.38
OSTF1	0.11	-1.9	0.47	0.39	-0.18	1.38
KLHL15	-0.65	-2.04	0.57	0.79	0.16	1.38
LSS	-0.08	-2.25	-0.03	0.03	-0.62	1.38
LGR4	1.96	0.79	0.75	-0.08	0.25	1.37
FUT6	1.74	0.77	-0.27	-0.98	-0.71	1.37
ENDOV	1.4	0.73	0.97	0.29	0.43	1.37
PAPSS1	1.5	0.63	1.4	0.62	0.71	1.37
C6orf25	1.29	0.43	1.08	0.39	0.45	1.37
REPS2	1.8	0.36	0.69	-0.09	0.1	1.37
DEFB112	0.79	0	0.29	0.01	-0.1	1.37
SUMF1	1.29	-0.1	0.28	-0.31	-0.3	1.37
LIPI	1.19	-0.13	0.11	-0.38	-0.37	1.37
UCHL3	0.91	-0.2	0.74	0.35	0.24	1.37
ALKBH4	1.17	-0.2	0.85	0.29	0.17	1.37
BBS9	1.08	-0.25	0.87	0.52	0.42	1.37
POP7	1.01	-0.35	-1.62	-2.22	-2.25	1.37
VWA3B	0.93	-0.36	0.06	-0.24	-0.38	1.37
TTC9B	1.25	-0.39	0.61	-0.01	0.01	1.37
FOXB2	0.43	-0.52	-0.08	-0.33	-0.56	1.37
FDPS	0.58	-0.68	-0.52	-0.76	-1.05	1.37
SIX2	0.72	-0.72	-0.43	-0.76	-0.98	1.37
SLC6A3	0.54	-0.74	0.4	0.18	-0.07	1.37
NAT1	0.51	-0.76	0.86	0.62	0.34	1.37
TMEM242	0.6	-0.77	-0.37	-0.59	-0.85	1.37
SOCS3	0.66	-0.77	1.77	1.53	1.23	1.37
XPO6	0.63	-0.79	-0.6	-1.01	-1.22	1.37
SGK1	0.61	-0.82	0.9	0.63	0.39	1.37
LOC100505549	0.16	-0.87	-0.01	-0.11	-0.51	1.37
COPS7A	0.46	-0.88	0.7	0.56	0.26	1.37
TGOLN2	0.65	-0.88	-0.18	-0.45	-0.69	1.37
LRP2	0.59	-0.9	0.26	-0.02	-0.3	1.37
FBL	0.46	-0.93	-1.95	-2.18	-2.44	1.37
FAM89A	0.25	-0.98	0.07	-0.19	-0.52	1.37
FAM135B	0.42	-1.15	-0.44	-0.61	-0.88	1.37
SEPT2	-0.02	-1.21	-2.55	-2.59	-3.19	1.37
N4BP2	0.65	-1.22	0.59	0.5	0.2	1.37
RDH14	0.2	-1.33	0.32	0.22	-0.22	1.37
C15orf40	-0.15	-1.4	0.16	0.26	-0.26	1.37
EGR1	0.04	-1.62	0.91	0.79	0.24	1.37
KRI1	-0.48	-1.74	-1.61	-1.55	-2.18	1.37
OLFM3	-0.31	-1.89	-0.06	0.06	-0.55	1.37
KDM5B	-0.3	-2.14	0.11	0.29	-0.37	1.37
ARFIP2	-0.56	-2.59	0.77	1.12	0.36	1.37
LOC101060321	-0.48	-3.21	-0.48	-0.31	-1.05	1.37
MYLK4	2.14	1.22	0.62	-0.33	0.05	1.36
SHC2	1.53	0.76	0.43	-0.31	-0.1	1.36
GIMAP1	1.89	0.55	-0.01	-0.73	-0.47	1.36
SPATA7	1.6	0.51	1.42	0.51	0.63	1.36
SETDB2	1.83	0.38	-0.09	-0.82	-0.5	1.36
CHP1	1.54	0.37	-0.17	-0.85	-0.64	1.36
RORB	1.13	0.31	0.21	-0.33	-0.28	1.36
ARRDC4	1.49	0.25	1.11	0.43	0.57	1.36
PHACTR3	1.29	0.17	0.2	-0.35	-0.28	1.36
ACAN	1.09	0.06	0.32	-0.01	-0.05	1.36
ATL2	1.08	0.03	-1.03	-1.6	-1.59	1.36
KHNYN	1.12	-0.14	1.13	0.56	0.49	1.36
RPAP2	1.16	-0.14	-0.26	-0.73	-0.87	1.36
TK2	0.68	-0.23	0.21	-0.18	-0.35	1.36
C18orf32	0.99	-0.23	-0.31	-0.78	-0.86	1.36
TXNIP	1.36	-0.23	0.72	0.14	0.08	1.36
BSND	0.93	-0.31	0.01	-0.34	-0.4	1.36
USP16	1.11	-0.36	0.32	-0.24	-0.26	1.36
ctrl_212	1.01	-0.37	0.41	-0.07	-0.21	1.36
LRTM2	0.75	-0.49	0.5	0.03	-0.15	1.36
OR4E2	0.83	-0.49	0.5	0.14	0.01	1.36
MTRR	0.76	-0.53	-0.2	-0.59	-0.7	1.36
USP44	0.4	-0.54	0.11	-0.04	-0.31	1.36
ZNF227	0.29	-0.7	-0.27	-0.47	-0.72	1.36
MB21D2	0.66	-0.71	-0.51	-0.83	-1.03	1.36
LRRC16B	0.51	-0.76	0.82	0.6	0.33	1.36
KARS	0.38	-0.82	-1.17	-1.43	-1.67	1.36
PDK4	0.57	-0.92	0.06	-0.17	-0.4	1.36
COX6A1	0.78	-0.92	0.58	0.4	0.11	1.36
ZNF566	0.69	-0.95	-0.02	-0.32	-0.48	1.36
C12orf60	0.57	-1.01	0.27	0.04	-0.25	1.36
SPANXN1	0.23	-1.05	-0.09	-0.22	-0.64	1.36
ASB8	0.39	-1.23	0.14	0.14	-0.23	1.36
SOX12	0.12	-1.45	0.75	0.69	0.22	1.36
AKT1S1	0.12	-1.49	0.94	0.88	0.36	1.36
NDUFA8	0.09	-2.01	0.47	0.44	-0.17	1.36
HADH	-0.77	-2.54	0.05	0.3	-0.4	1.36
AGTRAP	2.34	1.24	0.32	-0.62	-0.17	1.35
RNF214	1.92	1.09	2.71	1.66	1.89	1.35
TLR1	1.46	0.29	0.09	-0.52	-0.38	1.35
PON3	1.53	0.22	0.41	-0.15	-0.05	1.35
LAPTM4B	1.4	0.14	0.22	-0.38	-0.29	1.35
ZNF596	1.17	0.13	1.61	1.26	1.18	1.35
ATP6AP1	1.48	0.02	-1.3	-2.05	-1.96	1.35
ATAD3A	0.93	-0.2	0.29	-0.11	-0.14	1.35
LEFTY2	0.98	-0.22	0.46	0.15	0	1.35
RPS6	1.07	-0.25	-1.32	-1.69	-1.81	1.35
RAB40C	0.82	-0.4	0.92	0.49	0.28	1.35
CEP128	0.81	-0.42	-0.06	-0.41	-0.52	1.35
SFXN3	0.64	-0.57	0.48	0.21	-0.04	1.35
HAPLN3	1.46	-0.61	0.08	-0.52	-0.56	1.35
ARGLU1	0.26	-0.73	-1.58	-1.94	-2.33	1.35
ITK	0.61	-0.8	0.2	-0.04	-0.21	1.35
TCEA1	0.74	-0.83	-1.64	-1.95	-2.18	1.35
BRINP1	0.18	-0.96	1.12	1.1	0.69	1.35
SYT2	0.57	-0.98	-0.09	-0.25	-0.51	1.35
KLRG1	0.12	-1.07	0.14	0.05	-0.32	1.35
ZNF274	0.31	-1.14	0.38	0.28	-0.15	1.35
USP42	0.28	-1.39	0.81	0.77	0.24	1.35
NRIP2	0.33	-1.42	0.52	0.32	0.04	1.35
TEX12	-0.02	-1.47	0.21	0.17	-0.24	1.35
CD1C	-0.13	-2.08	0.42	0.57	-0.09	1.35
OR6P1	-0.87	-2.54	-0.39	-0.14	-1.05	1.35
CREB3L2	1.92	1.11	0.97	0.03	0.34	1.34
ARHGEF19	1.69	0.54	0.86	0.27	0.44	1.34
FCRL5	1.53	0.32	0.17	-0.61	-0.44	1.34
GRHL2	1.4	0.12	1.11	0.42	0.49	1.34
RNF169	1.23	0.09	0.88	0.33	0.33	1.34
TBC1D10B	1.25	0	-0.32	-0.82	-0.79	1.34
ctrl_113	0.94	-0.03	0.71	0.23	0.13	1.34
CD164	1.42	-0.07	-0.03	-0.64	-0.59	1.34
CETN2	1.09	-0.15	0.44	0.03	-0.04	1.34
DEFB106A	1.2	-0.2	0.43	-0.12	-0.08	1.34
NEUROD6	0.78	-0.21	0.75	0.34	0.17	1.34
FAHD1	1.07	-0.22	0.52	-0.04	-0.15	1.34
VAMP4	0.67	-0.3	0.93	0.72	0.53	1.34
C12orf10	0.89	-0.6	0.06	-0.26	-0.42	1.34
CACNA2D3	0.71	-0.62	0.39	0.12	-0.11	1.34
ISLR	0.66	-0.7	-0.02	-0.3	-0.51	1.34
VGF	0.69	-0.72	0.54	0.22	-0.14	1.34
TBL1XR1	0.58	-0.73	-1.58	-1.94	-2.21	1.34
DNAJC30	0.92	-0.77	-0.38	-0.66	-0.84	1.34
KIF1B	0.73	-0.79	0.2	-0.01	-0.22	1.34
ABCC5	0.92	-0.79	0.17	-0.21	-0.39	1.34
ANXA8L1	0.47	-0.92	-0.27	-0.46	-0.77	1.34
DNAH11	0.45	-0.95	0.63	0.29	0.06	1.34
CKLF	0.25	-1	0.87	0.78	0.36	1.34
UGT2A3	0.57	-1.03	0.7	0.48	0.31	1.34
FBN1	0.11	-1.14	0.95	0.82	0.27	1.34
SUN2	0.11	-1.18	-0.04	-0.17	-0.47	1.34
TMEM216	0.18	-1.19	-0.14	-0.05	-0.55	1.34
PPTC7	0.46	-1.32	0.42	0.33	-0.08	1.34
RFPL4A	0.08	-1.38	0.64	0.65	0.15	1.34
ST6GALNAC3	0.21	-1.39	0.22	0.17	-0.27	1.34
OR5H6	0.27	-1.39	0	-0.13	-0.43	1.34
HIST1H2BC	0.08	-1.45	-0.26	-0.26	-0.81	1.34
MANBA	0.3	-1.84	1.35	1.37	0.87	1.34
PSMB11	0.04	-1.89	0.75	0.74	0.26	1.34
FLJ44635	-0.38	-1.93	0.56	0.83	0.26	1.34
NSL1	-0.09	-2.07	-1.48	-1.47	-2.24	1.34
DOC2B	0.2	-2.3	0.4	0.37	-0.2	1.34
ZG16B	-0.38	-2.4	0.39	0.59	0.02	1.34
NEDD8	-2.4	-3.21	-9.72	-8.33	-9.95	1.34
SIPA1L1	2.14	1.21	1.23	0.33	0.69	1.33
TACR3	2.04	1.09	0.08	-0.7	-0.34	1.33
EXOC3L4	2.12	0.76	0.76	-0.28	0.14	1.33
SYTL2	1.66	0.65	0.44	-0.38	-0.23	1.33
FAH	2	0.63	0.84	0.2	0.46	1.33
NUCB2	1.36	0.41	2.07	1.11	1.16	1.33
CRAMP1L	1.46	0.28	0.51	-0.1	0.08	1.33
MMP17	1.71	0.19	-0.29	-1.06	-0.99	1.33
C17orf96	1.09	0.12	0.26	-0.13	-0.22	1.33
HNRNPH2	1.07	0.08	-0.09	-0.48	-0.47	1.33
PYCR1	0.66	-0.2	0.77	0.45	0.29	1.33
GPR15	0.93	-0.24	1.09	0.74	0.61	1.33
RSF1	0.74	-0.33	-0.75	-1.17	-1.17	1.33
GJA4	0.88	-0.45	0.36	-0.1	-0.17	1.33
KRTAP19-3	0.93	-0.5	0.24	-0.15	-0.28	1.33
ZNF385A	0.74	-0.59	0.82	0.5	0.3	1.33
SZT2	0.81	-0.65	0.68	0.38	0.29	1.33
PDX1	0.97	-0.73	0.38	0.08	-0.11	1.33
FBXW12	0.46	-0.74	-0.06	-0.28	-0.51	1.33
FERD3L	1.12	-0.78	1.06	0.67	0.46	1.33
UHRF1BP1L	0.06	-0.85	-0.13	-0.16	-0.54	1.33
ASH2L	0.87	-0.88	-1.79	-2.2	-2.59	1.33
CRB2	0.58	-0.89	0.93	0.66	0.34	1.33
NCAPG2	-0.16	-0.92	-2.27	-2.31	-2.65	1.33
ABHD16B	0.43	-0.94	0.02	-0.24	-0.39	1.33
ZNF618	0.48	-1.08	0.17	-0.05	-0.31	1.33
CCR9	0.2	-1.13	0.37	0.35	-0.1	1.33
C15orf48	0.35	-1.13	0	-0.16	-0.45	1.33
UBQLN1	0.21	-1.17	-0.32	-0.47	-0.86	1.33
ELOF1	0.32	-1.17	-4.09	-4.41	-4.83	1.33
SPATA17	0.45	-1.23	0.86	0.67	0.25	1.33
CYP3A4	-0.08	-1.35	0.24	0.22	-0.21	1.33
UGGT2	0.1	-1.36	0.23	0.16	-0.28	1.33
ACP2	0.17	-1.38	-0.21	-0.36	-0.83	1.33
MAGI3	-0.16	-1.6	0.18	0.35	-0.21	1.33
SRXN1	0.13	-1.68	0.33	0.33	-0.17	1.33
THNSL2	-0.07	-1.78	-0.22	-0.17	-0.68	1.33
RAB14	2.19	0.94	-0.97	-2	-1.49	1.32
C22orf34	1.73	0.92	0.27	-0.46	-0.21	1.32
FGFR2	1.81	0.64	0.58	-0.24	0.02	1.32
CEBPZ	1.79	0.6	-1.36	-2.09	-1.92	1.32
MOBP	1.54	0.56	0.55	-0.05	0.16	1.32
SREBF1	1.19	0.47	0.04	-0.52	-0.41	1.32
COX19	1.56	0.44	0.04	-0.54	-0.4	1.32
ACSM1	1.77	0.41	0.46	-0.27	-0.01	1.32
ZNF665	1.28	0.28	0.56	0.02	0.06	1.32
ctrl_201	1.12	0.24	0.54	0.07	0.08	1.32
ctrl_147	1.16	0.19	1.51	0.99	0.96	1.32
NQO1	1.25	0.06	-0.21	-0.82	-0.75	1.32
CNPPD1	0.82	-0.17	0.06	-0.34	-0.47	1.32
TTLL12	0.67	-0.19	0.67	0.3	0.2	1.32
TMEM218	1.11	-0.25	0.28	-0.16	-0.21	1.32
TMEM141	0.91	-0.3	0.84	0.36	0.21	1.32
CTDP1	1	-0.32	-1.11	-1.71	-1.83	1.32
MRPL37	0.76	-0.41	-0.48	-0.8	-1.05	1.32
ZSWIM1	0.99	-0.41	0.42	0.1	0.03	1.32
OPLAH	0.76	-0.44	0.97	0.49	0.36	1.32
PITPNM1	0.51	-0.65	0.46	0.25	-0.01	1.32
PIANP	0.65	-0.71	0.42	0.16	-0.07	1.32
MIOS	0.37	-0.81	-1.75	-2.01	-2.28	1.32
ZDHHC7	0.41	-1.04	0.27	-0.04	-0.38	1.32
RNF113B	0.16	-1.17	-0.5	-0.58	-0.94	1.32
MYCBP	0.29	-1.23	0.9	0.64	0.24	1.32
NRIP3	0.07	-1.38	0.65	0.49	0.19	1.32
YIPF1	0.44	-1.46	0.21	0	-0.24	1.32
PDIA4	0.09	-1.54	1.65	1.66	1.14	1.32
EIF3CL	0.15	-1.61	-1.28	-1.3	-1.77	1.32
HEPN1	-0.03	-1.7	1.02	1	0.52	1.32
HSP90B1	-0.84	-2.06	-4.28	-3.71	-4.82	1.32
CXorf40A	-1.14	-2.41	-0.3	0.08	-0.84	1.32
MTCH2	2.1	1.49	-0.11	-1.14	-0.54	1.31
KLHL30	2.01	0.8	0.95	0.2	0.44	1.31
PIRT	1.56	0.68	0.94	0.3	0.45	1.31
ELAVL2	1.63	0.48	0.2	-0.41	-0.19	1.31
ORMDL1	1.46	0.44	1.1	0.42	0.54	1.31
RAB19	1.36	0.35	0.74	-0.01	0.15	1.31
MYH7	1.06	0.17	0.34	-0.07	-0.05	1.31
SETD6	1.4	0.14	0.33	-0.13	-0.12	1.31
N6AMT1	1.28	0.09	-3.97	-5.05	-4.85	1.31
MESDC2	1.25	0.08	-4.2	-4.71	-4.27	1.31
NDRG1	1.37	0	0.45	-0.08	-0.04	1.31
ASMTL	0.95	-0.15	0.96	0.71	0.63	1.31
TMEM263	1.19	-0.21	0.95	0.54	0.58	1.31
FUT1	1.29	-0.25	0.41	-0.1	-0.15	1.31
PDK3	0.62	-0.37	1.49	1.27	1.07	1.31
CNTD1	1.11	-0.5	-0.01	-0.41	-0.4	1.31
KIF3C	0.84	-0.56	-0.09	-0.46	-0.57	1.31
CCSER1	1.12	-0.58	0.62	0.2	-0.02	1.31
ZNF8	0.64	-0.7	-0.37	-0.61	-0.81	1.31
KYNU	0.34	-0.79	0.35	0.16	-0.15	1.31
ADAM22	0.23	-0.96	-0.17	-0.26	-0.56	1.31
VAX2	0.5	-0.96	0.34	0.1	-0.28	1.31
SLCO1B7	0.28	-1.04	-0.3	-0.44	-0.74	1.31
NACC1	0.06	-1.12	-1.72	-1.71	-2.08	1.31
LYRM7	-0.09	-1.21	0.25	0.21	-0.2	1.31
SLC30A9	0	-1.27	0.19	0.22	-0.18	1.31
MFSD10	0.16	-1.47	0.7	0.66	0.2	1.31
NSMAF	-0.78	-2.34	0.37	0.66	-0.05	1.31
KIAA0196	-1.35	-2.72	-1.74	-1.3	-2.39	1.31
NXT2	2.72	1.8	0.45	-0.71	-0.06	1.3
MAP3K2	2.43	1.22	0.04	-1.01	-0.54	1.3
ZDHHC15	1.35	1.14	1.51	0.73	0.9	1.3
ADGRA3	1.62	0.59	0.46	-0.31	-0.07	1.3
CAMKMT	1.5	0.4	0.72	0.11	0.2	1.3
ctrl_197	1.8	0.38	0.81	0.06	0.21	1.3
CUEDC2	1.17	0.26	0.05	-0.46	-0.39	1.3
ALDOA	1.56	0.18	-1.11	-1.91	-1.86	1.3
NCCRP1	1.03	-0.1	-0.03	-0.44	-0.5	1.3
SIT1	1.04	-0.1	-0.44	-1.07	-0.97	1.3
P2RX1	0.72	-0.29	0.49	0.21	0.06	1.3
FAM13C	0.96	-0.5	0.78	0.34	0.22	1.3
C11orf57	0.69	-0.71	-2.25	-2.66	-2.77	1.3
PKD1L1	0.37	-0.76	-0.55	-0.67	-0.93	1.3
TDRD5	0.52	-0.79	0.18	-0.06	-0.29	1.3
FRMPD3	0.61	-0.88	0.98	0.82	0.51	1.3
MFSD6	0.44	-1.11	1.24	1.04	0.66	1.3
SSH3	0.22	-1.31	0.22	0.3	-0.13	1.3
OR2L2	-0.5	-1.59	0.22	0.22	-0.28	1.3
NVL	-0.41	-1.69	-1.45	-1.26	-2.02	1.3
DNASE1L2	-0.16	-1.8	0.03	0.18	-0.45	1.3
MED23	-0.53	-1.91	-0.96	-0.95	-1.68	1.3
C1QTNF9B	-0.48	-3.05	0.56	0.55	-0.09	1.3
MUC22	2.13	1.08	0.49	-0.5	0.03	1.29
ZFP64	1.95	1.06	-0.35	-1.26	-0.81	1.29
SYPL2	1.96	1	0.82	0.02	0.39	1.29
ENO1	1.87	0.87	-2.13	-3.31	-2.71	1.29
POP4	1.93	0.61	-1.65	-2.48	-2.17	1.29
USP35	1.47	0.52	0.35	-0.35	-0.21	1.29
SERPINB12	1.66	0.38	0.99	0.37	0.47	1.29
SMIM5	1.28	0.33	-0.43	-1.02	-0.93	1.29
ZFAND1	1.22	0.19	-0.08	-0.57	-0.61	1.29
RRAS	1.25	0.12	0.23	-0.22	-0.16	1.29
DCDC5	1.04	-0.03	0.74	0.19	0.12	1.29
OR6C70	1.03	-0.09	1.07	0.5	0.45	1.29
RETSAT	0.96	-0.15	0.38	-0.02	-0.12	1.29
LOC100129083	0.9	-0.2	0.62	0.25	0.15	1.29
CCL15	0.62	-0.32	0.1	-0.03	-0.24	1.29
FKRP	0.7	-0.36	0.57	0.53	0.33	1.29
PKDCC	1.02	-0.38	0.86	0.51	0.4	1.29
ADGRG3	1.16	-0.42	0.35	-0.19	-0.33	1.29
VAV1	0.62	-0.44	0.63	0.32	0.12	1.29
SIX3	0.57	-0.57	-1.1	-1.41	-1.56	1.29
ROPN1L	0.55	-0.58	-0.12	-0.34	-0.55	1.29
CEP63	0.48	-0.6	-0.22	-0.5	-0.65	1.29
PALM3	0.77	-0.6	0.25	-0.08	-0.26	1.29
CAMK1G	0.57	-0.61	0.89	0.75	0.52	1.29
NCMAP	0.39	-0.66	-0.17	-0.52	-0.76	1.29
WDR44	0.65	-0.72	-1.09	-1.43	-1.68	1.29
MED27	0.74	-0.73	-0.52	-0.91	-1.12	1.29
ARPC4	0.4	-0.75	-3.73	-4.07	-4.29	1.29
ARFGEF1	0.21	-0.86	0.27	0.2	-0.15	1.29
GPR137B	0.83	-0.86	0.03	-0.2	-0.43	1.29
PIGV	0.75	-0.97	-0.87	-1.2	-1.4	1.29
DNAJC17	0.52	-1.02	-1.9	-2.33	-2.56	1.29
USP28	0.26	-1.04	0.43	0.23	-0.09	1.29
FAM126A	0.26	-1.24	0.02	-0.04	-0.43	1.29
ODF1	-0.08	-1.25	-0.44	-0.47	-0.91	1.29
SF3B4	-0.16	-1.55	-0.52	-0.49	-1.05	1.29
ADAM21	0.08	-1.71	-0.14	-0.23	-0.7	1.29
NFKBIA	-0.44	-2.03	0.4	0.59	-0.09	1.29
SDF4	-0.43	-2.12	-0.09	0.17	-0.52	1.29
PORCN	-0.23	-2.3	1.55	1.75	1.06	1.29
SLAIN1	-0.31	-2.35	-0.1	0	-0.64	1.29
SPNS1	2.06	1.23	-0.25	-1.26	-0.75	1.28
CHST13	1.56	0.89	0.92	0.3	0.49	1.28
MALSU1	2.05	0.84	-0.48	-1.4	-1.03	1.28
TMEM170A	1.6	0.62	0.66	-0.09	0.08	1.28
ZNF812	1.67	0.46	1.14	0.4	0.57	1.28
TP73	1.49	0.4	0.3	-0.34	-0.2	1.28
NRD1	1.55	0.4	-1.48	-2.36	-2.01	1.28
RBM8A	1.5	0.37	-0.14	-0.78	-0.65	1.28
RAI1	1.45	0.3	0.48	-0.07	-0.01	1.28
KIF3A	1.28	0.29	-0.92	-1.56	-1.45	1.28
PRDX3	1.39	0.28	0.17	-0.46	-0.28	1.28
ASAH2B	1.57	0.2	0.63	0.22	0.27	1.28
CYP4A11	1.02	0.18	0.77	0.25	0.25	1.28
OR1M1	1.17	0.1	0.04	-0.45	-0.41	1.28
CES2	0.91	-0.16	0.44	0.02	-0.07	1.28
MIEN1	1.11	-0.16	0.51	0.11	0.1	1.28
NLRP6	1.13	-0.21	1.34	0.94	0.84	1.28
SPANXD	0.84	-0.23	0.56	0.09	-0.01	1.28
ELL2	0.91	-0.26	1.64	1.28	1.12	1.28
VPS8	1.24	-0.26	-0.74	-1.34	-1.43	1.28
FAM229B	0.64	-0.27	0.8	0.34	0.23	1.28
SDCCAG8	0.61	-0.4	0.24	0.04	-0.18	1.28
RAB9B	0.79	-0.52	0.11	-0.11	-0.28	1.28
SQSTM1	0.65	-0.56	-0.07	-0.33	-0.49	1.28
ATP2A1	0.83	-0.57	0.33	0.06	-0.09	1.28
ALOX15B	0.83	-0.61	-0.68	-1.09	-1.15	1.28
FAM213B	0.54	-0.72	-0.06	-0.14	-0.49	1.28
C21orf140	0.33	-0.75	0.12	0.05	-0.2	1.28
FGF13	0.43	-0.93	0.39	0.27	-0.09	1.28
GUCY1B3	0.49	-1	0.1	-0.07	-0.42	1.28
BRPF3	0.58	-1.02	0.62	0.41	0.12	1.28
C12orf56	0.18	-1.26	0.67	0.61	0.25	1.28
DOLPP1	-0.21	-1.32	-4.46	-4.63	-5.24	1.28
PARP12	0.06	-1.52	0.31	0.35	-0.24	1.28
PAGE3	-0.3	-1.82	1.37	1.46	0.89	1.28
ANK3	0.22	-1.84	0.12	0.14	-0.38	1.28
CLDN16	-0.45	-1.99	-0.27	-0.09	-0.75	1.28
REL	-0.18	-2.14	0.72	0.76	0.21	1.28
LYPD6	-0.74	-2.17	0.02	0.2	-0.45	1.28
ITPR3	-0.71	-2.43	-0.13	0.16	-0.51	1.28
PRSS56	-0.42	-2.65	-0.32	-0.05	-0.97	1.28
ADAM33	-0.23	-2.85	-0.18	0.11	-0.54	1.28
COL17A1	1.93	1.04	1.53	0.77	1.06	1.27
DPH7	1.56	0.58	1.11	0.49	0.61	1.27
NDUFA12	1.31	0.43	-0.13	-0.81	-0.65	1.27
GZMH	1.23	0.39	0.11	-0.46	-0.37	1.27
ZDHHC1	1.43	0.36	0.45	-0.16	-0.05	1.27
C8orf44	1.25	0.06	0.67	0.25	0.23	1.27
TYR	1.25	0.03	1.65	0.95	0.92	1.27
HEATR5A	0.72	-0.04	0.55	0.28	0.18	1.27
C2CD3	0.9	-0.08	0.54	0.12	0.08	1.27
MAPK11	1.04	-0.11	-0.14	-0.55	-0.55	1.27
C5orf67	1.06	-0.21	0.34	-0.08	-0.16	1.27
ATXN7L3B	0.32	-0.41	0.53	0.13	-0.11	1.27
DNAJC3	0.41	-0.49	-0.2	-0.48	-0.61	1.27
HLA-DPB1	0.4	-0.52	0.11	-0.2	-0.37	1.27
TSNAXIP1	0.57	-0.55	0.08	-0.22	-0.36	1.27
SART1	0.44	-0.73	-0.02	-0.29	-0.58	1.27
HIST1H2AH	0.59	-0.84	-0.17	-0.39	-0.65	1.27
MGA	0.28	-0.87	0.06	0.05	-0.27	1.27
OR2A25	0.62	-0.92	-0.18	-0.45	-0.72	1.27
CD300LB	0.19	-0.97	0.31	0.12	-0.24	1.27
CCDC114	0.9	-1.02	0.08	-0.27	-0.5	1.27
TRMU	0.54	-1.08	0.04	-0.14	-0.41	1.27
CSPP1	0.46	-1.15	1.04	0.86	0.56	1.27
ZFP30	0.36	-1.26	0.47	0.35	0.01	1.27
SH3BGRL2	-0.15	-1.32	-0.03	0.02	-0.42	1.27
PURB	0.66	-1.32	0.14	0	-0.33	1.27
FAM98B	-0.2	-1.33	-3.16	-3.15	-3.77	1.27
INPP5J	0.08	-1.67	0.59	0.58	0.06	1.27
RNF216	0.36	-1.82	0.77	0.68	0.24	1.27
KIAA1456	1.81	1.06	0.67	-0.03	0.15	1.26
CCL4	1.97	1.05	0.9	0	0.31	1.26
VIPAS39	1.71	0.84	0.5	-0.22	0.02	1.26
PBX4	1.37	0.59	0.66	0.11	0.21	1.26
ITIH6	1.36	0.48	1.18	0.58	0.66	1.26
ALOX15	1.34	0.32	-0.98	-1.53	-1.29	1.26
OVOL1	0.91	-0.02	0.56	0.17	0.11	1.26
LHCGR	0.89	-0.07	0.38	-0.02	-0.1	1.26
TREM2	0.96	-0.09	0.48	0.03	0	1.26
SHPRH	0.8	-0.19	1.13	0.97	0.81	1.26
UIMC1	0.8	-0.22	0.31	0.01	-0.1	1.26
DNAH2	0.74	-0.3	-0.02	-0.32	-0.43	1.26
OR2B3	1.59	-0.35	0.08	-0.51	-0.46	1.26
EPHA7	0.96	-0.36	0.47	0.1	0	1.26
C21orf91	0.74	-0.37	0.37	0.04	-0.1	1.26
FAM180A	0.63	-0.52	0.15	-0.1	-0.27	1.26
PSG4	0.89	-0.58	0.23	-0.13	-0.3	1.26
RHCE	0.8	-0.75	1.31	0.92	0.69	1.26
NAIF1	0.36	-0.78	-0.13	-0.34	-0.59	1.26
MRPL41	0.79	-0.78	-0.95	-1.26	-1.34	1.26
NAA30	0.35	-0.86	0.14	0.02	-0.35	1.26
GP5	0.34	-0.89	0.41	0.13	-0.23	1.26
IMP3	0.43	-0.89	-2.22	-2.55	-2.82	1.26
PCDHGA2	0.68	-1.07	0.24	-0.07	-0.42	1.26
PDE1B	0.08	-1.22	-0.47	-0.53	-0.95	1.26
SRL	0.79	-1.27	0.2	-0.03	-0.25	1.26
RPL6	-0.29	-1.53	-0.94	-0.86	-1.6	1.26
HFM1	0.16	-1.53	0.45	0.4	-0.12	1.26
MAPKBP1	-0.01	-1.59	-0.39	-0.35	-0.88	1.26
DNAI2	0.14	-1.67	-0.47	-0.58	-1.04	1.26
HNRNPUL2	-0.32	-1.69	0.3	0.32	-0.21	1.26
LHFPL1	-0.17	-1.83	0.49	0.5	-0.02	1.26
NOP56	0.07	-1.92	-2	-2.17	-2.63	1.26
PTPN20	-0.61	-2.76	-0.23	0.04	-0.77	1.26
CTBP1	1.9	1.32	0.93	0.18	0.52	1.25
IGFBP7	1.41	0.67	-0.35	-1.01	-0.79	1.25
HERC2	1.53	0.67	-0.15	-0.9	-0.69	1.25
SCAF8	1.9	0.52	-0.1	-0.83	-0.6	1.25
EFTUD2	1.69	0.5	-0.62	-1.34	-1.19	1.25
MRPL40	1.49	0.47	-0.71	-1.35	-1.14	1.25
SPN	1.68	0.38	0.64	0.03	0.22	1.25
MKI67	1.88	0.28	1.36	0.4	0.71	1.25
ASB18	1.27	0.26	-0.1	-0.72	-0.58	1.25
RRP7A	1.74	0.26	-0.87	-1.76	-1.31	1.25
MRPS12	1.38	0.15	-1.56	-2.13	-1.95	1.25
LRRC1	1.69	0.05	0.19	-0.36	-0.28	1.25
FAM60A	0.87	0	-0.22	-0.68	-0.71	1.25
CXCR3	1.26	-0.04	0.09	-0.48	-0.4	1.25
NMRK1	0.99	-0.13	0.68	0.16	0.07	1.25
TMTC2	0.86	-0.15	0.48	0.06	-0.02	1.25
MRPS26	0.88	-0.25	0	-0.4	-0.52	1.25
CECR2	1.11	-0.26	-0.4	-0.7	-0.78	1.25
TMED7-TICAM2	0.86	-0.28	0.44	0.16	0.07	1.25
C11orf70	0.47	-0.29	1.09	0.87	0.62	1.25
CYLC2	0.81	-0.31	1.55	1.16	0.99	1.25
CANX	0.89	-0.43	-0.96	-1.22	-1.39	1.25
TMEM174	0.53	-0.48	0.05	-0.15	-0.34	1.25
ZNF416	0.24	-0.52	0.36	0.18	-0.05	1.25
MYH7B	0.59	-0.68	0.96	0.73	0.46	1.25
CATSPER1	0.65	-0.73	-0.06	-0.39	-0.58	1.25
IRX6	0.69	-0.9	0.51	0.26	-0.01	1.25
ZNF366	0.09	-1.15	0.29	0.27	-0.08	1.25
GDNF-AS1	0.42	-1.29	-0.32	-0.46	-0.74	1.25
HIST1H1B	0.46	-1.31	0.46	0.38	-0.02	1.25
ACOT4	0.62	-1.49	0.13	-0.21	-0.5	1.25
ctrl_0	0.33	-1.59	0.6	0.5	0.03	1.25
USP31	-0.23	-1.6	0.47	0.63	0.12	1.25
MEGF10	-0.16	-1.72	1.13	1.24	0.68	1.25
PAAF1	-0.29	-1.9	-0.61	-0.45	-1.04	1.25
NLRC5	-0.05	-1.95	0.82	0.76	0.23	1.25
MCMBP	-2.02	-3.06	-5.7	-5.02	-6.42	1.25
USP48	2.28	1.54	0.36	-0.56	-0.1	1.24
RTP2	2.16	1.21	0.54	-0.33	0.1	1.24
ACKR4	2.04	1.19	1.26	0.25	0.57	1.24
CD63	1.84	1.08	-0.29	-1.17	-0.75	1.24
TPI1	2.18	1.05	-3.61	-5.15	-4.06	1.24
TPD52L1	1.58	0.93	1.37	0.58	0.77	1.24
USP29	1.77	0.81	0.96	0.09	0.34	1.24
DACT1	1.4	0.57	-0.02	-0.74	-0.5	1.24
ZNF408	1.97	0.57	0.43	-0.38	0.04	1.24
ANP32B	1.64	0.55	1.23	0.57	0.69	1.24
KLHL18	1.67	0.53	0.88	0.26	0.43	1.24
TNRC6A	1.59	0.29	-0.27	-0.99	-0.8	1.24
MN1	1.49	0.11	0.75	0.09	0.23	1.24
GULP1	1.59	0.1	0.57	0.03	0.17	1.24
ZC3H12C	1.16	0.08	0.7	0.32	0.34	1.24
ARSE	0.81	-0.01	0.65	0.23	0.17	1.24
PLD6	1.18	-0.13	1.34	0.92	0.84	1.24
SF3B3	1.46	-0.23	0.34	-0.18	-0.15	1.24
BRAF	0.82	-0.35	0.55	0.36	0.19	1.24
ZSCAN29	0.65	-0.57	0.74	0.49	0.27	1.24
SSR4	0.97	-0.58	0.07	-0.24	-0.35	1.24
CNNM1	0.51	-0.63	-0.02	-0.19	-0.38	1.24
SPAG11B	0.87	-0.68	-0.13	-0.46	-0.62	1.24
LCN2	0.66	-0.7	0.52	0.32	0.11	1.24
ZMAT3	0.46	-0.8	-0.2	-0.38	-0.59	1.24
ADRB3	0.66	-0.81	-0.11	-0.36	-0.57	1.24
CEACAM6	0	-1.04	-0.03	-0.27	-0.6	1.24
OR51A4	0.35	-1.16	-0.12	-0.26	-0.66	1.24
RXFP1	0.14	-1.31	0.08	0.08	-0.37	1.24
CLCF1	0.02	-1.34	-0.63	-0.72	-1.15	1.24
ANKRD22	-0.2	-1.51	0.82	0.94	0.45	1.24
UTF1	-0.3	-1.61	-0.17	-0.08	-0.67	1.24
HEATR6	-0.12	-1.69	-0.29	-0.22	-0.8	1.24
BRINP3	-0.21	-1.71	-0.41	-0.26	-0.79	1.24
APOL2	-0.67	-1.91	0.44	0.69	0.09	1.24
TRPM8	-0.95	-2.59	0.88	1.16	0.41	1.24
NUDT21	-1.83	-3.07	-3.64	-3.28	-3.96	1.24
MRPL12	1.69	1.01	-0.28	-1	-0.66	1.23
RELT	1.72	0.77	0.53	-0.2	0.08	1.23
ADRM1	1.42	0.73	-0.41	-1.07	-0.88	1.23
ATP1B3	1.56	0.69	0.6	-0.14	0.06	1.23
SDSL	1.7	0.45	1.08	0.46	0.54	1.23
EGFL7	1.06	0.28	1.41	0.68	0.68	1.23
PIM3	1.51	0.2	-0.51	-1.2	-0.95	1.23
SMIM10	1.11	0.1	0.58	0.1	0.09	1.23
SPTLC2	0.93	0.07	-0.19	-0.55	-0.54	1.23
MMP8	1.1	0.01	0.41	-0.12	-0.07	1.23
CTU2	1	-0.07	-1.85	-2.24	-2.28	1.23
ctrl_61	1.09	-0.09	0.54	0.03	-0.03	1.23
TUBB4A	0.88	-0.11	-0.05	-0.39	-0.41	1.23
CUL7	1.22	-0.14	0.54	0.01	-0.04	1.23
NEUROD2	1.34	-0.15	0.27	-0.29	-0.26	1.23
KRT71	0.74	-0.17	-0.04	-0.39	-0.5	1.23
FBXL21	0.89	-0.22	0.78	0.4	0.32	1.23
E2F4	1.18	-0.22	-0.16	-0.56	-0.61	1.23
CSN3	0.96	-0.4	0.86	0.44	0.37	1.23
ACYP1	0.68	-0.45	0.5	0.22	0.04	1.23
SPTA1	0.65	-0.52	0.49	0.11	-0.02	1.23
SMG6	0.72	-0.53	-1.26	-1.7	-1.84	1.23
RIN3	0.33	-0.61	0.56	0.34	0.1	1.23
ULBP1	0.45	-0.71	0.01	-0.12	-0.32	1.23
NSD1	0.6	-0.72	1.21	0.93	0.78	1.23
ING4	0.54	-0.73	0.09	-0.11	-0.44	1.23
CLEC2D	0.57	-1.07	0.71	0.42	0.16	1.23
AIF1L	0.3	-1.12	0.14	-0.06	-0.51	1.23
NCAM1	-0.11	-1.24	0.46	0.44	-0.01	1.23
PTK6	-0.41	-1.26	-0.28	-0.19	-0.81	1.23
MGAT3	-0.16	-1.52	0.03	0.1	-0.32	1.23
ERV3-1	0.07	-1.63	-0.11	-0.05	-0.57	1.23
FGL2	-0.01	-2.19	0.94	1.1	0.53	1.23
HSPA4	2.57	1.99	3.23	1.98	2.48	1.22
CTF1	1.69	0.9	0.52	-0.2	0.03	1.22
RNF20	1.99	0.8	-2.71	-3.93	-3.4	1.22
STEAP1	1.61	0.76	0.51	-0.19	0.03	1.22
ZG16	1.59	0.56	0.6	-0.12	0.11	1.22
HSPA1L	1.81	0.47	0.86	0.22	0.4	1.22
PRSS2	1.53	0.27	0.2	-0.36	-0.2	1.22
TTC38	1.33	0.26	0.42	-0.08	0.01	1.22
MAPK1IP1L	1.3	0.12	0.43	-0.05	0	1.22
DMGDH	1.15	0.09	0.48	-0.06	-0.06	1.22
EBAG9	1.13	-0.02	-0.03	-0.59	-0.48	1.22
ENPP6	1.38	-0.02	0.72	0.18	0.15	1.22
NMBR	0.82	-0.22	0.67	0.27	0.2	1.22
OR10T2	0.99	-0.29	0.41	0.01	-0.11	1.22
KRTAP4-12	0.78	-0.31	-0.14	-0.37	-0.51	1.22
ZNF658	1.01	-0.32	-0.56	-0.98	-0.87	1.22
ASB14	0.7	-0.39	0.52	0.28	0.11	1.22
ZNF645	1.16	-0.45	0.4	-0.04	-0.08	1.22
ABHD15	0.61	-0.5	0.68	0.32	0.12	1.22
SLC38A11	0.72	-0.53	0.05	-0.19	-0.39	1.22
RER1	0.76	-0.58	-1.37	-1.59	-1.78	1.22
WDR53	0.6	-0.62	-0.21	-0.63	-0.71	1.22
NICN1	0.46	-0.65	0.16	0.12	-0.11	1.22
MSR1	0.41	-0.68	0.26	0.1	-0.17	1.22
FBLIM1	0.69	-0.72	0.27	-0.06	-0.22	1.22
SOX4	0.65	-0.78	0.69	0.57	0.35	1.22
RSPO2	0.43	-0.8	-0.18	-0.33	-0.6	1.22
CMSS1	0.42	-0.84	-0.86	-1.05	-1.3	1.22
ESYT1	0.25	-0.99	0.12	-0.01	-0.28	1.22
ERICH2	0.09	-1.13	-0.06	-0.04	-0.37	1.22
KRTAP19-1	0.13	-1.23	-0.25	-0.27	-0.66	1.22
KMT2E	0.57	-1.27	1.26	1.1	0.79	1.22
RAB3GAP1	-0.2	-1.34	-0.8	-0.66	-1.16	1.22
TBX22	0.25	-1.35	0.82	0.71	0.25	1.22
LRRC8E	0.12	-1.37	0.39	0.42	0	1.22
BACE1	0.24	-1.37	0.53	0.42	0.05	1.22
SERINC4	0.12	-1.46	0.11	0.17	-0.27	1.22
SPDYE2	-0.17	-1.49	-1.24	-1.17	-1.78	1.22
RLF	0.35	-1.66	0.08	0.09	-0.28	1.22
GTPBP10	0.05	-1.72	0.07	0.1	-0.37	1.22
SPNS2	0.23	-1.92	-0.44	-0.51	-0.99	1.22
APLP1	-0.66	-2.6	-0.05	0.21	-0.6	1.22
NKX2-4	2.78	1.62	-0.32	-1.51	-0.72	1.21
ctrl_89	1.49	0.78	1.76	0.89	1.03	1.21
GPR143	1.58	0.77	1.1	0.43	0.62	1.21
AMDHD2	1.12	0.55	1.31	0.85	0.85	1.21
SSTR2	1.56	0.45	1.34	0.76	0.91	1.21
P2RY12	1.13	0.39	0.33	-0.18	-0.1	1.21
PDGFB	1.5	0.34	0.44	-0.11	0	1.21
UGCG	0.76	0.33	-0.45	-0.86	-0.84	1.21
MICA	1.49	0.16	-0.66	-1.24	-1.07	1.21
EHHADH	1.01	0.04	0.02	-0.38	-0.37	1.21
CRACR2A	1.34	-0.01	0.22	-0.28	-0.17	1.21
PLLP	0.94	-0.13	0.72	0.45	0.35	1.21
HOXA10	1.02	-0.14	0.11	-0.25	-0.26	1.21
SLC7A14	0.92	-0.17	0.67	0.33	0.23	1.21
NONO	0.71	-0.26	-0.53	-0.84	-0.94	1.21
C1QTNF8	0.65	-0.27	0.38	0.06	-0.07	1.21
QPRT	0.78	-0.28	0.43	0.08	-0.05	1.21
S100A4	0.93	-0.29	0.7	0.18	0.07	1.21
CEP295	0.69	-0.35	-0.74	-1.11	-1.27	1.21
PHKG1	0.71	-0.42	0.55	0.24	0.08	1.21
SLC6A20	0.76	-0.45	0.05	-0.3	-0.37	1.21
FBXO42	0.86	-0.46	0.3	-0.06	-0.22	1.21
SNRPE	0.45	-0.66	-0.89	-1.08	-1.36	1.21
CCDC74B	0.49	-0.75	0.64	0.37	0.11	1.21
METTL10	0.46	-0.8	0.05	-0.19	-0.52	1.21
THNSL1	0.27	-0.87	0.58	0.42	0.12	1.21
LZTS2	0.27	-0.93	-1.03	-1.11	-1.46	1.21
HMGCR	0.32	-1.04	-0.47	-0.65	-0.9	1.21
CHGB	0.05	-1.19	0.33	0.37	-0.03	1.21
ADGB	0.22	-1.28	0.73	0.63	0.14	1.21
TMEM221	0.29	-1.31	0.9	0.84	0.51	1.21
TRDMT1	0.2	-1.48	0.44	0.43	0.01	1.21
TMEM14A	-0.15	-1.49	0.09	0.18	-0.31	1.21
DNHD1	0.02	-1.58	0.39	0.35	-0.16	1.21
C11orf21	-0.24	-1.64	1.1	1.13	0.55	1.21
BIRC6	-0.18	-1.69	-1.37	-1.28	-1.86	1.21
KLK11	-0.22	-1.7	-0.09	-0.02	-0.5	1.21
TRPT1	-0.31	-1.74	0.14	0.3	-0.25	1.21
CST11	-0.8	-2.18	0.65	0.98	0.22	1.21
GCLC	1.94	1.13	0.68	-0.24	0.13	1.2
HS3ST3A1	1.73	1.08	0.35	-0.38	-0.17	1.2
MIEF1	1.57	0.38	1.23	0.67	0.77	1.2
GRIN1	1.03	0.16	0.7	0.27	0.24	1.2
OR8J1	1.04	0.07	-0.45	-0.86	-0.84	1.2
ctrl_85	1.21	0.05	0.62	0.1	0.12	1.2
BNIP1	1.03	-0.02	-0.97	-1.41	-1.45	1.2
NDUFS4	1.12	-0.04	0.11	-0.31	-0.31	1.2
ANGPTL5	1	-0.15	0.6	0.24	0.25	1.2
CCDC71L	0.5	-0.18	1.32	1.1	0.92	1.2
EXOC6B	0.86	-0.26	0.87	0.31	0.24	1.2
NANOGNB	1.03	-0.32	0.83	0.39	0.25	1.2
TRIB2	0.77	-0.41	-0.46	-0.73	-0.84	1.2
ARHGAP25	0.82	-0.41	0.58	0.19	0.04	1.2
MTSS1L	0.84	-0.43	0.18	-0.1	-0.39	1.2
ALPP	1.01	-0.44	0.63	0.25	0.15	1.2
EVI5L	0.45	-0.49	0.2	0.1	-0.19	1.2
MMP7	0.27	-0.52	0.8	0.64	0.35	1.2
CCDC28B	0.87	-0.53	-0.06	-0.31	-0.5	1.2
NDUFA6	0.73	-0.6	-0.23	-0.49	-0.63	1.2
CXCL9	0.29	-0.63	0.37	0.18	-0.15	1.2
PGA4	0.77	-0.68	0.07	-0.21	-0.29	1.2
TFAP2B	0.51	-0.7	-0.05	-0.24	-0.42	1.2
VSTM4	0.64	-0.76	-0.46	-0.68	-0.91	1.2
MOAP1	0.03	-0.95	0.78	0.77	0.36	1.2
PEX12	0.21	-0.95	1.04	0.98	0.54	1.2
NKAPL	0.35	-0.95	-0.17	-0.33	-0.61	1.2
NMU	0.45	-1.06	0.9	0.65	0.31	1.2
OR13F1	0.11	-1.11	0.2	0.19	-0.14	1.2
IL18	0.37	-1.16	-0.45	-0.54	-0.8	1.2
THUMPD2	0.29	-1.28	0.19	0.16	-0.23	1.2
CD24	0.43	-1.3	-0.22	-0.47	-0.77	1.2
EPPK1	-0.32	-1.58	0.12	0.22	-0.31	1.2
ZNF568	-0.45	-1.66	-0.42	-0.13	-0.67	1.2
FAM84B	-0.22	-1.71	0.35	0.51	-0.23	1.2
GNA14	0.2	-1.78	0.07	0.01	-0.38	1.2
GIMAP1-GIMAP5	-0.56	-1.97	0.2	0.45	-0.22	1.2
HPCAL4	-0.31	-2.01	0.03	0.2	-0.41	1.2
BTF3	-0.67	-2.35	-2.67	-2.56	-3.23	1.2
DLEU7	1.78	0.92	0.15	-0.63	-0.3	1.19
TRIO	1.66	0.84	-1.27	-2.06	-1.63	1.19
SUSD6	1.38	0.73	-0.21	-0.84	-0.66	1.19
CASP2	1.68	0.73	0.42	-0.15	0.04	1.19
GALNT2	1.61	0.65	0.8	0.26	0.43	1.19
ACAT1	1.48	0.47	0.43	-0.28	-0.09	1.19
CRYBB3	1.07	0.43	-0.26	-0.78	-0.67	1.19
LCE1A	1.14	0.22	-0.53	-1.02	-0.91	1.19
TRPC4	1.03	0.17	0.92	0.48	0.46	1.19
KCND3	1.58	0.13	0.22	-0.36	-0.15	1.19
MRPS34	1.18	-0.02	-0.99	-1.51	-1.49	1.19
OR4M2	0.94	-0.05	0.33	-0.01	-0.02	1.19
ZNF462	1.1	-0.07	-0.15	-0.64	-0.69	1.19
MED12	0.97	-0.09	-2.63	-3.14	-3.12	1.19
CD300C	0.97	-0.13	0.14	-0.29	-0.32	1.19
OR6N2	0.91	-0.2	-0.07	-0.56	-0.6	1.19
GUCA2B	0.75	-0.22	0.36	0.08	-0.04	1.19
LGI4	0.76	-0.39	-0.19	-0.53	-0.64	1.19
ZNF844	0.64	-0.41	-0.25	-0.42	-0.58	1.19
SLITRK6	0.63	-0.49	0.88	0.62	0.41	1.19
PDIA3	0.93	-0.49	-0.71	-1.1	-1.27	1.19
RSRC2	0.53	-0.56	-0.69	-1.1	-1.43	1.19
DLG2	0.57	-0.63	0.02	-0.3	-0.52	1.19
[truncated: 17,365 more rows]

## Sheet: day24→both
Gene	normZ	fdr	neg_p	pos_p	fdr_log10
NEDD8	-2.4	0.57	0.00828	0.992	0.244125
DOHH	2.87	0.935	0.998	0.00207	0.0291884
PTPMT1	2.29	0.935	0.989	0.011	0.0291884
RPP21	-0.73	0.945	0.232	0.768	0.0245682
FDXR	1.45	0.935	0.926	0.0736	0.0291884
CIAO1	-0.04	0.935	0.484	0.516	0.0291884
UBA3	-3.44	0.06	0.000295	1	1.22185
PGS1	-0.04	0.935	0.482	0.518	0.0291884
LSM11	-1.26	0.962	0.103	0.897	0.0168249
GPR89A	-0.37	0.935	0.355	0.645	0.0291884
ADAT3	1.42	0.935	0.923	0.0775	0.0291884
GTF3C5	0.25	0.935	0.597	0.403	0.0291884
VRK1	0.11	0.935	0.545	0.455	0.0291884
ADAT2	1.17	0.935	0.88	0.12	0.0291884
MFN2	0.38	0.935	0.647	0.353	0.0291884
MRE11A	-5.6	6.71e-06	1.07e-08	1	5.17328
DNLZ	1.43	0.935	0.923	0.077	0.0291884
WDR73	-0.41	0.935	0.341	0.659	0.0291884
RNASEH2A	-4.24	0.00366	1.1e-05	1	2.43652
MCMBP	-2.02	0.902	0.0217	0.978	0.0447935
NAA20	-1.23	0.962	0.109	0.891	0.0168249
METTL16	1.53	0.935	0.937	0.063	0.0291884
HIRA	-1.78	0.962	0.0374	0.963	0.0168249
DHPS	-1.61	0.962	0.0532	0.947	0.0168249
TEN1	-1.98	0.943	0.0241	0.976	0.0254883
NELFCD	1.56	0.935	0.94	0.0596	0.0291884
TRMT5	-1.5	0.962	0.0666	0.933	0.0168249
PRMT5	0.82	0.935	0.793	0.207	0.0291884
ATP6V0C	2.05	0.935	0.98	0.0201	0.0291884
PCID2	1.87	0.935	0.969	0.0308	0.0291884
RTCB	0.73	0.935	0.767	0.233	0.0291884
DNAJC11	0.1	0.935	0.539	0.461	0.0291884
MBTPS1	2.05	0.935	0.98	0.0204	0.0291884
PGAM1	2.21	0.935	0.986	0.0135	0.0291884
GTF3C4	1.06	0.935	0.856	0.144	0.0291884
KDSR	-0.56	0.941	0.288	0.712	0.0264104
NUBP2	-0.5	0.938	0.307	0.693	0.0277972
NAE1	-7.88	2.51e-12	1.69e-15	1	11.6003
AASDHPPT	-0.25	0.935	0.4	0.6	0.0291884
ALG13	1.3	0.935	0.903	0.097	0.0291884
CHD4	-1.09	0.962	0.137	0.863	0.0168249
PPP4C	-0.59	0.943	0.278	0.722	0.0254883
OBFC1	0.57	0.935	0.714	0.286	0.0291884
FEN1	-1.1	0.962	0.135	0.865	0.0168249
DPH6	0.29	0.935	0.615	0.385	0.0291884
RTEL1	-2.33	0.622	0.00986	0.99	0.20621
HSCB	-2.42	0.561	0.00779	0.992	0.251037
METTL1	-1.34	0.962	0.0909	0.909	0.0168249
CENPM	-0.33	0.935	0.372	0.628	0.0291884
NHLRC2	0.43	0.935	0.665	0.335	0.0291884
TAMM41	0.82	0.935	0.793	0.207	0.0291884
SCAP	3.04	0.935	0.999	0.0012	0.0291884
VPS45	0.51	0.935	0.697	0.303	0.0291884
DOLPP1	-0.21	0.935	0.416	0.584	0.0291884
LIG1	-11.54	1.34e-27	4.14e-31	1	26.8729
CHURC1-FNTB	-1.46	0.962	0.0726	0.927	0.0168249
RAD51B	-7.68	1.05e-11	8.15e-15	1	10.9788
OPA1	-0.48	0.937	0.314	0.686	0.0282604
TELO2	-1.94	0.962	0.026	0.974	0.0168249
SMC6	-0.14	0.935	0.446	0.554	0.0291884
TOMM20	-0.38	0.935	0.353	0.647	0.0291884
PRMT1	0.35	0.935	0.637	0.363	0.0291884
VWA9	-1.54	0.962	0.0612	0.939	0.0168249
EIF6	0.49	0.935	0.689	0.311	0.0291884
OXSM	-1	0.96	0.158	0.842	0.0177288
FNTB	-1.06	0.962	0.145	0.855	0.0168249
NAA25	-2.92	0.225	0.00175	0.998	0.647817
RFT1	-0.44	0.936	0.329	0.671	0.0287242
XRCC3	-2.94	0.216	0.00166	0.998	0.665546
N6AMT1	1.28	0.935	0.9	0.1	0.0291884
RAD50	-2.63	0.405	0.00429	0.996	0.392545
MIS18A	-1.17	0.962	0.122	0.878	0.0168249
ZCRB1	1.67	0.935	0.953	0.0472	0.0291884
SBDS	-3.37	0.0745	0.000377	1	1.12784
ELOF1	0.32	0.935	0.624	0.376	0.0291884
ACTR8	-0.76	0.946	0.224	0.776	0.0241089
HSP90B1	-0.84	0.951	0.202	0.798	0.0218195
DDX55	-0.51	0.938	0.307	0.693	0.0277972
DKC1	-0.73	0.945	0.233	0.767	0.0245682
CTC1	2	0.935	0.977	0.0228	0.0291884
TRIAP1	0.2	0.935	0.578	0.422	0.0291884
GRPEL1	0.64	0.935	0.738	0.262	0.0291884
ARMC7	0.62	0.935	0.733	0.267	0.0291884
DHRSX	-0.13	0.935	0.449	0.551	0.0291884
WDR92	0.41	0.935	0.658	0.342	0.0291884
PGK1	1.64	0.935	0.949	0.0506	0.0291884
CDAN1	0	0.935	0.501	0.499	0.0291884
ERCC2	0.01	0.935	0.505	0.495	0.0291884
NELFB	0.56	0.935	0.714	0.286	0.0291884
RPP30	-0.26	0.935	0.396	0.604	0.0291884
PPA1	0	0.935	0.499	0.501	0.0291884
TRMT61A	-0.76	0.946	0.222	0.778	0.0241089
TNPO1	-2.45	0.533	0.0071	0.993	0.273273
GUK1	-0.19	0.935	0.426	0.574	0.0291884
NDOR1	1.74	0.935	0.959	0.0408	0.0291884
PIK3C3	-0.17	0.935	0.431	0.569	0.0291884
IARS2	0.15	0.935	0.561	0.439	0.0291884
RNASEH2B	-2.94	0.215	0.00164	0.998	0.667562
ZPR1	0.75	0.935	0.774	0.226	0.0291884
NHP2	1.37	0.935	0.915	0.0846	0.0291884
RBBP4	-0.89	0.953	0.186	0.814	0.0209071
DIS3	-0.34	0.935	0.366	0.634	0.0291884
SEPT7	-0.3	0.935	0.384	0.616	0.0291884
ATP6V1D	-0.23	0.935	0.41	0.59	0.0291884
SSB	0	0.935	0.502	0.498	0.0291884
SRP9	0.62	0.935	0.733	0.267	0.0291884
MSTO1	0.72	0.935	0.763	0.237	0.0291884
TAF1B	-0.4	0.935	0.344	0.656	0.0291884
XPO5	1.41	0.935	0.921	0.0791	0.0291884
PGAM4	0.97	0.935	0.835	0.165	0.0291884
DR1	-0.93	0.956	0.176	0.824	0.0195421
WDR18	-1.7	0.962	0.0447	0.955	0.0168249
ALG1	-0.51	0.938	0.304	0.696	0.0277972
UBA2	-0.24	0.935	0.404	0.596	0.0291884
C15orf41	1.2	0.935	0.884	0.116	0.0291884
LONP1	0.61	0.935	0.728	0.272	0.0291884
ATM	-13.13	5.58e-36	1.15e-39	1	35.2534
CFAP20	-0.09	0.935	0.464	0.536	0.0291884
NSMCE1	0.74	0.935	0.771	0.229	0.0291884
WDR77	0.38	0.935	0.647	0.353	0.0291884
CHTF8	-6.99	1.25e-09	1.36e-12	1	8.90309
HAUS5	-0.91	0.954	0.181	0.819	0.0204516
RMI1	0.66	0.935	0.746	0.254	0.0291884
MIPEP	2.62	0.935	0.996	0.0044	0.0291884
TOP3A	-3.65	0.0291	0.000131	1	1.53611
ARPC4	0.4	0.935	0.655	0.345	0.0291884
GNB2L1	-0.15	0.935	0.441	0.559	0.0291884
MESDC2	1.25	0.935	0.894	0.106	0.0291884
ASUN	1.12	0.935	0.868	0.132	0.0291884
DDX1	-1.9	0.962	0.0287	0.971	0.0168249
CHCHD4	0.51	0.935	0.696	0.304	0.0291884
MECR	-2.33	0.627	0.01	0.99	0.202732
DHX36	-0.02	0.935	0.491	0.509	0.0291884
PPP6C	0.35	0.935	0.637	0.363	0.0291884
GNB1L	0.24	0.935	0.595	0.405	0.0291884
THG1L	-0.92	0.955	0.178	0.822	0.0199966
PUS3	0.06	0.935	0.525	0.475	0.0291884
TRMT6	-0.96	0.957	0.169	0.831	0.0190881
WDHD1	-0.21	0.935	0.417	0.583	0.0291884
ELP2	0.68	0.935	0.753	0.247	0.0291884
DDOST	0.27	0.935	0.608	0.392	0.0291884
CENPN	0.79	0.935	0.787	0.213	0.0291884
ELAC2	-0.03	0.935	0.487	0.513	0.0291884
SPATA5	-0.1	0.935	0.46	0.54	0.0291884
ITGB5	1.95	0.935	0.974	0.0258	0.0291884
TBCA	0.08	0.935	0.533	0.467	0.0291884
BUB1B	1.38	0.935	0.916	0.084	0.0291884
NR2C2AP	0.93	0.935	0.825	0.175	0.0291884
TPI1	2.18	0.935	0.985	0.0146	0.0291884
CCDC84	-1.1	0.962	0.136	0.864	0.0168249
SNRNP35	1.93	0.935	0.973	0.0271	0.0291884
RPP25L	1.34	0.935	0.91	0.0903	0.0291884
TXNL4B	-1.96	0.961	0.025	0.975	0.0172766
MOCS3	1.13	0.935	0.87	0.13	0.0291884
GEMIN6	-0.33	0.935	0.369	0.631	0.0291884
C7orf26	0.57	0.935	0.715	0.285	0.0291884
WDR1	1.76	0.935	0.961	0.0393	0.0291884
EXOSC7	0.99	0.935	0.839	0.161	0.0291884
CDIPT	-2.11	0.81	0.0176	0.982	0.091515
NUDT21	-1.83	0.962	0.0335	0.967	0.0168249
TARDBP	1.73	0.935	0.958	0.0419	0.0291884
NOP10	-0.29	0.935	0.384	0.616	0.0291884
DPH5	2.52	0.935	0.994	0.00588	0.0291884
FDX1L	0.51	0.935	0.693	0.307	0.0291884
SNUPN	0.84	0.935	0.799	0.201	0.0291884
CPSF4	-2.71	0.351	0.00337	0.997	0.454693
MAP2K5	-0.44	0.936	0.33	0.67	0.0287242
PSMG3	0.24	0.935	0.594	0.406	0.0291884
CSNK1A1	0.18	0.935	0.572	0.428	0.0291884
PFDN5	1.3	0.935	0.904	0.0964	0.0291884
AIFM1	0.89	0.935	0.814	0.186	0.0291884
ELP5	0.27	0.935	0.605	0.395	0.0291884
ZNHIT3	-0.23	0.935	0.409	0.591	0.0291884
XRCC6	-0.23	0.935	0.408	0.592	0.0291884
ARL2	-0.07	0.935	0.473	0.527	0.0291884
EEF1G	-0.6	0.943	0.273	0.727	0.0254883
RPF2	-0.07	0.935	0.47	0.53	0.0291884
TPRKB	-0.19	0.935	0.424	0.576	0.0291884
STRAP	-0.57	0.942	0.284	0.716	0.0259491
RAD51D	-1.12	0.962	0.132	0.868	0.0168249
METTL14	-2.09	0.826	0.0185	0.981	0.08302
PPP2R4	-4.73	0.000469	1.14e-06	1	3.32883
CTDNEP1	-2.29	0.656	0.0109	0.989	0.183096
GTF3C6	0.8	0.935	0.787	0.213	0.0291884
MYH9	0.04	0.935	0.517	0.483	0.0291884
SPATA5L1	0.7	0.935	0.758	0.242	0.0291884
HAUS7	-1.52	0.962	0.0647	0.935	0.0168249
NCAPD2	-0.21	0.935	0.418	0.582	0.0291884
GPR89B	-1.15	0.962	0.125	0.875	0.0168249
DNAJC8	0.34	0.935	0.633	0.367	0.0291884
SRD5A3	0.63	0.935	0.736	0.264	0.0291884
CAPZB	0.06	0.935	0.525	0.475	0.0291884
FAM98B	-0.2	0.935	0.42	0.58	0.0291884
SRP14	-0.23	0.935	0.409	0.591	0.0291884
TAF1C	-1.22	0.962	0.111	0.889	0.0168249
MNAT1	0.61	0.935	0.73	0.27	0.0291884
FAM96B	0.78	0.935	0.783	0.217	0.0291884
UHRF1	-0.93	0.955	0.177	0.823	0.0199966
ATP6V1F	-0.14	0.935	0.442	0.558	0.0291884
METAP2	0.82	0.935	0.793	0.207	0.0291884
NAA15	-0.86	0.953	0.195	0.805	0.0209071
ORAOV1	0.22	0.935	0.588	0.412	0.0291884
PNKP	-2.96	0.205	0.00153	0.998	0.688246
TSEN15	0.21	0.935	0.584	0.416	0.0291884
VMP1	-1.13	0.962	0.13	0.87	0.0168249
VPS52	-1.76	0.962	0.0395	0.961	0.0168249
DNAJA3	-0.97	0.958	0.166	0.834	0.0186345
ELMO2	-1.11	0.962	0.134	0.866	0.0168249
MOB4	-0.84	0.952	0.201	0.799	0.0213631
TIMM10	1.3	0.935	0.903	0.0965	0.0291884
NPM1	-1.33	0.962	0.0913	0.909	0.0168249
POU2F1	0.78	0.935	0.784	0.216	0.0291884
TXN	-1.63	0.962	0.0513	0.949	0.0168249
COPS5	-0.82	0.95	0.206	0.794	0.0222764
CRLS1	0.6	0.935	0.727	0.273	0.0291884
ILK	0.36	0.935	0.642	0.358	0.0291884
RPP14	-0.7	0.945	0.24	0.76	0.0245682
UBE2N	-0.72	0.945	0.235	0.765	0.0245682
POP1	-2.29	0.665	0.0111	0.989	0.177178
MBTPS2	2.04	0.935	0.979	0.0206	0.0291884
PRELID1	-0.83	0.95	0.203	0.797	0.0222764
ACTR2	-0.87	0.953	0.193	0.807	0.0209071
SAMM50	0.47	0.935	0.681	0.319	0.0291884
GEMIN4	-2.86	0.258	0.00211	0.998	0.58838
SMC5	-1.51	0.962	0.0651	0.935	0.0168249
SOD1	-0.97	0.958	0.166	0.834	0.0186345
C2orf49	1.41	0.935	0.921	0.0794	0.0291884
HUS1	-1.22	0.962	0.111	0.889	0.0168249
ELAVL1	-0.62	0.943	0.269	0.731	0.0254883
CINP	0.97	0.935	0.835	0.165	0.0291884
ATP6V1C1	-0.94	0.956	0.174	0.826	0.0195421
EXOSC4	-0.24	0.935	0.406	0.594	0.0291884
RHEB	0.54	0.935	0.706	0.294	0.0291884
DUT	-0.25	0.935	0.401	0.599	0.0291884
RABGGTB	-0.58	0.943	0.28	0.72	0.0254883
UBA6	-1.19	0.962	0.116	0.884	0.0168249
ILF2	0.49	0.935	0.687	0.313	0.0291884
INO80	0.22	0.935	0.588	0.412	0.0291884
DOLK	-0.49	0.937	0.312	0.688	0.0282604
DHX33	0.67	0.935	0.748	0.252	0.0291884
VEZT	-1.08	0.962	0.14	0.86	0.0168249
ATP6V1A	1.09	0.935	0.863	0.137	0.0291884
DNAJC2	1.66	0.935	0.952	0.0482	0.0291884
WDR61	2.14	0.935	0.984	0.0163	0.0291884
NUBP1	-0.22	0.935	0.412	0.588	0.0291884
DNMT1	1.35	0.935	0.911	0.0886	0.0291884
NOL9	-0.17	0.935	0.433	0.567	0.0291884
ARMC5	-2.93	0.221	0.00171	0.998	0.655608
CENPI	-0.02	0.935	0.491	0.509	0.0291884
SYS1	0.62	0.935	0.732	0.268	0.0291884
PELO	0.85	0.935	0.803	0.197	0.0291884
PRC1	-0.2	0.935	0.42	0.58	0.0291884
EMC2	1.71	0.935	0.956	0.0439	0.0291884
DHX9	0	0.935	0.502	0.498	0.0291884
METAP1	0.84	0.935	0.801	0.199	0.0291884
SKA2	-4.92	0.000187	4.25e-07	1	3.72816
TPT1	0.87	0.935	0.809	0.191	0.0291884
NOC4L	-0.05	0.935	0.478	0.522	0.0291884
WDR5	0.49	0.935	0.687	0.313	0.0291884
RNH1	-0.36	0.935	0.359	0.641	0.0291884
ALG6	0.76	0.935	0.776	0.224	0.0291884
PFDN2	0.62	0.935	0.732	0.268	0.0291884
HDAC3	1.16	0.935	0.878	0.122	0.0291884
LETM1	0.08	0.935	0.531	0.469	0.0291884
RNF20	1.99	0.935	0.977	0.0233	0.0291884
PAK2	0.17	0.935	0.567	0.433	0.0291884
POLR1E	-1.02	0.962	0.154	0.846	0.0168249
MAU2	-0.28	0.935	0.389	0.611	0.0291884
CTU1	0.77	0.935	0.78	0.22	0.0291884
RAD1	-3.05	0.167	0.00115	0.999	0.777284
STT3A	1.43	0.935	0.923	0.077	0.0291884
TIPRL	-6.48	3.75e-08	4.46e-11	1	7.42597
RNF8	-5.66	5.01e-06	7.51e-09	1	5.30016
GFER	-0.48	0.937	0.316	0.684	0.0282604
GGPS1	-0.56	0.941	0.288	0.712	0.0264104
CARS	-1.59	0.962	0.0561	0.944	0.0168249
KRR1	-0.85	0.952	0.198	0.802	0.0213631
STK11	-3.71	0.0243	0.000105	1	1.61439
SRSF7	1.04	0.935	0.851	0.149	0.0291884
POLR3H	2.15	0.935	0.984	0.0158	0.0291884
CTNNBL1	-1.16	0.962	0.123	0.877	0.0168249
NUDCD3	1.93	0.935	0.973	0.0271	0.0291884
ELP6	1.07	0.935	0.858	0.142	0.0291884
ASCC3	-1.11	0.962	0.134	0.866	0.0168249
TAF2	0.83	0.935	0.798	0.202	0.0291884
POT1	2.12	0.935	0.983	0.0172	0.0291884
CD2BP2	0.47	0.935	0.681	0.319	0.0291884
WDR82	0.56	0.935	0.711	0.289	0.0291884
WRAP53	-1.8	0.962	0.0359	0.964	0.0168249
ZBTB17	2.7	0.935	0.997	0.00347	0.0291884
UXT	-0.8	0.948	0.212	0.788	0.0231917
RAD51C	-1.82	0.962	0.0345	0.965	0.0168249
TRAIP	-4.45	0.00157	4.37e-06	1	2.8041
RFC2	-0.68	0.944	0.248	0.752	0.025028
TMEM199	1.88	0.935	0.97	0.0298	0.0291884
CENPA	0.57	0.935	0.716	0.284	0.0291884
PCBP1	-3.52	0.0462	0.000212	1	1.33536
ARPC2	1.11	0.935	0.866	0.134	0.0291884
GTF2H4	0.41	0.935	0.66	0.34	0.0291884
DPAGT1	2.49	0.935	0.994	0.0064	0.0291884
MMS19	-2.09	0.826	0.0184	0.982	0.08302
GNL3	-0.43	0.936	0.333	0.667	0.0287242
GEMIN8	-1.7	0.962	0.045	0.955	0.0168249
BTF3	-0.67	0.944	0.252	0.748	0.025028
RFC3	-2.54	0.47	0.00548	0.995	0.327902
C9orf114	-0.63	0.943	0.264	0.736	0.0254883
TIMM9	-0.59	0.943	0.279	0.721	0.0254883
DBR1	-1.12	0.962	0.132	0.868	0.0168249
SEPT2	-0.02	0.935	0.491	0.509	0.0291884
CHTF18	-4.47	0.00145	3.97e-06	1	2.83863
CPSF3	-0.77	0.946	0.221	0.779	0.0241089
UNC45A	0.47	0.935	0.68	0.32	0.0291884
PSMG1	-0.2	0.935	0.419	0.581	0.0291884
PPIE	-1.28	0.962	0.0997	0.9	0.0168249
WDR83	-1.92	0.962	0.0277	0.972	0.0168249
DSCC1	-3.78	0.02	7.96e-05	1	1.69897
RSL1D1	-1.75	0.962	0.0403	0.96	0.0168249
DNM2	-1.17	0.962	0.121	0.879	0.0168249
TBCD	-0.86	0.953	0.195	0.805	0.0209071
WASH1	-0.68	0.944	0.248	0.752	0.025028
C14orf80	-0.38	0.935	0.352	0.648	0.0291884
METTL3	0.56	0.935	0.711	0.289	0.0291884
CHAF1B	-0.5	0.937	0.309	0.691	0.0282604
PELP1	-1.04	0.962	0.15	0.85	0.0168249
SEC63	1.19	0.935	0.882	0.118	0.0291884
DPH3	-1.06	0.962	0.144	0.856	0.0168249
THOC3	1.31	0.935	0.905	0.0948	0.0291884
TTI1	-0.22	0.935	0.412	0.588	0.0291884
SMARCA5	0.28	0.935	0.61	0.39	0.0291884
TOE1	-0.98	0.959	0.164	0.836	0.0181814
EIF3H	-1.15	0.962	0.125	0.875	0.0168249
DDX6	-0.06	0.935	0.475	0.525	0.0291884
ATP6V1E1	0.88	0.935	0.81	0.19	0.0291884
PDCD5	-0.45	0.936	0.328	0.672	0.0287242
MED12	0.97	0.935	0.833	0.167	0.0291884
POLR1D	-0.09	0.935	0.466	0.534	0.0291884
C4orf27	-19.65	5.45e-82	2.82e-86	1	81.2636
SSU72	-0.03	0.935	0.488	0.512	0.0291884
NUP35	0.47	0.935	0.682	0.318	0.0291884
CCDC115	-0.21	0.935	0.417	0.583	0.0291884
PFDN1	-0.92	0.955	0.178	0.822	0.0199966
POLR3K	1.47	0.935	0.929	0.0708	0.0291884
MRTO4	-0.17	0.935	0.431	0.569	0.0291884
RSU1	2.53	0.935	0.994	0.00575	0.0291884
ORC5	-0.54	0.94	0.296	0.704	0.0268721
HSPD1	-1.25	0.962	0.106	0.894	0.0168249
PSMG2	0.82	0.935	0.795	0.205	0.0291884
PPIL1	-3.21	0.118	0.000672	0.999	0.928118
NOL12	0.04	0.935	0.516	0.484	0.0291884
OSGEP	-0.01	0.935	0.497	0.503	0.0291884
DPM1	0.13	0.935	0.551	0.449	0.0291884
DENR	-0.79	0.947	0.216	0.784	0.02365
TP53RK	1.44	0.935	0.925	0.0749	0.0291884
INTS6	-0.05	0.935	0.48	0.52	0.0291884
CSNK2A1	1.2	0.935	0.885	0.115	0.0291884
DYNLRB1	1.79	0.935	0.964	0.0365	0.0291884
DCTN5	-2.83	0.282	0.00234	0.998	0.549751
XPOT	-0.37	0.935	0.356	0.644	0.0291884
DDX54	-0.9	0.954	0.183	0.817	0.0204516
TRRAP	0.43	0.935	0.665	0.335	0.0291884
PMF1-BGLAP	-0.82	0.95	0.205	0.795	0.0222764
RAD9A	-2.36	0.597	0.00918	0.991	0.224026
PMF1	1.1	0.935	0.865	0.135	0.0291884
XRN1	-0.3	0.935	0.383	0.617	0.0291884
PPP1R8	-3.39	0.0706	0.000354	1	1.1512
PWP1	-2.49	0.507	0.00637	0.994	0.294992
SAP18	1.14	0.935	0.872	0.128	0.0291884
ACTL6A	1.05	0.935	0.854	0.146	0.0291884
GINS2	-0.25	0.935	0.402	0.598	0.0291884
CCDC101	-1.4	0.962	0.0813	0.919	0.0168249
WDR36	-0.85	0.953	0.196	0.804	0.0209071
CHD1L	-14.66	5.54e-45	5.72e-49	1	44.2565
AK6	-0.47	0.936	0.319	0.681	0.0287242
UBE2I	-0.72	0.945	0.234	0.766	0.0245682
PRKDC	-0.85	0.952	0.198	0.802	0.0213631
IPO11	-1.99	0.927	0.0231	0.977	0.0329203
GAPDH	-0.09	0.935	0.466	0.534	0.0291884
SETD1A	0.4	0.935	0.654	0.346	0.0291884
SLMAP	-1.03	0.962	0.152	0.848	0.0168249
ACTR5	-0.63	0.943	0.265	0.735	0.0254883
EXOSC2	-0.87	0.953	0.191	0.809	0.0209071
GABPA	1.27	0.935	0.897	0.103	0.0291884
COPS4	-1.01	0.96	0.157	0.843	0.0177288
GEMIN2	2.34	0.935	0.99	0.00976	0.0291884
ANAPC13	-1.7	0.962	0.0444	0.956	0.0168249
TOMM40	0.07	0.935	0.529	0.471	0.0291884
CUL2	0.82	0.935	0.795	0.205	0.0291884
THAP11	0.51	0.935	0.696	0.304	0.0291884
SS18L2	2.23	0.935	0.987	0.0129	0.0291884
TTC27	-0.74	0.945	0.229	0.771	0.0245682
EXOC8	0.06	0.935	0.526	0.474	0.0291884
RBBP5	-1.78	0.962	0.0372	0.963	0.0168249
MIS12	0.71	0.935	0.761	0.239	0.0291884
CDC42	2.72	0.935	0.997	0.00331	0.0291884
CTCF	0.02	0.935	0.507	0.493	0.0291884
WDR4	-1.05	0.962	0.146	0.854	0.0168249
RECQL4	0.88	0.935	0.811	0.189	0.0291884
HUWE1	-2.65	0.393	0.00404	0.996	0.405607
NSMCE2	0.44	0.935	0.671	0.329	0.0291884
SNRNP40	-2.34	0.614	0.00958	0.99	0.211832
CDH2	0.6	0.935	0.724	0.276	0.0291884
PFN1	0.26	0.935	0.604	0.396	0.0291884
DIMT1	1.16	0.935	0.877	0.123	0.0291884
GRWD1	-0.31	0.935	0.378	0.622	0.0291884
ALG2	-0.97	0.958	0.166	0.834	0.0186345
VMA21	-2.56	0.456	0.0053	0.995	0.341035
PLK4	0.96	0.935	0.831	0.169	0.0291884
IMP4	-0.71	0.945	0.238	0.762	0.0245682
DDX51	-0.35	0.935	0.365	0.635	0.0291884
ATP6V1B2	-0.72	0.945	0.236	0.764	0.0245682
PMPCB	-1.42	0.962	0.0782	0.922	0.0168249
NOP16	-0.62	0.943	0.267	0.733	0.0254883
MRGBP	0.64	0.935	0.738	0.262	0.0291884
PRPF4	-0.46	0.936	0.322	0.678	0.0287242
OIP5	-0.47	0.936	0.321	0.679	0.0287242
IMP3	0.43	0.935	0.666	0.334	0.0291884
PYROXD1	-0.94	0.957	0.173	0.827	0.0190881
XRCC4	-1.64	0.962	0.0503	0.95	0.0168249
CLP1	1.41	0.935	0.921	0.0794	0.0291884
VPS36	0.63	0.935	0.736	0.264	0.0291884
SRSF6	-1.13	0.962	0.13	0.87	0.0168249
PARVA	1.03	0.935	0.849	0.151	0.0291884
IMMT	-0.54	0.94	0.295	0.705	0.0268721
ACTR6	-0.41	0.935	0.342	0.658	0.0291884
OSTC	1.23	0.935	0.891	0.109	0.0291884
ANAPC11	0.29	0.935	0.616	0.384	0.0291884
YAE1D1	-1.61	0.962	0.0535	0.946	0.0168249
DDX59	-0.39	0.935	0.349	0.651	0.0291884
RNASEH2C	-5.11	8.16e-05	1.6e-07	1	4.08831
PTK2	0.73	0.935	0.767	0.233	0.0291884
HAUS6	-0.33	0.935	0.37	0.63	0.0291884
MLST8	0.4	0.935	0.654	0.346	0.0291884
NDNL2	1.32	0.935	0.906	0.0936	0.0291884
ZMAT5	1.11	0.935	0.867	0.133	0.0291884
LYRM4	0.74	0.935	0.769	0.231	0.0291884
TUT1	0.47	0.935	0.681	0.319	0.0291884
MMGT1	-0.2	0.935	0.42	0.58	0.0291884
EFTUD1	-1.01	0.96	0.157	0.843	0.0177288
PWP2	0.16	0.935	0.566	0.434	0.0291884
HSPA9	-0.62	0.943	0.268	0.732	0.0254883
CENPK	-1.73	0.962	0.0418	0.958	0.0168249
MAPK7	-0.57	0.942	0.284	0.716	0.0259491
C11orf57	0.69	0.935	0.754	0.246	0.0291884
YARS	-0.24	0.935	0.405	0.595	0.0291884
FNBP4	0.94	0.935	0.826	0.174	0.0291884
GTF2H1	0.56	0.935	0.713	0.287	0.0291884
TMA16	-0.59	0.943	0.277	0.723	0.0254883
TAF8	0.38	0.935	0.647	0.353	0.0291884
ZBTB8OS	-0.01	0.935	0.495	0.505	0.0291884
SASS6	1.16	0.935	0.878	0.122	0.0291884
FUBP1	0.74	0.935	0.77	0.23	0.0291884
COG4	0.5	0.935	0.692	0.308	0.0291884
HSPA14	-0.25	0.935	0.4	0.6	0.0291884
LSM10	-0.83	0.951	0.202	0.798	0.0218195
ISCU	0.15	0.935	0.56	0.44	0.0291884
NOB1	-2.38	0.576	0.00872	0.991	0.239578
ENO1	1.87	0.935	0.969	0.0309	0.0291884
CD3EAP	0.32	0.935	0.625	0.375	0.0291884
SMC3	-0.58	0.943	0.28	0.72	0.0254883
COPS6	-1.68	0.962	0.0462	0.954	0.0168249
FNTA	-0.9	0.953	0.184	0.816	0.0209071
COPS3	1.82	0.935	0.966	0.0342	0.0291884
RPN1	-0.08	0.935	0.467	0.533	0.0291884
TCEB2	-2.17	0.757	0.015	0.985	0.120904
XRCC2	-2.8	0.296	0.00254	0.997	0.528708
TTC4	-0.67	0.944	0.251	0.749	0.025028
GTF2H3	-1.31	0.962	0.0947	0.905	0.0168249
PSMD13	-0.39	0.935	0.347	0.653	0.0291884
BUB3	-3.73	0.0228	9.4e-05	1	1.64207
SLC35A2	-0.16	0.935	0.436	0.564	0.0291884
MED18	-1	0.96	0.158	0.842	0.0177288
NCAPG2	-0.16	0.935	0.438	0.562	0.0291884
NOL10	-0.15	0.935	0.442	0.558	0.0291884
PSMD4	-0.48	0.937	0.316	0.684	0.0282604
GABPB1	0.59	0.935	0.722	0.278	0.0291884
KIF18A	1.01	0.935	0.844	0.156	0.0291884
UFSP2	-2.8	0.296	0.00257	0.997	0.528708
EMC4	0.55	0.935	0.708	0.292	0.0291884
GINS4	-0.93	0.956	0.176	0.824	0.0195421
NUP133	0.31	0.935	0.623	0.377	0.0291884
NOP56	0.07	0.935	0.526	0.474	0.0291884
NFS1	0.1	0.935	0.54	0.46	0.0291884
RPS5	0.96	0.935	0.831	0.169	0.0291884
SYMPK	-1.26	0.962	0.104	0.896	0.0168249
CDK7	0.65	0.935	0.743	0.257	0.0291884
WDR43	-1.51	0.962	0.0652	0.935	0.0168249
RIOK1	-0.84	0.952	0.2	0.8	0.0213631
CPSF2	-0.4	0.935	0.344	0.656	0.0291884
PI4KA	-0.17	0.935	0.431	0.569	0.0291884
ATP5E	1.61	0.935	0.947	0.0534	0.0291884
ROMO1	-0.23	0.935	0.409	0.591	0.0291884
ENY2	-2.13	0.791	0.0167	0.983	0.101824
ZNF622	-1.44	0.962	0.0743	0.926	0.0168249
HSPE1-MOB4	-0.52	0.938	0.303	0.697	0.0277972
RTFDC1	0.94	0.935	0.826	0.174	0.0291884
ASH2L	0.87	0.935	0.807	0.193	0.0291884
UBL5	-0.92	0.955	0.179	0.821	0.0199966
RSL24D1	0.54	0.935	0.705	0.295	0.0291884
SNAPC1	1.52	0.935	0.936	0.0642	0.0291884
TRMT112	-0.01	0.935	0.495	0.505	0.0291884
PPP2CA	1.21	0.935	0.888	0.112	0.0291884
ATP6AP2	-0.81	0.948	0.21	0.79	0.0231917
MAK16	0.54	0.935	0.707	0.293	0.0291884
RAB6A	-0.57	0.941	0.286	0.714	0.0264104
CIRH1A	1.63	0.935	0.948	0.052	0.0291884
GTF3A	0.29	0.935	0.613	0.387	0.0291884
CERS2	-0.16	0.935	0.436	0.564	0.0291884
EMC7	-0.59	0.943	0.278	0.722	0.0254883
NAA10	1.43	0.935	0.924	0.0758	0.0291884
CHMP5	0.93	0.935	0.824	0.176	0.0291884
DNAJC17	0.52	0.935	0.698	0.302	0.0291884
LSG1	1.14	0.935	0.874	0.126	0.0291884
C19orf52	-0.83	0.95	0.204	0.796	0.0222764
UTP3	0.24	0.935	0.593	0.407	0.0291884
MGAT1	0.34	0.935	0.634	0.366	0.0291884
NCAPG	1.16	0.935	0.877	0.123	0.0291884
CENPW	-2.1	0.817	0.0179	0.982	0.0877779
IPO9	0.55	0.935	0.709	0.291	0.0291884
DDX52	-0.22	0.935	0.412	0.588	0.0291884
GPX4	-1.13	0.962	0.13	0.87	0.0168249
PRPF40A	-0.07	0.935	0.472	0.528	0.0291884
NCBP1	-2.63	0.405	0.00428	0.996	0.392545
HNRNPH1	-0.64	0.944	0.261	0.739	0.025028
SIN3A	-0.15	0.935	0.442	0.558	0.0291884
FCF1	0.24	0.935	0.594	0.406	0.0291884
MAEA	-2.74	0.332	0.00305	0.997	0.478862
BOP1	-2.16	0.771	0.0156	0.984	0.112946
NCKAP1	-1.24	0.962	0.107	0.893	0.0168249
PPME1	-4.61	0.000791	2e-06	1	3.10182
SRPRB	0.78	0.935	0.781	0.219	0.0291884
MCRS1	-0.04	0.935	0.486	0.514	0.0291884
RPL28	-1.63	0.962	0.052	0.948	0.0168249
IKBKAP	-2.13	0.791	0.0166	0.983	0.101824
EXOSC5	1.36	0.935	0.913	0.0872	0.0291884
RPL7L1	0.12	0.935	0.548	0.452	0.0291884
C1orf109	0.37	0.935	0.646	0.354	0.0291884
KDM8	-3.25	0.106	0.000581	0.999	0.974694
RPAIN	-1.41	0.962	0.0796	0.92	0.0168249
TAF7	-0.2	0.935	0.42	0.58	0.0291884
TIMM13	0.33	0.935	0.63	0.37	0.0291884
DCLRE1B	-0.46	0.936	0.324	0.676	0.0287242
LSM12	-1.82	0.962	0.0343	0.966	0.0168249
STT3B	1.02	0.935	0.846	0.154	0.0291884
TUBB	0.91	0.935	0.817	0.183	0.0291884
ERH	0.51	0.935	0.695	0.305	0.0291884
USO1	-2.36	0.594	0.00911	0.991	0.226214
ARIH1	-6.27	1.3e-07	1.75e-10	1	6.88606
HNRNPL	-1.73	0.962	0.0419	0.958	0.0168249
SRF	-0.99	0.959	0.162	0.838	0.0181814
UCHL5	-0.47	0.936	0.319	0.681	0.0287242
TERF1	0.42	0.935	0.662	0.338	0.0291884
DCTN6	-0.59	0.943	0.276	0.724	0.0254883
NBN	-10.3	9.67e-22	3.5e-25	1	21.0146
VPS53	-1.01	0.96	0.157	0.843	0.0177288
POLR1A	-0.42	0.936	0.335	0.665	0.0287242
TRAPPC1	-0.91	0.954	0.181	0.819	0.0204516
RCL1	0.69	0.935	0.754	0.246	0.0291884
PTAR1	0.69	0.935	0.754	0.246	0.0291884
CSK	0.75	0.935	0.773	0.227	0.0291884
FBL	0.46	0.935	0.676	0.324	0.0291884
PRPF38B	1.52	0.935	0.935	0.0647	0.0291884
SLX4	-2.5	0.504	0.00624	0.994	0.297569
NCBP2	-0.61	0.943	0.272	0.728	0.0254883
C12orf45	-1.01	0.961	0.157	0.843	0.0172766
MAD2L2	1.2	0.935	0.885	0.115	0.0291884
EXOC7	0.23	0.935	0.591	0.409	0.0291884
PKM	0.85	0.935	0.802	0.198	0.0291884
POLR3C	-0.51	0.938	0.307	0.693	0.0277972
CRK	-0.43	0.936	0.333	0.667	0.0287242
CLNS1A	2.3	0.935	0.989	0.0108	0.0291884
MUS81	-13.32	6.09e-37	9.43e-41	1	36.2154
SKP2	-2.8	0.296	0.00255	0.997	0.528708
ADAR	0.7	0.935	0.758	0.242	0.0291884
XRCC5	0.79	0.935	0.785	0.215	0.0291884
TAF6	-0.1	0.935	0.459	0.541	0.0291884
DPY30	1.36	0.935	0.913	0.0875	0.0291884
UTP6	-0.65	0.944	0.257	0.743	0.025028
FAM103A1	0.46	0.935	0.678	0.322	0.0291884
VARS	-2.48	0.512	0.00649	0.994	0.29073
C16orf59	1.49	0.935	0.931	0.0685	0.0291884
SEH1L	-0.17	0.935	0.434	0.566	0.0291884
EIF3I	0.52	0.935	0.7	0.3	0.0291884
SNRNP25	0.77	0.935	0.779	0.221	0.0291884
POLR1B	-0.14	0.935	0.446	0.554	0.0291884
SNAPC5	-0.68	0.944	0.249	0.751	0.025028
PPP1R7	0.23	0.935	0.592	0.408	0.0291884
USP10	1.29	0.935	0.901	0.0987	0.0291884
MCM2	-0.61	0.943	0.27	0.73	0.0254883
CSTF1	0.18	0.935	0.572	0.428	0.0291884
GFM1	1.7	0.935	0.956	0.0444	0.0291884
PMPCA	1.13	0.935	0.871	0.129	0.0291884
KIAA0196	-1.35	0.962	0.0877	0.912	0.0168249
EIF4G1	0.75	0.935	0.773	0.227	0.0291884
EIF4E	-0.15	0.935	0.439	0.561	0.0291884
ANKRD20A3	0.9	0.935	0.817	0.183	0.0291884
ACACA	-0.16	0.935	0.438	0.562	0.0291884
MYC	1.45	0.935	0.927	0.0732	0.0291884
EIF4A1	-0.25	0.935	0.399	0.601	0.0291884
CMTR1	-0.08	0.935	0.467	0.533	0.0291884
PES1	0.26	0.935	0.604	0.396	0.0291884
PFDN4	1.71	0.935	0.956	0.0439	0.0291884
SHFM1	-1.61	0.962	0.0536	0.946	0.0168249
SRSF1	0.13	0.935	0.55	0.45	0.0291884
ECHS1	-0.35	0.935	0.363	0.637	0.0291884
WDR24	1.16	0.935	0.878	0.122	0.0291884
HAUS8	-0.44	0.936	0.329	0.671	0.0287242
DCAF13	-1.56	0.962	0.0598	0.94	0.0168249
GPN2	-0.08	0.935	0.469	0.531	0.0291884
CSE1L	0.05	0.935	0.521	0.479	0.0291884
CHMP7	1.24	0.935	0.892	0.108	0.0291884
ZWINT	-0.16	0.935	0.437	0.563	0.0291884
PHB	-0.5	0.938	0.308	0.692	0.0277972
SSRP1	-1.69	0.962	0.0453	0.955	0.0168249
SPC24	1.14	0.935	0.873	0.127	0.0291884
ARGLU1	0.26	0.935	0.604	0.396	0.0291884
HJURP	-2.07	0.84	0.0191	0.981	0.0757207
RPN2	-2.46	0.529	0.00694	0.993	0.276544
IPO7	0.66	0.935	0.745	0.255	0.0291884
DHX37	0.33	0.935	0.628	0.372	0.0291884
BARD1	-6.28	1.3e-07	1.72e-10	1	6.88606
ATP2A2	0.43	0.935	0.666	0.334	0.0291884
ATXN7L3	-0.28	0.935	0.389	0.611	0.0291884
RPL15	0.91	0.935	0.817	0.183	0.0291884
STUB1	-0.8	0.947	0.213	0.787	0.02365
TADA3	-0.05	0.935	0.478	0.522	0.0291884
TONSL	1.9	0.935	0.972	0.0284	0.0291884
COG2	1.05	0.935	0.852	0.148	0.0291884
DARS	0.08	0.935	0.532	0.468	0.0291884
PRKRIR	-0.27	0.935	0.394	0.606	0.0291884
PIK3R4	-0.14	0.935	0.445	0.555	0.0291884
ASNA1	1.15	0.935	0.874	0.126	0.0291884
RNASEK	0.74	0.935	0.769	0.231	0.0291884
C17orf70	-4.82	0.000301	7.14e-07	1	3.52143
BCAS2	-0.06	0.935	0.478	0.522	0.0291884
QARS	0.82	0.935	0.794	0.206	0.0291884
GNA12	-0.67	0.944	0.253	0.747	0.025028
ERCC4	-0.04	0.935	0.483	0.517	0.0291884
NOL6	1.12	0.935	0.869	0.131	0.0291884
CTU2	1	0.935	0.842	0.158	0.0291884
MIOS	0.37	0.935	0.645	0.355	0.0291884
C10orf76	1.16	0.935	0.877	0.123	0.0291884
PPIL2	-0.67	0.944	0.252	0.748	0.025028
ORC3	2.23	0.935	0.987	0.0129	0.0291884
CPSF6	-0.59	0.943	0.278	0.722	0.0254883
DDX46	-0.42	0.936	0.337	0.663	0.0287242
RCC1	-0.01	0.935	0.496	0.504	0.0291884
ABCE1	-1.03	0.962	0.152	0.848	0.0168249
SNRPD2	1.84	0.935	0.967	0.0331	0.0291884
ATRIP	-1.11	0.962	0.133	0.867	0.0168249
ANAPC5	-1.25	0.962	0.105	0.895	0.0168249
NLE1	-0.7	0.945	0.243	0.757	0.0245682
POP7	1.01	0.935	0.844	0.156	0.0291884
BCCIP	1.46	0.935	0.928	0.0716	0.0291884
ERCC3	0.16	0.935	0.564	0.436	0.0291884
HNRNPK	0.4	0.935	0.656	0.344	0.0291884
NSL1	-0.09	0.935	0.463	0.537	0.0291884
RPS28	0.35	0.935	0.639	0.361	0.0291884
PRPF31	-1.85	0.962	0.0321	0.968	0.0168249
UBR4	0.42	0.935	0.663	0.337	0.0291884
CCDC53	0.27	0.935	0.605	0.395	0.0291884
XRN2	-1.91	0.962	0.028	0.972	0.0168249
MARS	0.06	0.935	0.524	0.476	0.0291884
SRSF11	-2.12	0.8	0.017	0.983	0.09691
THOC2	-0.41	0.935	0.34	0.66	0.0291884
RAPGEF2	0.35	0.935	0.636	0.364	0.0291884
NOLC1	0.12	0.935	0.546	0.454	0.0291884
ICMT	0.72	0.935	0.766	0.234	0.0291884
RFC5	-0.69	0.945	0.244	0.756	0.0245682
ATP5D	0.63	0.935	0.736	0.264	0.0291884
TSR3	-0.86	0.953	0.196	0.804	0.0209071
SNF8	0.86	0.935	0.806	0.194	0.0291884
PTPN1	-1.99	0.928	0.0233	0.977	0.032452
DROSHA	0.63	0.935	0.737	0.263	0.0291884
MATR3	-0.7	0.945	0.243	0.757	0.0245682
LENG8	0.37	0.935	0.644	0.356	0.0291884
RTTN	-0.47	0.936	0.319	0.681	0.0287242
KRAS	0.8	0.935	0.787	0.213	0.0291884
DOCK5	0.58	0.935	0.72	0.28	0.0291884
WRB	0.83	0.935	0.798	0.202	0.0291884
TBL1XR1	0.58	0.935	0.72	0.28	0.0291884
CEP120	1.29	0.935	0.901	0.0986	0.0291884
TCEB1	0.96	0.935	0.831	0.169	0.0291884
SACS	-0.33	0.935	0.37	0.63	0.0291884
TBCE	-0.88	0.953	0.191	0.809	0.0209071
TEAD1	0.27	0.935	0.608	0.392	0.0291884
ZFP36L1	-0.94	0.957	0.173	0.827	0.0190881
TBCB	1.53	0.935	0.937	0.0628	0.0291884
KRI1	-0.48	0.937	0.317	0.683	0.0282604
TCEA1	0.74	0.935	0.769	0.231	0.0291884
EIF5A	1.16	0.935	0.877	0.123	0.0291884
RNF103-CHMP3	0.23	0.935	0.592	0.408	0.0291884
ARPC3	0.58	0.935	0.718	0.282	0.0291884
SEC61B	1.26	0.935	0.896	0.104	0.0291884
MAD2L1	0.83	0.935	0.798	0.202	0.0291884
LAGE3	-0.38	0.935	0.35	0.65	0.0291884
CHMP4B	-0.57	0.941	0.286	0.714	0.0264104
CABIN1	-3.8	0.0182	7.12e-05	1	1.73993
WTAP	2.13	0.935	0.984	0.0165	0.0291884
EXOC5	-0.76	0.946	0.224	0.776	0.0241089
CENPJ	1.36	0.935	0.913	0.0872	0.0291884
POP4	1.93	0.935	0.973	0.0268	0.0291884
RPS18	0.99	0.935	0.839	0.161	0.0291884
DDX10	-1.01	0.961	0.156	0.844	0.0172766
MEN1	-0.79	0.947	0.214	0.786	0.02365
HSD17B12	0.53	0.935	0.704	0.296	0.0291884
NOC2L	1.22	0.935	0.89	0.11	0.0291884
APITD1	-0.22	0.935	0.414	0.586	0.0291884
CRCP	0.64	0.935	0.74	0.26	0.0291884
RPS12	-0.5	0.938	0.307	0.693	0.0277972
SPC25	0.96	0.935	0.831	0.169	0.0291884
POLD2	-3.61	0.0332	0.000151	1	1.47886
USP5	-0.19	0.935	0.425	0.575	0.0291884
TUBD1	0.63	0.935	0.735	0.265	0.0291884
LSM4	0.58	0.935	0.72	0.28	0.0291884
TUBA1B	0.77	0.935	0.78	0.22	0.0291884
WDR55	0.25	0.935	0.599	0.401	0.0291884
DDX42	-3.28	0.0965	0.000519	0.999	1.01547
ALG3	1.18	0.935	0.88	0.12	0.0291884
G6PD	2.3	0.935	0.989	0.0108	0.0291884
NAA35	0.63	0.935	0.735	0.265	0.0291884
ABCF1	-0.16	0.935	0.437	0.563	0.0291884
KIAA1033	1.28	0.935	0.9	0.0999	0.0291884
GEMIN7	0	0.935	0.498	0.502	0.0291884
COMMD2	-0.59	0.943	0.277	0.723	0.0254883
HNRNPD	0.7	0.935	0.759	0.241	0.0291884
SETDB1	-1.56	0.962	0.059	0.941	0.0168249
PKN2	0.07	0.935	0.528	0.472	0.0291884
CKS1B	-2.3	0.655	0.0108	0.989	0.183759
HAUS1	0.89	0.935	0.814	0.186	0.0291884
INTS1	-0.29	0.935	0.386	0.614	0.0291884
WBSCR22	0.51	0.935	0.694	0.306	0.0291884
FANCI	-4.41	0.00172	5.05e-06	1	2.76447
RPP38	-0.65	0.944	0.256	0.744	0.025028
SETD2	1.26	0.935	0.897	0.103	0.0291884
HSPA8	-0.85	0.952	0.198	0.802	0.0213631
LPAR1	1.13	0.935	0.871	0.129	0.0291884
CDK6	-0.8	0.948	0.213	0.787	0.0231917
KIAA1429	-0.54	0.94	0.295	0.705	0.0268721
WDR33	-1.58	0.962	0.0572	0.943	0.0168249
WDR12	0.99	0.935	0.838	0.162	0.0291884
RPS23	0.87	0.935	0.808	0.192	0.0291884
NARFL	-0.36	0.935	0.359	0.641	0.0291884
ABCB7	2.06	0.935	0.98	0.0198	0.0291884
RNMT	-4.18	0.00457	1.46e-05	1	2.34008
GNB1	0.52	0.935	0.697	0.303	0.0291884
WDR25	-0.45	0.936	0.327	0.673	0.0287242
COPB2	-1.51	0.962	0.0659	0.934	0.0168249
RANGAP1	0.26	0.935	0.601	0.399	0.0291884
DAD1	0.92	0.935	0.82	0.18	0.0291884
EIF2B3	0.85	0.935	0.802	0.198	0.0291884
PAFAH1B1	1.96	0.935	0.975	0.0251	0.0291884
NACC1	0.06	0.935	0.525	0.475	0.0291884
YBX1	-0.85	0.952	0.197	0.803	0.0213631
CMPK1	-0.19	0.935	0.424	0.576	0.0291884
CCT7	-0.27	0.935	0.392	0.608	0.0291884
ORC4	-1.14	0.962	0.127	0.873	0.0168249
YEATS4	-0.46	0.936	0.321	0.679	0.0287242
MPDU1	-0.76	0.946	0.223	0.777	0.0241089
UBE3D	0.35	0.935	0.638	0.362	0.0291884
SET	0.06	0.935	0.525	0.475	0.0291884
UPF2	-0.33	0.935	0.372	0.628	0.0291884
NSMCE4A	0.47	0.935	0.682	0.318	0.0291884
BRCA1	-5.12	7.88e-05	1.51e-07	1	4.10347
PSENEN	-0.1	0.935	0.462	0.538	0.0291884
GOLT1B	0.1	0.935	0.54	0.46	0.0291884
HSPE1	-0.05	0.935	0.479	0.521	0.0291884
SUPV3L1	0.33	0.935	0.628	0.372	0.0291884
ACTR10	2.04	0.935	0.979	0.0207	0.0291884
UTP20	-0.56	0.941	0.289	0.711	0.0264104
MARCH6	1.3	0.935	0.903	0.0965	0.0291884
EDC4	1.02	0.935	0.845	0.155	0.0291884
TMCO6	-0.17	0.935	0.432	0.568	0.0291884
FARSA	-1.27	0.962	0.103	0.897	0.0168249
POLR3B	0.42	0.935	0.662	0.338	0.0291884
CREB1	-1.11	0.962	0.134	0.866	0.0168249
DDX21	-1.91	0.962	0.0281	0.972	0.0168249
C3orf17	-0.5	0.938	0.307	0.693	0.0277972
CDK4	-1.91	0.962	0.0283	0.972	0.0168249
THOC7	0.89	0.935	0.815	0.185	0.0291884
PAK4	-0.26	0.935	0.398	0.602	0.0291884
GTPBP4	0.66	0.935	0.744	0.256	0.0291884
EIF5B	-1.31	0.962	0.0953	0.905	0.0168249
URB1	-0.31	0.935	0.377	0.623	0.0291884
SUGP1	0.25	0.935	0.6	0.4	0.0291884
BRD2	-1.18	0.962	0.12	0.88	0.0168249
ZFC3H1	-0.59	0.943	0.278	0.722	0.0254883
ILF3	-1.89	0.962	0.0296	0.97	0.0168249
NVL	-0.41	0.935	0.342	0.658	0.0291884
PDCD2	-0.95	0.957	0.17	0.83	0.0190881
PPWD1	-1.16	0.962	0.122	0.878	0.0168249
FAM210A	0.31	0.935	0.623	0.377	0.0291884
NRD1	1.55	0.935	0.939	0.0608	0.0291884
TERF2	0.58	0.935	0.719	0.281	0.0291884
ITGAV	1.96	0.935	0.975	0.0249	0.0291884
RPL39	0.93	0.935	0.825	0.175	0.0291884
COMMD4	0.22	0.935	0.587	0.413	0.0291884
TLN1	0.78	0.935	0.784	0.216	0.0291884
INPP5K	-0.45	0.936	0.327	0.673	0.0287242
URI1	-0.26	0.935	0.398	0.602	0.0291884
DDX41	-0.88	0.953	0.188	0.812	0.0209071
COL4A3BP	0.45	0.935	0.675	0.325	0.0291884
PPIH	-0.73	0.945	0.234	0.766	0.0245682
UBE2V1	1.51	0.935	0.934	0.0656	0.0291884
DLG5	-0.96	0.957	0.169	0.831	0.0190881
NELFA	-0.32	0.935	0.375	0.625	0.0291884
SF3B1	0.38	0.935	0.647	0.353	0.0291884
DUSP12	-0.75	0.946	0.227	0.773	0.0241089
PGGT1B	0.88	0.935	0.812	0.188	0.0291884
CFDP1	0.36	0.935	0.641	0.359	0.0291884
SUPT4H1	-0.52	0.938	0.303	0.697	0.0277972
OGT	1.67	0.935	0.953	0.0471	0.0291884
POLG	1.79	0.935	0.963	0.0367	0.0291884
FARSB	-0.15	0.935	0.441	0.559	0.0291884
ANAPC10	-1.25	0.962	0.106	0.894	0.0168249
PPP2R1A	1.15	0.935	0.875	0.125	0.0291884
CCT8	0.11	0.935	0.544	0.456	0.0291884
DDX11	-0.1	0.935	0.462	0.538	0.0291884
RNF40	-1.76	0.962	0.0389	0.961	0.0168249
EIF3F	-1.44	0.962	0.0749	0.925	0.0168249
PRKRA	-0.13	0.935	0.448	0.552	0.0291884
UBE4B	-0.14	0.935	0.445	0.555	0.0291884
TUBGCP2	0.92	0.935	0.822	0.178	0.0291884
MCM5	-3.71	0.0239	0.000102	1	1.6216
HARS	0.38	0.935	0.649	0.351	0.0291884
RPLP2	0.29	0.935	0.616	0.384	0.0291884
RCE1	0.18	0.935	0.57	0.43	0.0291884
SPTLC1	0.97	0.935	0.834	0.166	0.0291884
XAB2	-1.55	0.962	0.0603	0.94	0.0168249
KTI12	0.49	0.935	0.689	0.311	0.0291884
RPTOR	0.58	0.935	0.718	0.282	0.0291884
ZNRD1	-0.89	0.953	0.186	0.814	0.0209071
ARF1	0.01	0.935	0.506	0.494	0.0291884
ATP6AP1	1.48	0.935	0.931	0.0693	0.0291884
CSTF3	-0.04	0.935	0.483	0.517	0.0291884
HMGCS1	0.49	0.935	0.689	0.311	0.0291884
PKMYT1	-1.79	0.962	0.0371	0.963	0.0168249
TRAPPC5	2.07	0.935	0.981	0.0194	0.0291884
URM1	-0.03	0.935	0.487	0.513	0.0291884
PAK1IP1	-1.87	0.962	0.0311	0.969	0.0168249
EIF1AD	-1.46	0.962	0.0719	0.928	0.0168249
ARHGEF7	0.15	0.935	0.561	0.439	0.0291884
LUC7L3	-0.04	0.935	0.483	0.517	0.0291884
MRPS12	1.38	0.935	0.917	0.0833	0.0291884
CPSF1	-2.19	0.743	0.0144	0.986	0.129011
RPS19	-1.12	0.962	0.13	0.87	0.0168249
ISG20L2	0.23	0.935	0.591	0.409	0.0291884
UBE2L3	-4.42	0.00168	4.85e-06	1	2.77469
NUP160	0.89	0.935	0.812	0.188	0.0291884
ACTR3	1.1	0.935	0.863	0.137	0.0291884
GPN3	0.51	0.935	0.696	0.304	0.0291884
ATR	-1.43	0.962	0.0767	0.923	0.0168249
CEBPZ	1.79	0.935	0.964	0.0365	0.0291884
SRP19	-2.24	0.696	0.0125	0.987	0.157391
UBTF	-2.38	0.576	0.00859	0.991	0.239578
WDR75	-1.07	0.962	0.143	0.857	0.0168249
NEK1	0.05	0.935	0.519	0.481	0.0291884
TRAPPC11	1.09	0.935	0.863	0.137	0.0291884
CLTC	-0.03	0.935	0.487	0.513	0.0291884
C19orf25	-1.18	0.962	0.118	0.882	0.0168249
RIC8A	1.08	0.935	0.861	0.139	0.0291884
HBS1L	0.6	0.935	0.724	0.276	0.0291884
MAPRE1	-0.65	0.944	0.257	0.743	0.025028
TANGO6	0.11	0.935	0.542	0.458	0.0291884
MCM7	0.12	0.935	0.547	0.453	0.0291884
GLMN	-2.23	0.713	0.013	0.987	0.14691
PIKFYVE	-1.16	0.962	0.122	0.878	0.0168249
EWSR1	-1.67	0.962	0.047	0.953	0.0168249
CENPO	-0.66	0.944	0.255	0.745	0.025028
RPS16	-1.18	0.962	0.12	0.88	0.0168249
CENPH	-0.05	0.935	0.481	0.519	0.0291884
CCDC94	-1.76	0.962	0.0393	0.961	0.0168249
CSNK2B	0.72	0.935	0.764	0.236	0.0291884
RPLP1	-1.28	0.962	0.0998	0.9	0.0168249
PSMC5	-0.23	0.935	0.41	0.59	0.0291884
MCAT	-0.64	0.944	0.261	0.739	0.025028
UNC50	1.42	0.935	0.923	0.0774	0.0291884
DCPS	-0.28	0.935	0.39	0.61	0.0291884
PPP1R11	-1.8	0.962	0.036	0.964	0.0168249
RPL36A-HNRNPH2	-0.41	0.935	0.339	0.661	0.0291884
NOP2	0.79	0.935	0.786	0.214	0.0291884
NAA50	-3.02	0.179	0.00125	0.999	0.747147
COG7	0.96	0.935	0.831	0.169	0.0291884
LTV1	-0.31	0.935	0.377	0.623	0.0291884
POLRMT	2.5	0.935	0.994	0.00623	0.0291884
MARK3	0.27	0.935	0.605	0.395	0.0291884
MED21	2.5	0.935	0.994	0.00621	0.0291884
DRAP1	-2.4	0.57	0.00826	0.992	0.244125
C10orf2	0.5	0.935	0.69	0.31	0.0291884
RANBP1	0.33	0.935	0.629	0.371	0.0291884
LOC101060389	0.12	0.935	0.548	0.452	0.0291884
NAT10	-0.04	0.935	0.483	0.517	0.0291884
DHX35	-1.48	0.962	0.0691	0.931	0.0168249
YKT6	0.67	0.935	0.747	0.253	0.0291884
ALDOA	1.56	0.935	0.94	0.0595	0.0291884
HNRNPU	-0.78	0.947	0.216	0.784	0.02365
BIRC6	-0.18	0.935	0.429	0.571	0.0291884
RRM1	0.45	0.935	0.673	0.327	0.0291884
SRSF10	-5.11	8.16e-05	1.64e-07	1	4.08831
MRPL42	0.05	0.935	0.518	0.482	0.0291884
VEZF1	1.19	0.935	0.883	0.117	0.0291884
SNRPB2	-0.73	0.945	0.233	0.767	0.0245682
ZBTB11	1.04	0.935	0.85	0.15	0.0291884
XRCC1	-12.93	6.1e-35	1.57e-38	1	34.2147
NUP85	0.18	0.935	0.57	0.43	0.0291884
PDPK1	-0.26	0.935	0.398	0.602	0.0291884
PARN	0.9	0.935	0.815	0.185	0.0291884
CAPRIN1	-0.77	0.946	0.221	0.779	0.0241089
SMG8	-0.15	0.935	0.441	0.559	0.0291884
HAUS3	0.07	0.935	0.526	0.474	0.0291884
SMG6	0.72	0.935	0.765	0.235	0.0291884
VPS51	-1.51	0.962	0.0661	0.934	0.0168249
CTDP1	1	0.935	0.841	0.159	0.0291884
EMC6	-1.42	0.962	0.0778	0.922	0.0168249
GMPPB	0.01	0.935	0.504	0.496	0.0291884
TIMM22	-1.51	0.962	0.0654	0.935	0.0168249
ARFRP1	-0.53	0.94	0.296	0.704	0.0268721
DDX20	0.62	0.935	0.734	0.266	0.0291884
TOMM22	1.07	0.935	0.857	0.143	0.0291884
FOSL1	-0.79	0.947	0.215	0.785	0.02365
TAF13	-6.02	6.09e-07	8.49e-10	1	6.21538
DNAJC13	2.33	0.935	0.99	0.00982	0.0291884
ANKRD20A1	0.4	0.935	0.656	0.344	0.0291884
SKP1	1.17	0.935	0.879	0.121	0.0291884
TSEN54	0.15	0.935	0.558	0.442	0.0291884
RPS6	1.07	0.935	0.857	0.143	0.0291884
TIMM50	1.97	0.935	0.975	0.0247	0.0291884
GTF2F1	0.83	0.935	0.796	0.204	0.0291884
MED9	0.26	0.935	0.603	0.397	0.0291884
POLG2	1.72	0.935	0.958	0.0423	0.0291884
RPS15A	-0.04	0.935	0.485	0.515	0.0291884
KIF2A	-0.62	0.943	0.266	0.734	0.0254883
SKIV2L2	-2.24	0.695	0.0125	0.988	0.158015
BANP	1.17	0.935	0.879	0.121	0.0291884
FAU	-0.3	0.935	0.381	0.619	0.0291884
E4F1	0.09	0.935	0.535	0.465	0.0291884
CHMP3	-0.96	0.957	0.17	0.83	0.0190881
PDCL	1.44	0.935	0.925	0.0745	0.0291884
SHOC2	-0.2	0.935	0.42	0.58	0.0291884
TMEM30A	1.24	0.935	0.893	0.107	0.0291884
VARS2	1.67	0.935	0.953	0.0471	0.0291884
ELP3	-1	0.96	0.159	0.841	0.0177288
INTS7	0.88	0.935	0.811	0.189	0.0291884
FANCB	-4.12	0.00554	1.86e-05	1	2.25649
SPDYE2	-0.17	0.935	0.432	0.568	0.0291884
ERCC1	-0.19	0.935	0.424	0.576	0.0291884
RER1	0.76	0.935	0.777	0.223	0.0291884
TSEN34	-1.07	0.962	0.141	0.859	0.0168249
WDR3	0.43	0.935	0.665	0.335	0.0291884
SURF6	1.1	0.935	0.865	0.135	0.0291884
BRK1	0.99	0.935	0.84	0.16	0.0291884
CENPL	-0.75	0.946	0.227	0.773	0.0241089
COG5	2	0.935	0.977	0.023	0.0291884
IPO13	1.3	0.935	0.904	0.0962	0.0291884
SMC2	-0.57	0.942	0.284	0.716	0.0259491
EIF2B2	-2.24	0.695	0.0125	0.988	0.158015
DOCK7	-1.4	0.962	0.0805	0.919	0.0168249
COMMD3	0.32	0.935	0.627	0.373	0.0291884
HYOU1	-0.31	0.935	0.379	0.621	0.0291884
RPL21	1.73	0.935	0.958	0.0418	0.0291884
SNX32	0.8	0.935	0.788	0.212	0.0291884
CENPT	0.1	0.935	0.542	0.458	0.0291884
EIF3CL	0.15	0.935	0.558	0.442	0.0291884
CNOT3	-4.86	0.000253	5.88e-07	1	3.59688
ACTR1A	-0.2	0.935	0.419	0.581	0.0291884
SDE2	-0.2	0.935	0.419	0.581	0.0291884
NCL	0.85	0.935	0.803	0.197	0.0291884
RPL19	0.73	0.935	0.766	0.234	0.0291884
MCM3	-0.61	0.943	0.271	0.729	0.0254883
ARCN1	3.07	0.935	0.999	0.00108	0.0291884
TTC37	1.95	0.935	0.974	0.0255	0.0291884
IST1	1.4	0.935	0.919	0.0807	0.0291884
ZNF131	0.22	0.935	0.588	0.412	0.0291884
EEFSEC	0.42	0.935	0.662	0.338	0.0291884
SHQ1	-1.97	0.945	0.0243	0.976	0.0245682
RPS15	-1.08	0.962	0.14	0.86	0.0168249
EIF5	-1.36	0.962	0.0861	0.914	0.0168249
HEATR1	-1.68	0.962	0.0468	0.953	0.0168249
PCYT1A	-0.65	0.944	0.257	0.743	0.025028
HEATR3	1.26	0.935	0.895	0.105	0.0291884
NUP50	0.43	0.935	0.668	0.332	0.0291884
PRPF38A	0.87	0.935	0.809	0.191	0.0291884
TTI2	-0.57	0.942	0.283	0.717	0.0259491
AKIRIN2	0.11	0.935	0.543	0.457	0.0291884
C16orf62	0.58	0.935	0.719	0.281	0.0291884
YARS2	2.05	0.935	0.98	0.02	0.0291884
JTB	0.04	0.935	0.517	0.483	0.0291884
NCAPD3	0.04	0.935	0.515	0.485	0.0291884
MED24	-0.52	0.938	0.303	0.697	0.0277972
OST4	2.19	0.935	0.986	0.0143	0.0291884
LSM6	-0.72	0.945	0.235	0.765	0.0245682
SUPT16H	-1.46	0.962	0.0715	0.929	0.0168249
ALG1L2	0.6	0.935	0.726	0.274	0.0291884
FZR1	-4.18	0.00457	1.45e-05	1	2.34008
PHAX	1.55	0.935	0.94	0.0604	0.0291884
MED19	2.35	0.935	0.991	0.00935	0.0291884
CEPT1	-0.31	0.935	0.38	0.62	0.0291884
NSA2	-0.39	0.935	0.349	0.651	0.0291884
MRPL15	1.23	0.935	0.89	0.11	0.0291884
RAC1	1.19	0.935	0.883	0.117	0.0291884
STIL	-0.52	0.939	0.301	0.699	0.0273344
PPP1R12A	-1.55	0.962	0.0607	0.939	0.0168249
NARS2	0.39	0.935	0.651	0.349	0.0291884
KRTAP5-6	0.53	0.935	0.702	0.298	0.0291884
LHFPL3	1.02	0.935	0.846	0.154	0.0291884
PSMA1	-0.29	0.935	0.387	0.613	0.0291884
CCT3	-0.42	0.935	0.338	0.662	0.0291884
UBC	-0.33	0.935	0.371	0.629	0.0291884
SFR1	-2.52	0.492	0.0058	0.994	0.308035
UTP23	-0.18	0.935	0.43	0.57	0.0291884
IARS	-0.7	0.945	0.241	0.759	0.0245682
TAPT1	-1.27	0.962	0.102	0.898	0.0168249
IWS1	0.8	0.935	0.789	0.211	0.0291884
HIST1H2BI	0.84	0.935	0.799	0.201	0.0291884
LEMD3	-1.53	0.962	0.0632	0.937	0.0168249
USE1	-0.61	0.943	0.271	0.729	0.0254883
EMC3	-0.07	0.935	0.472	0.528	0.0291884
GID8	-0.68	0.944	0.248	0.752	0.025028
EIF3E	-0.73	0.945	0.231	0.769	0.0245682
GINS1	-0.34	0.935	0.368	0.632	0.0291884
MED8	0.06	0.935	0.524	0.476	0.0291884
PCBP2	0.3	0.935	0.617	0.383	0.0291884
GOLPH3	0.44	0.935	0.671	0.329	0.0291884
HINFP	2.35	0.935	0.991	0.00939	0.0291884
ZNF574	-1.03	0.962	0.152	0.848	0.0168249
CCNA2	-1.66	0.962	0.0481	0.952	0.0168249
GTF2A2	-2.4	0.57	0.00824	0.992	0.244125
CHORDC1	0.96	0.935	0.831	0.169	0.0291884
RABGGTA	0.47	0.935	0.679	0.321	0.0291884
NUP93	1.33	0.935	0.909	0.0912	0.0291884
MED23	-0.53	0.94	0.297	0.703	0.0268721
EIF3C	0.34	0.935	0.632	0.368	0.0291884
PNO1	-0.22	0.935	0.411	0.589	0.0291884
NSF	1.56	0.935	0.941	0.0593	0.0291884
EARS2	0.75	0.935	0.774	0.226	0.0291884
NIP7	-0.53	0.94	0.298	0.702	0.0268721
FANCL	-3.9	0.0132	4.85e-05	1	1.87943
RRP12	-1.63	0.962	0.0519	0.948	0.0168249
WDR44	0.65	0.935	0.741	0.259	0.0291884
EXOSC10	1.44	0.935	0.925	0.075	0.0291884
GTF3C3	-0.41	0.935	0.343	0.657	0.0291884
GTF2E2	0.08	0.935	0.532	0.468	0.0291884
FAM157A	0.29	0.935	0.614	0.386	0.0291884
SNRPG	-1.53	0.962	0.0628	0.937	0.0168249
TEX10	-1.09	0.962	0.138	0.862	0.0168249
KARS	0.38	0.935	0.647	0.353	0.0291884
C21orf2	-2.6	0.423	0.00468	0.995	0.37366
PHB2	-0.01	0.935	0.497	0.503	0.0291884
CNEP1R1	-0.89	0.953	0.187	0.813	0.0209071
STAG1	-3.32	0.0896	0.000458	1	1.04769
SAMD14	0.49	0.935	0.688	0.312	0.0291884
MPHOSPH10	-0.03	0.935	0.486	0.514	0.0291884
BANF1	1.14	0.935	0.873	0.127	0.0291884
TRIP10	0.94	0.935	0.826	0.174	0.0291884
POLR1C	-1.69	0.962	0.0458	0.954	0.0168249
ANKLE2	-1.01	0.961	0.155	0.845	0.0172766
LSM5	-1.69	0.962	0.0455	0.955	0.0168249
RPS25	-0.36	0.935	0.359	0.641	0.0291884
PRCC	0.72	0.935	0.765	0.235	0.0291884
VPS16	-1.68	0.962	0.0464	0.954	0.0168249
PSMB3	0.49	0.935	0.687	0.313	0.0291884
NOP58	-2	0.924	0.0228	0.977	0.034328
FXN	-0.13	0.935	0.449	0.551	0.0291884
UBA5	-2.09	0.823	0.0182	0.982	0.0846002
ECD	-0.86	0.953	0.194	0.806	0.0209071
INTS12	-0.7	0.945	0.242	0.758	0.0245682
OTUD5	-3.99	0.00959	3.37e-05	1	2.01818
POLE3	-2.91	0.227	0.0018	0.998	0.643974
RAD17	-0.03	0.935	0.49	0.51	0.0291884
WDR7	0.22	0.935	0.586	0.414	0.0291884
ERCC6L	-0.93	0.955	0.177	0.823	0.0199966
CEP85	0.31	0.935	0.622	0.378	0.0291884
ESPL1	0.18	0.935	0.569	0.431	0.0291884
MFAP1	1.37	0.935	0.915	0.0854	0.0291884
NBAS	3.37	0.935	1	0.000374	0.0291884
SMC1A	-1.81	0.962	0.0349	0.965	0.0168249
USP22	-0.3	0.935	0.381	0.619	0.0291884
TRIO	1.66	0.935	0.951	0.0489	0.0291884
RPL32	-0.21	0.935	0.415	0.585	0.0291884
FEM1C	-1.37	0.962	0.085	0.915	0.0168249
AFG3L2	-2.17	0.758	0.0151	0.985	0.120331
DDX49	-0.16	0.935	0.437	0.563	0.0291884
RBM39	1.04	0.935	0.851	0.149	0.0291884
COG3	-0.05	0.935	0.482	0.518	0.0291884
ATRN	2.57	0.935	0.995	0.0051	0.0291884
PDRG1	0.37	0.935	0.643	0.357	0.0291884
URB2	0.53	0.935	0.703	0.297	0.0291884
AP1G1	-0.48	0.937	0.314	0.686	0.0282604
COMMD8	0.35	0.935	0.638	0.362	0.0291884
BECN1	0.41	0.935	0.658	0.342	0.0291884
SMPD4	0.6	0.935	0.726	0.274	0.0291884
C21orf59	0.78	0.935	0.783	0.217	0.0291884
SAP130	0.15	0.935	0.56	0.44	0.0291884
CTBP2	1.91	0.935	0.972	0.0281	0.0291884
PAX6	-0.58	0.943	0.28	0.72	0.0254883
PRIM2	0.59	0.935	0.721	0.279	0.0291884
MINK1	0.65	0.935	0.743	0.257	0.0291884
SEC61A1	-0.02	0.935	0.494	0.506	0.0291884
PRKRIP1	-3.51	0.0479	0.000228	1	1.31966
CCAR1	-0.02	0.935	0.492	0.508	0.0291884
ZW10	0.25	0.935	0.597	0.403	0.0291884
GATB	0.58	0.935	0.721	0.279	0.0291884
SEPSECS	-0.01	0.935	0.498	0.502	0.0291884
PALB2	-1.12	0.962	0.131	0.869	0.0168249
YLPM1	0.47	0.935	0.681	0.319	0.0291884
THAP1	0.32	0.935	0.624	0.376	0.0291884
EXOSC9	-0.28	0.935	0.389	0.611	0.0291884
TUBA1C	0.49	0.935	0.689	0.311	0.0291884
RPL6	-0.29	0.935	0.384	0.616	0.0291884
NUP155	0.08	0.935	0.531	0.469	0.0291884
RRP36	0.19	0.935	0.577	0.423	0.0291884
MRPL44	1.78	0.935	0.963	0.0373	0.0291884
PHF5A	0.28	0.935	0.611	0.389	0.0291884
GOLGA6L1	-0.27	0.935	0.394	0.606	0.0291884
ATAD5	0.76	0.935	0.777	0.223	0.0291884
CCNH	0.61	0.935	0.729	0.271	0.0291884
CDC23	-0.33	0.935	0.369	0.631	0.0291884
ATL2	1.08	0.935	0.86	0.14	0.0291884
UBTD1	0.3	0.935	0.617	0.383	0.0291884
DTYMK	0.35	0.935	0.636	0.364	0.0291884
GTF2H2C	0.28	0.935	0.611	0.389	0.0291884
PRPF19	0.99	0.935	0.84	0.16	0.0291884
FAM65A	0.56	0.935	0.711	0.289	0.0291884
MARK2	1.45	0.935	0.926	0.0737	0.0291884
CBWD3	0.32	0.935	0.625	0.375	0.0291884
CSNK2A2	3.08	0.935	0.999	0.00105	0.0291884
GOLGA8J	-1.43	0.962	0.0766	0.923	0.0168249
TAX1BP3	-0.44	0.936	0.328	0.672	0.0287242
PPAN-P2RY11	1.01	0.935	0.843	0.157	0.0291884
CCT2	0.31	0.935	0.62	0.38	0.0291884
TAF6L	-0.44	0.936	0.329	0.671	0.0287242
SARS	-0.47	0.936	0.318	0.682	0.0287242
ZNHIT2	-1.24	0.962	0.107	0.893	0.0168249
EIF4ENIF1	-0.02	0.935	0.492	0.508	0.0291884
RPL36AL	0.8	0.935	0.789	0.211	0.0291884
ATXN10	-1.18	0.962	0.119	0.881	0.0168249
EIF5AL1	-1.41	0.962	0.0791	0.921	0.0168249
MTOR	-0.53	0.94	0.297	0.703	0.0268721
GPATCH4	0.45	0.935	0.674	0.326	0.0291884
ZMAT2	0.64	0.935	0.739	0.261	0.0291884
SIX3	0.57	0.935	0.716	0.284	0.0291884
POLE	0.39	0.935	0.652	0.348	0.0291884
NPIPB9	1.55	0.935	0.939	0.0609	0.0291884
RPS17	-2.13	0.793	0.0168	0.983	0.100727
VPS29	-1.93	0.962	0.0271	0.973	0.0168249
GNL2	-2.45	0.533	0.00711	0.993	0.273273
RNMTL1	0.81	0.935	0.791	0.209	0.0291884
PNN	0.51	0.935	0.696	0.304	0.0291884
DHDDS	-0.54	0.94	0.296	0.704	0.0268721
REV3L	-0.24	0.935	0.403	0.597	0.0291884
TUBG1	-0.18	0.935	0.428	0.572	0.0291884
GTF2E1	-0.59	0.943	0.277	0.723	0.0254883
RAPH1	1.35	0.935	0.912	0.0879	0.0291884
PSMC3	-1.25	0.962	0.105	0.895	0.0168249
POLR2K	-0.57	0.941	0.285	0.715	0.0264104
MOGS	-0.03	0.935	0.489	0.511	0.0291884
SYNCRIP	-1.78	0.962	0.0374	0.963	0.0168249
CDC73	0.45	0.935	0.673	0.327	0.0291884
IPO5	0.12	0.935	0.546	0.454	0.0291884
EIF2B5	0.45	0.935	0.675	0.325	0.0291884
DCAF7	-2.22	0.713	0.0132	0.987	0.14691
SNRNP70	-0.68	0.944	0.25	0.75	0.025028
C9orf78	-1.17	0.962	0.12	0.88	0.0168249
UBR5	-0.18	0.935	0.43	0.57	0.0291884
NBPF15	-3.06	0.164	0.0011	0.999	0.785156
EPSTI1	-0.48	0.937	0.317	0.683	0.0282604
SFSWAP	1.86	0.935	0.969	0.0313	0.0291884
GPS1	-0.49	0.937	0.313	0.687	0.0282604
AP1M1	0.54	0.935	0.704	0.296	0.0291884
GPI	1.12	0.935	0.868	0.132	0.0291884
ZMYND8	-0.3	0.935	0.382	0.618	0.0291884
TRIM37	-2.68	0.373	0.00371	0.996	0.428291
HMBS	1.32	0.935	0.907	0.0934	0.0291884
TADA1	-1.69	0.962	0.0458	0.954	0.0168249
RBFOX2	-1.99	0.928	0.0233	0.977	0.032452
TRMT1	-0.65	0.944	0.257	0.743	0.025028
EXOC2	-1.73	0.962	0.0416	0.958	0.0168249
TAF10	1.94	0.935	0.974	0.0259	0.0291884
USP36	-0.12	0.935	0.452	0.548	0.0291884
DDX47	1.03	0.935	0.848	0.152	0.0291884
NPAT	1.79	0.935	0.964	0.0364	0.0291884
ASF1A	1.82	0.935	0.965	0.0345	0.0291884
PSMG4	-1.51	0.962	0.0652	0.935	0.0168249
TUFM	0.47	0.935	0.68	0.32	0.0291884
UTP18	-2.08	0.826	0.0186	0.981	0.08302
JMJD6	-2.48	0.513	0.00654	0.993	0.289883
EXOC4	1.19	0.935	0.883	0.117	0.0291884
NMD3	0.1	0.935	0.542	0.458	0.0291884
RPP40	1.08	0.935	0.86	0.14	0.0291884
POP5	-0.53	0.94	0.297	0.703	0.0268721
CCND1	0.24	0.935	0.593	0.407	0.0291884
TCP1	1.28	0.935	0.899	0.101	0.0291884
ZC3H8	0.26	0.935	0.601	0.399	0.0291884
RPL26	-1.33	0.962	0.0912	0.909	0.0168249
SPDYE6	-1.29	0.962	0.0988	0.901	0.0168249
AARS	1.59	0.935	0.944	0.0565	0.0291884
MRPS7	1.61	0.935	0.946	0.0535	0.0291884
RFWD3	-0.2	0.935	0.419	0.581	0.0291884
NUP98	1.26	0.935	0.897	0.103	0.0291884
CDK9	-1.87	0.962	0.0308	0.969	0.0168249
SKA1	-2.59	0.431	0.00483	0.995	0.365523
TOMM70A	0.05	0.935	0.519	0.481	0.0291884
KAT8	-0.2	0.935	0.421	0.579	0.0291884
MARS2	0.04	0.935	0.515	0.485	0.0291884
RPL4	1.75	0.935	0.96	0.04	0.0291884
FOXD4L1	1.44	0.935	0.926	0.0743	0.0291884
WAPAL	0.91	0.935	0.818	0.182	0.0291884
GTF2B	-1.61	0.962	0.0542	0.946	0.0168249
MED4	0.08	0.935	0.532	0.468	0.0291884
RAB14	2.19	0.935	0.986	0.0141	0.0291884
FAM58A	0	0.935	0.501	0.499	0.0291884
LRRC37A	-1.41	0.962	0.0799	0.92	0.0168249
SRRM1	1.29	0.935	0.901	0.0987	0.0291884
MRPS34	1.18	0.935	0.882	0.118	0.0291884
RPL24	-0.36	0.935	0.361	0.639	0.0291884
GINS3	-0.76	0.946	0.224	0.776	0.0241089
NEMF	-0.24	0.935	0.406	0.594	0.0291884
NUDCD2	-2.31	0.639	0.0103	0.99	0.194499
PFDN6	-0.99	0.96	0.161	0.839	0.0177288
NUMB	1.3	0.935	0.902	0.0975	0.0291884
PNISR	-1.59	0.962	0.0558	0.944	0.0168249
TUBGCP4	-2.31	0.639	0.0104	0.99	0.194499
RBM17	1.46	0.935	0.928	0.0716	0.0291884
OR4F16	-1.67	0.962	0.0479	0.952	0.0168249
UBE2J2	0.24	0.935	0.595	0.405	0.0291884
SUDS3	-3.13	0.144	0.000887	0.999	0.841638
FTSJ3	-0.02	0.935	0.493	0.507	0.0291884
ZEB2	-1.64	0.962	0.051	0.949	0.0168249
TBC1D3B	-1.33	0.962	0.0915	0.908	0.0168249
WDR74	-0.75	0.946	0.228	0.772	0.0241089
EXOSC1	-0.39	0.935	0.347	0.653	0.0291884
SAE1	0.58	0.935	0.72	0.28	0.0291884
PI4KB	-0.37	0.935	0.355	0.645	0.0291884
RAD51	-0.63	0.943	0.265	0.735	0.0254883
CCT5	0.6	0.935	0.727	0.273	0.0291884
ELK3	1.62	0.935	0.947	0.0526	0.0291884
TLK2	0.72	0.935	0.764	0.236	0.0291884
GPS2	-1	0.96	0.158	0.842	0.0177288
C19orf53	-0.8	0.947	0.213	0.787	0.02365
SUMO2	2.05	0.935	0.98	0.0202	0.0291884
U2SURP	0.21	0.935	0.584	0.416	0.0291884
ZC3H12A	0.14	0.935	0.556	0.444	0.0291884
DNAJC9	-3.06	0.166	0.00112	0.999	0.779892
RPS8	1.12	0.935	0.869	0.131	0.0291884
RPL12	-1.34	0.962	0.0899	0.91	0.0168249
RARS	-2.98	0.197	0.00145	0.999	0.705534
LZTS2	0.27	0.935	0.608	0.392	0.0291884
MRPL48	-0.5	0.938	0.308	0.692	0.0277972
FRMD4A	0.1	0.935	0.541	0.459	0.0291884
EXOC3	-2.29	0.656	0.0109	0.989	0.183096
DEAF1	0.92	0.935	0.821	0.179	0.0291884
SLMO2	-2.1	0.819	0.018	0.982	0.0867161
SIRT6	-1.77	0.962	0.0387	0.961	0.0168249
ADNP	-1.29	0.962	0.0977	0.902	0.0168249
AUP1	-0.57	0.942	0.283	0.717	0.0259491
RPS4X	1.2	0.935	0.885	0.115	0.0291884
MAGOHB	2.2	0.935	0.986	0.0138	0.0291884
NOP9	-1.65	0.962	0.0494	0.951	0.0168249
BNIP1	1.03	0.935	0.849	0.151	0.0291884
SPEN	-0.62	0.943	0.268	0.732	0.0254883
KIF3A	1.28	0.935	0.899	0.101	0.0291884
FANCG	-1.61	0.962	0.0533	0.947	0.0168249
BYSL	0.86	0.935	0.805	0.195	0.0291884
TMTC3	-0.48	0.937	0.316	0.684	0.0282604
EVA1A	0.24	0.935	0.595	0.405	0.0291884
NUP37	0.56	0.935	0.714	0.286	0.0291884
SNRNP27	0.68	0.935	0.752	0.248	0.0291884
WNK1	0.24	0.935	0.594	0.406	0.0291884
FOXM1	-8.08	5.84e-13	3.32e-16	1	12.2336
COMMD3-BMI1	-0.27	0.935	0.392	0.608	0.0291884
BRIX1	-0.77	0.946	0.22	0.78	0.0241089
ZNF207	0.92	0.935	0.822	0.178	0.0291884
ICE2	-1.36	0.962	0.087	0.913	0.0168249
HNRNPM	1.24	0.935	0.892	0.108	0.0291884
COG1	-0.26	0.935	0.398	0.602	0.0291884
VPS8	1.24	0.935	0.893	0.107	0.0291884
SNAPC3	0.09	0.935	0.536	0.464	0.0291884
ZNHIT6	0.35	0.935	0.636	0.364	0.0291884
BUD31	-1.19	0.962	0.116	0.884	0.0168249
RSRC2	0.53	0.935	0.701	0.299	0.0291884
VCL	-0.64	0.943	0.262	0.738	0.0254883
USP8	0.85	0.935	0.803	0.197	0.0291884
INTS5	-1.09	0.962	0.138	0.862	0.0168249
PSME3	0.87	0.935	0.807	0.193	0.0291884
ATP1B2	0.41	0.935	0.657	0.343	0.0291884
CEP97	0.58	0.935	0.718	0.282	0.0291884
TSPAN4	1.95	0.935	0.974	0.0255	0.0291884
MRPL55	0.8	0.935	0.789	0.211	0.0291884
NHP2L1	1.12	0.935	0.868	0.132	0.0291884
RBM19	0.5	0.935	0.691	0.309	0.0291884
RPL38	0.49	0.935	0.686	0.314	0.0291884
AURKAIP1	1.48	0.935	0.931	0.0694	0.0291884
MGAT5	0.38	0.935	0.647	0.353	0.0291884
APRT	0.38	0.935	0.648	0.352	0.0291884
C9orf129	1.3	0.935	0.902	0.0975	0.0291884
EBNA1BP2	0.03	0.935	0.512	0.488	0.0291884
NARS	-0.5	0.937	0.31	0.69	0.0282604
MED29	0.7	0.935	0.757	0.243	0.0291884
DCTN3	0.75	0.935	0.775	0.225	0.0291884
APEX2	-3.44	0.0591	0.000287	1	1.22841
TRAPPC3	-1.42	0.962	0.0777	0.922	0.0168249
CCDC174	-1.33	0.962	0.0912	0.909	0.0168249
MED31	-1.32	0.962	0.0928	0.907	0.0168249
KIF20A	1.55	0.935	0.939	0.0608	0.0291884
TBL3	-2.38	0.576	0.00872	0.991	0.239578
TGIF1	2.67	0.935	0.996	0.00378	0.0291884
TUBB2B	-0.4	0.935	0.345	0.655	0.0291884
KANSL3	0.48	0.935	0.684	0.316	0.0291884
RAB10	-0.4	0.935	0.345	0.655	0.0291884
PIGV	0.75	0.935	0.773	0.227	0.0291884
TBC1D3H	0.94	0.935	0.825	0.175	0.0291884
HMGXB3	-0.86	0.953	0.196	0.804	0.0209071
MED10	1.35	0.935	0.912	0.088	0.0291884
TNPO3	0.85	0.935	0.801	0.199	0.0291884
PSTK	0.44	0.935	0.672	0.328	0.0291884
NCAPH2	-0.66	0.944	0.253	0.747	0.025028
POLD3	0.45	0.935	0.675	0.325	0.0291884
DGCR8	1.85	0.935	0.968	0.0318	0.0291884
PPP1CC	-1.71	0.962	0.0433	0.957	0.0168249
FKBP4	-1.14	0.962	0.127	0.873	0.0168249
DDX27	-0.8	0.948	0.212	0.788	0.0231917
NOC3L	-1.67	0.962	0.047	0.953	0.0168249
TUBE1	0.41	0.935	0.66	0.34	0.0291884
ATP6V0B	0.54	0.935	0.704	0.296	0.0291884
RQCD1	0.18	0.935	0.571	0.429	0.0291884
RPS21	-2.63	0.403	0.00422	0.996	0.394695
RPL17-C18orf32	-0.59	0.943	0.279	0.721	0.0254883
CANX	0.89	0.935	0.813	0.187	0.0291884
PISD	1.03	0.935	0.848	0.152	0.0291884
RPS10	0.13	0.935	0.551	0.449	0.0291884
SMG1	0.95	0.935	0.829	0.171	0.0291884
VPS72	1.81	0.935	0.965	0.0353	0.0291884
NPIPB6	0.31	0.935	0.621	0.379	0.0291884
ESF1	0.15	0.935	0.558	0.442	0.0291884
H2AFB1	-0.29	0.935	0.385	0.615	0.0291884
SEC62	-1.41	0.962	0.0792	0.921	0.0168249
HIST2H3A	-0.73	0.945	0.233	0.767	0.0245682
MAX	0.16	0.935	0.565	0.435	0.0291884
PLXNB2	-0.35	0.935	0.362	0.638	0.0291884
GMPS	1.29	0.935	0.902	0.0977	0.0291884
CRKL	1.45	0.935	0.926	0.0737	0.0291884
UTP11L	1.53	0.935	0.937	0.0634	0.0291884
LMNA	-0.61	0.943	0.27	0.73	0.0254883
THOC5	0	0.935	0.499	0.501	0.0291884
RPS13	-2.15	0.776	0.0159	0.984	0.110138
MPLKIP	0.11	0.935	0.544	0.456	0.0291884
ACSL3	-0.89	0.953	0.186	0.814	0.0209071
RPRD1B	-3	0.189	0.00135	0.999	0.723538
RPS11	1.14	0.935	0.873	0.127	0.0291884
UFM1	-2.74	0.332	0.00303	0.997	0.478862
PRDM10	1.12	0.935	0.869	0.131	0.0291884
SKIV2L	0.77	0.935	0.778	0.222	0.0291884
MED6	1.56	0.935	0.94	0.0598	0.0291884
RPL18	-0.24	0.935	0.404	0.596	0.0291884
LRR1	-1.28	0.962	0.0997	0.9	0.0168249
SNRPE	0.45	0.935	0.675	0.325	0.0291884
POM121	-0.7	0.945	0.24	0.76	0.0245682
SULT6B1	-0.24	0.935	0.404	0.596	0.0291884
GDI2	1.1	0.935	0.864	0.136	0.0291884
MTMR9	-0.11	0.935	0.455	0.545	0.0291884
ATP6V1H	1	0.935	0.841	0.159	0.0291884
FJX1	1.56	0.935	0.94	0.0599	0.0291884
COPE	-0.81	0.948	0.21	0.79	0.0231917
SBNO1	-0.74	0.945	0.23	0.77	0.0245682
NACA	-2.26	0.685	0.0119	0.988	0.164309
PSMD14	-1.12	0.962	0.131	0.869	0.0168249
TSR2	0.22	0.935	0.587	0.413	0.0291884
KMT2A	1.6	0.935	0.945	0.0551	0.0291884
TIMELESS	-0.15	0.935	0.44	0.56	0.0291884
FANCD2	-0.84	0.951	0.201	0.799	0.0218195
MRPL41	0.79	0.935	0.786	0.214	0.0291884
PSMC6	-3.14	0.141	0.000843	0.999	0.850781
VTA1	0.78	0.935	0.783	0.217	0.0291884
TSR1	0.3	0.935	0.619	0.381	0.0291884
FANCE	-3.88	0.0138	5.2e-05	1	1.86012
USP37	-2.05	0.866	0.0202	0.98	0.0624821
HAUS2	0.06	0.935	0.523	0.477	0.0291884
GOLGA8K	-1.43	0.962	0.076	0.924	0.0168249
EIF3D	0.27	0.935	0.607	0.393	0.0291884
INTS9	-0.73	0.945	0.233	0.767	0.0245682
RICTOR	-1.15	0.962	0.125	0.875	0.0168249
KIF6	1.12	0.935	0.868	0.132	0.0291884
LCMT1	2.51	0.935	0.994	0.00599	0.0291884
HECTD1	-1.4	0.962	0.0813	0.919	0.0168249
RPS9	0.26	0.935	0.603	0.397	0.0291884
DDX56	-0.35	0.935	0.362	0.638	0.0291884
COG8	-0.7	0.945	0.243	0.757	0.0245682
WTH3DI	0.89	0.935	0.812	0.188	0.0291884
H3F3A	-1.38	0.962	0.0831	0.917	0.0168249
MEAF6	-1.45	0.962	0.0735	0.926	0.0168249
DMAP1	1.66	0.935	0.952	0.048	0.0291884
EEF2	1.19	0.935	0.883	0.117	0.0291884
FERMT2	-0.86	0.953	0.195	0.805	0.0209071
ATP5C1	0.97	0.935	0.834	0.166	0.0291884
PPAN	-1.4	0.962	0.0811	0.919	0.0168249
EIF3A	-0.39	0.935	0.347	0.653	0.0291884
ANKRD52	1.59	0.935	0.944	0.0564	0.0291884
PSMD11	1.27	0.935	0.898	0.102	0.0291884
RNF25	-0.19	0.935	0.423	0.577	0.0291884
C3orf38	-1.31	0.962	0.0957	0.904	0.0168249
MSL1	1.9	0.935	0.971	0.0286	0.0291884
ITCH	0.65	0.935	0.743	0.257	0.0291884
LGALS9B	0.59	0.935	0.723	0.277	0.0291884
EPN1	1.77	0.935	0.962	0.0383	0.0291884
SMN1	0.72	0.935	0.765	0.235	0.0291884
USP17L26	-2.24	0.699	0.0126	0.987	0.155523
BORA	-1.32	0.962	0.0935	0.907	0.0168249
SLC39A7	0.45	0.935	0.673	0.327	0.0291884
NDUFAB1	0.56	0.935	0.714	0.286	0.0291884
TIPIN	-1.22	0.962	0.111	0.889	0.0168249
RPL11	1.31	0.935	0.905	0.0947	0.0291884
DUSP1	0.81	0.935	0.791	0.209	0.0291884
MRPS22	0.46	0.935	0.677	0.323	0.0291884
RRP7A	1.74	0.935	0.959	0.0411	0.0291884
CYFIP1	-0.61	0.943	0.272	0.728	0.0254883
COPB1	0.85	0.935	0.802	0.198	0.0291884
CMSS1	0.42	0.935	0.661	0.339	0.0291884
AIM2	0.29	0.935	0.613	0.387	0.0291884
LAMTOR3	-0.93	0.955	0.177	0.823	0.0199966
RPS3	1.14	0.935	0.873	0.127	0.0291884
LIN9	-2.16	0.766	0.0154	0.985	0.115771
TTYH1	0.33	0.935	0.63	0.37	0.0291884
CLSTN3	1.25	0.935	0.894	0.106	0.0291884
KPNB1	0.4	0.935	0.657	0.343	0.0291884
TBC1D3K	1.84	0.935	0.967	0.0326	0.0291884
ORC1	-1.2	0.962	0.116	0.884	0.0168249
RRM2	-0.09	0.935	0.466	0.534	0.0291884
LMNB1	-2.86	0.26	0.00214	0.998	0.585027
DHX29	1.89	0.935	0.971	0.0293	0.0291884
RBM6	0.16	0.935	0.564	0.436	0.0291884
RAP1GDS1	0.59	0.935	0.724	0.276	0.0291884
DENND4C	-0.37	0.935	0.357	0.643	0.0291884
ALOX15	1.34	0.935	0.909	0.0908	0.0291884
SNRPD1	0.24	0.935	0.594	0.406	0.0291884
MANBAL	0.45	0.935	0.675	0.325	0.0291884
POMP	2.63	0.935	0.996	0.00427	0.0291884
MDN1	-1	0.96	0.159	0.841	0.0177288
DNAJB1	-0.84	0.952	0.201	0.799	0.0213631
HCFC1	0.49	0.935	0.688	0.312	0.0291884
RBM18	-0.68	0.944	0.248	0.752	0.025028
PPP1CB	-1.32	0.962	0.0936	0.906	0.0168249
NFRKB	0.38	0.935	0.647	0.353	0.0291884
RAD54L	-5.44	1.52e-05	2.59e-08	1	4.81816
KANSL1	-0.57	0.941	0.285	0.715	0.0264104
CDK12	-1.74	0.962	0.0412	0.959	0.0168249
CCT4	0.18	0.935	0.573	0.427	0.0291884
GCN1L1	-2.01	0.903	0.022	0.978	0.0443122
SERINC1	0.49	0.935	0.689	0.311	0.0291884
C2orf72	-0.28	0.935	0.39	0.61	0.0291884
MRPS33	-0.01	0.935	0.495	0.505	0.0291884
RNF41	0.08	0.935	0.533	0.467	0.0291884
POTEJ	-2.57	0.451	0.00515	0.995	0.345823
YAP1	0.04	0.935	0.517	0.483	0.0291884
ATOH8	0.05	0.935	0.518	0.482	0.0291884
GGCX	1.13	0.935	0.872	0.128	0.0291884
TUBGCP3	0.29	0.935	0.615	0.385	0.0291884
CCT6A	-0.68	0.944	0.25	0.75	0.025028
RPL18A	0.61	0.935	0.73	0.27	0.0291884
SAFB	0.75	0.935	0.775	0.225	0.0291884
SDS	1.28	0.935	0.9	0.1	0.0291884
NAV2	0.38	0.935	0.649	0.351	0.0291884
NAF1	0.04	0.935	0.515	0.485	0.0291884
POLR3E	1.86	0.935	0.969	0.0312	0.0291884
MRPL16	1.35	0.935	0.912	0.0883	0.0291884
EAPP	0.29	0.935	0.613	0.387	0.0291884
ARID1B	-0.55	0.941	0.291	0.709	0.0264104
NASP	-0.92	0.955	0.178	0.822	0.0199966
HIST2H4B	0.45	0.935	0.673	0.327	0.0291884
DDX18	-0.76	0.946	0.223	0.777	0.0241089
MCOLN2	-1.07	0.962	0.141	0.859	0.0168249
PDIA3	0.93	0.935	0.823	0.177	0.0291884
STRN4	-0.71	0.945	0.24	0.76	0.0245682
RNF4	-1.17	0.962	0.12	0.88	0.0168249
HIST1H2BF	-0.39	0.935	0.349	0.651	0.0291884
LIMS3L	0.07	0.935	0.529	0.471	0.0291884
CEP295	0.69	0.935	0.756	0.244	0.0291884
PPIL4	0.42	0.935	0.664	0.336	0.0291884
TP53BP1	-1.51	0.962	0.066	0.934	0.0168249
SWI5	-3.13	0.143	0.000866	0.999	0.844664
RGPD3	-0.85	0.952	0.198	0.802	0.0213631
PCNA	-0.36	0.935	0.358	0.642	0.0291884
UBE2C	-1.82	0.962	0.0347	0.965	0.0168249
PNPT1	1.12	0.935	0.868	0.132	0.0291884
FAM227A	0.13	0.935	0.55	0.45	0.0291884
TSNAX	1.66	0.935	0.952	0.0483	0.0291884
SART3	-1.8	0.962	0.036	0.964	0.0168249
ALG5	-0.52	0.939	0.3	0.7	0.0273344
EIF1AX	-2.91	0.227	0.00181	0.998	0.643974
CEP152	0.21	0.935	0.585	0.415	0.0291884
BRAT1	0.7	0.935	0.758	0.242	0.0291884
CTNND1	0.2	0.935	0.578	0.422	0.0291884
FAAH	1	0.935	0.841	0.159	0.0291884
PUS7	1.1	0.935	0.863	0.137	0.0291884
COMMD5	0.41	0.935	0.658	0.342	0.0291884
THOC1	-0.9	0.953	0.185	0.815	0.0209071
GRB2	1.4	0.935	0.919	0.0807	0.0291884
WDR88	0.42	0.935	0.663	0.337	0.0291884
CDS2	-0.03	0.935	0.488	0.512	0.0291884
GALNT15	0	0.935	0.5	0.5	0.0291884
GNL3L	-1.14	0.962	0.128	0.872	0.0168249
LAT	0.61	0.935	0.73	0.27	0.0291884
INTS3	-0.83	0.951	0.202	0.798	0.0218195
PSMB4	0.47	0.935	0.682	0.318	0.0291884
RNGTT	-0.94	0.956	0.174	0.826	0.0195421
ZNF675	-0.11	0.935	0.456	0.544	0.0291884
TRAPPC4	1.04	0.935	0.851	0.149	0.0291884
SDAD1	0.18	0.935	0.571	0.429	0.0291884
KATNB1	-0.05	0.935	0.479	0.521	0.0291884
WDR26	-1.38	0.962	0.0844	0.916	0.0168249
GTF2H2	0.5	0.935	0.692	0.308	0.0291884
KLHL9	-0.04	0.935	0.483	0.517	0.0291884
PSMB6	0.39	0.935	0.651	0.349	0.0291884
RIF1	-0.53	0.94	0.297	0.703	0.0268721
NUPL2	1.37	0.935	0.915	0.0848	0.0291884
SAAL1	0.78	0.935	0.781	0.219	0.0291884
ATAD3C	-0.51	0.938	0.307	0.693	0.0277972
RAD52	-0.36	0.935	0.359	0.641	0.0291884
LARS	0.89	0.935	0.814	0.186	0.0291884
RABIF	-0.24	0.935	0.407	0.593	0.0291884
IGBP1	2.09	0.935	0.982	0.0181	0.0291884
NAB1	1.71	0.935	0.957	0.0434	0.0291884
WASL	-0.24	0.935	0.406	0.594	0.0291884
RBPMS	-2.56	0.456	0.0053	0.995	0.341035
ZNF143	0.79	0.935	0.786	0.214	0.0291884
LSM8	-0.98	0.959	0.163	0.837	0.0181814
UFC1	-1.58	0.962	0.0571	0.943	0.0168249
RHOA	0.42	0.935	0.664	0.336	0.0291884
FBXW11	-1.04	0.962	0.148	0.852	0.0168249
RPS7	2.52	0.935	0.994	0.00581	0.0291884
PSMB1	-0.66	0.944	0.254	0.746	0.025028
C2orf27B	-2.29	0.656	0.0109	0.989	0.183096
DNTTIP1	-1.39	0.962	0.0823	0.918	0.0168249
PDAP1	-0.04	0.935	0.483	0.517	0.0291884
TWISTNB	-1.25	0.962	0.106	0.894	0.0168249
YEATS2	1.28	0.935	0.9	0.0999	0.0291884
INTS2	0.49	0.935	0.688	0.312	0.0291884
SENP3	-2.4	0.57	0.00815	0.992	0.244125
CTAGE4	1.02	0.935	0.846	0.154	0.0291884
YTHDF2	0.14	0.935	0.555	0.445	0.0291884
LAMTOR5	0.42	0.935	0.663	0.337	0.0291884
CTTNBP2NL	0.44	0.935	0.671	0.329	0.0291884
NUDC	0.61	0.935	0.729	0.271	0.0291884
HSD11B1L	0.06	0.935	0.525	0.475	0.0291884
AGR2	0.25	0.935	0.599	0.401	0.0291884
TMEM95	1.06	0.935	0.855	0.145	0.0291884
AURKB	0.15	0.935	0.56	0.44	0.0291884
TRNT1	-0.68	0.944	0.248	0.752	0.025028
ZCCHC9	0.64	0.935	0.74	0.26	0.0291884
RAE1	1.78	0.935	0.962	0.0377	0.0291884
XPO6	0.63	0.935	0.735	0.265	0.0291884
BRD4	-2.85	0.269	0.00222	0.998	0.570248
FITM2	2.08	0.935	0.981	0.0187	0.0291884
MCM4	-3.48	0.0519	0.000249	1	1.28483
PRIM1	-2.28	0.668	0.0114	0.989	0.175224
EME1	-8.24	1.74e-13	8.97e-17	1	12.7595
ALG14	-0.44	0.936	0.33	0.67	0.0287242
PIGU	-2.16	0.763	0.0152	0.985	0.117475
IL1RN	0.46	0.935	0.676	0.324	0.0291884
RPS2	0.01	0.935	0.503	0.497	0.0291884
LAMTOR2	-1.21	0.962	0.112	0.888	0.0168249
SARS2	1.22	0.935	0.889	0.111	0.0291884
VPS11	-0.32	0.935	0.374	0.626	0.0291884
OR2A1	0.45	0.935	0.673	0.327	0.0291884
LSM3	-0.38	0.935	0.351	0.649	0.0291884
MMP14	0.48	0.935	0.683	0.317	0.0291884
ATP1A1	0.1	0.935	0.538	0.462	0.0291884
ADK	0.14	0.935	0.556	0.444	0.0291884
ATP5A1	-0.9	0.953	0.185	0.815	0.0209071
GTF2H5	-0.46	0.936	0.322	0.678	0.0287242
EEF1A1	0.31	0.935	0.623	0.377	0.0291884
RPL7	1.72	0.935	0.957	0.0425	0.0291884
TARS2	-0.02	0.935	0.493	0.507	0.0291884
OXA1L	1.29	0.935	0.902	0.0978	0.0291884
VCX3A	-0.32	0.935	0.375	0.625	0.0291884
SENP6	-1.5	0.962	0.0671	0.933	0.0168249
CCNK	-0.19	0.935	0.424	0.576	0.0291884
DDX39B	1.89	0.935	0.971	0.0294	0.0291884
MRPL30	1.2	0.935	0.885	0.115	0.0291884
ATP5H	0.61	0.935	0.728	0.272	0.0291884
ATP5J	-1.73	0.962	0.0422	0.958	0.0168249
RPS29	0.72	0.935	0.764	0.236	0.0291884
EFTUD2	1.69	0.935	0.954	0.0456	0.0291884
CEP192	-0.16	0.935	0.435	0.565	0.0291884
ENTPD8	0.75	0.935	0.773	0.227	0.0291884
PPP1R35	0.23	0.935	0.593	0.407	0.0291884
ALG1L	0.13	0.935	0.55	0.45	0.0291884
PPP1R9B	-0.02	0.935	0.493	0.507	0.0291884
BRF2	0.89	0.935	0.814	0.186	0.0291884
HIST1H4B	1	0.935	0.841	0.159	0.0291884
TAS2R31	1.42	0.935	0.922	0.078	0.0291884
BRF1	-1.02	0.962	0.154	0.846	0.0168249
FGFR1OP2	0.91	0.935	0.818	0.182	0.0291884
MRPS17	0.59	0.935	0.722	0.278	0.0291884
SAMD4B	1.45	0.935	0.926	0.074	0.0291884
PSMC2	0.72	0.935	0.763	0.237	0.0291884
CDC20	0.39	0.935	0.653	0.347	0.0291884
ZC3HC1	1.65	0.935	0.951	0.0494	0.0291884
EXOSC8	0.03	0.935	0.511	0.489	0.0291884
SLK	-0.13	0.935	0.447	0.553	0.0291884
GOLGA6L6	0.08	0.935	0.534	0.466	0.0291884
HNRNPA0	0.02	0.935	0.507	0.493	0.0291884
SLC25A26	0.76	0.935	0.775	0.225	0.0291884
MRPL53	2.08	0.935	0.981	0.0187	0.0291884
RRP9	-0.04	0.935	0.485	0.515	0.0291884
BLM	0.47	0.935	0.683	0.317	0.0291884
ACD	-0.06	0.935	0.475	0.525	0.0291884
HNRNPA2B1	-1.8	0.962	0.0357	0.964	0.0168249
TTF1	-0.98	0.959	0.163	0.837	0.0181814
MBD3	-0.58	0.943	0.279	0.721	0.0254883
SMG5	-1.08	0.962	0.139	0.861	0.0168249
NAP1L1	-0.14	0.935	0.442	0.558	0.0291884
MLLT4	0.5	0.935	0.693	0.307	0.0291884
KHSRP	1.51	0.935	0.935	0.0654	0.0291884
VPS25	-0.18	0.935	0.429	0.571	0.0291884
RRP1	0.97	0.935	0.834	0.166	0.0291884
DDX23	-0.74	0.945	0.229	0.771	0.0245682
CEP85L	-0.48	0.937	0.317	0.683	0.0282604
TYW5	1.63	0.935	0.949	0.0513	0.0291884
PSMC1	-0.94	0.957	0.173	0.827	0.0190881
RPL3	0.95	0.935	0.829	0.171	0.0291884
CLEC17A	0.56	0.935	0.713	0.287	0.0291884
MED11	2.43	0.935	0.992	0.00759	0.0291884
MRPL57	0.48	0.935	0.684	0.316	0.0291884
DCTN1	-0.21	0.935	0.418	0.582	0.0291884
RSF1	0.74	0.935	0.77	0.23	0.0291884
POLH	1.39	0.935	0.917	0.0826	0.0291884
RTF1	-3.09	0.155	0.000993	0.999	0.809668
MRPL18	1.09	0.935	0.862	0.138	0.0291884
RFWD2	-0.93	0.955	0.177	0.823	0.0199966
MKLN1	-1.1	0.962	0.136	0.864	0.0168249
POLR3A	-2.15	0.775	0.0158	0.984	0.110698
INTS8	-4.6	0.000821	2.12e-06	1	3.08566
FAM3D	0.93	0.935	0.823	0.177	0.0291884
TGM4	1.15	0.935	0.875	0.125	0.0291884
DCTN4	-4.43	0.00167	4.74e-06	1	2.77728
FOXD4L3	-0.7	0.945	0.243	0.757	0.0245682
ARF4	-0.14	0.935	0.445	0.555	0.0291884
POLR2G	-1.8	0.962	0.036	0.964	0.0168249
SNAP47	0.19	0.935	0.577	0.423	0.0291884
RAB3GAP1	-0.2	0.935	0.419	0.581	0.0291884
CCDC130	-1.98	0.935	0.0237	0.976	0.0291884
RRN3	-1.62	0.962	0.0522	0.948	0.0168249
MEF2BNB	0.65	0.935	0.741	0.259	0.0291884
PHKA2	1.34	0.935	0.909	0.0905	0.0291884
ZNF668	-0.62	0.943	0.268	0.732	0.0254883
RWDD1	0.83	0.935	0.796	0.204	0.0291884
SLC35A3	-0.72	0.945	0.236	0.764	0.0245682
PAPD7	-0.09	0.935	0.464	0.536	0.0291884
RPS19BP1	-1.28	0.962	0.101	0.899	0.0168249
BAZ1B	-3.2	0.118	0.00068	0.999	0.928118
UTP15	1.32	0.935	0.906	0.0942	0.0291884
MED17	0.41	0.935	0.661	0.339	0.0291884
KDM2A	-0.07	0.935	0.47	0.53	0.0291884
MRPS18A	1.25	0.935	0.895	0.105	0.0291884
KHDRBS1	-2.51	0.494	0.00597	0.994	0.306273
CLCF1	0.02	0.935	0.508	0.492	0.0291884
ALOX15B	0.83	0.935	0.797	0.203	0.0291884
DDX5	-0.15	0.935	0.44	0.56	0.0291884
ZNF443	0.67	0.935	0.749	0.251	0.0291884
DGKG	-0.83	0.95	0.203	0.797	0.0222764
MRPL49	0.73	0.935	0.769	0.231	0.0291884
GABARAP	-0.76	0.946	0.223	0.777	0.0241089
AHCYL1	-0.52	0.938	0.302	0.698	0.0277972
MRPL40	1.49	0.935	0.931	0.0686	0.0291884
MRPL4	0.99	0.935	0.839	0.161	0.0291884
CDKN1C	-0.12	0.935	0.451	0.549	0.0291884
CDK2	0.98	0.935	0.836	0.164	0.0291884
CRP	0.09	0.935	0.537	0.463	0.0291884
RPS14	1	0.935	0.841	0.159	0.0291884
SPATA31A1	-1.39	0.962	0.0818	0.918	0.0168249
TGFBRAP1	-1.46	0.962	0.0728	0.927	0.0168249
RBM25	-1.01	0.961	0.155	0.845	0.0172766
BRINP2	1.02	0.935	0.846	0.154	0.0291884
H3F3C	0.25	0.935	0.6	0.4	0.0291884
PRKAR1A	-0.07	0.935	0.473	0.527	0.0291884
MCM9	-2.7	0.36	0.00349	0.997	0.443697
MRPL39	2.83	0.935	0.998	0.00236	0.0291884
ZNF552	1.68	0.935	0.954	0.0464	0.0291884
LSM7	0.6	0.935	0.726	0.274	0.0291884
ZBTB2	-1.68	0.962	0.0464	0.954	0.0168249
EIF4B	0.22	0.935	0.589	0.411	0.0291884
WBP11	1.39	0.935	0.918	0.0819	0.0291884
PCNT	-0.13	0.935	0.449	0.551	0.0291884
FOXD4L5	-1.38	0.962	0.0837	0.916	0.0168249
DBNL	0.44	0.935	0.67	0.33	0.0291884
DVL1	-0.04	0.935	0.484	0.516	0.0291884
ALYREF	-0.72	0.945	0.235	0.765	0.0245682
WASF2	-0.06	0.935	0.477	0.523	0.0291884
RPL31	-1.73	0.962	0.042	0.958	0.0168249
MRPS21	1.09	0.935	0.862	0.138	0.0291884
DAXX	2.86	0.935	0.998	0.00213	0.0291884
OR4F17	1.49	0.935	0.932	0.0678	0.0291884
PDGFD	0.47	0.935	0.682	0.318	0.0291884
TMEM204	0.01	0.935	0.505	0.495	0.0291884
SLC9A1	-0.8	0.948	0.212	0.788	0.0231917
NUP43	0.34	0.935	0.632	0.368	0.0291884
MTX1	1.23	0.935	0.891	0.109	0.0291884
TBP	0.69	0.935	0.754	0.246	0.0291884
CDK11A	0.12	0.935	0.547	0.453	0.0291884
WDR46	-0.18	0.935	0.427	0.573	0.0291884
RPLP0	-1.69	0.962	0.0455	0.955	0.0168249
MTG2	0.54	0.935	0.704	0.296	0.0291884
MED27	0.74	0.935	0.77	0.23	0.0291884
PARS2	0.25	0.935	0.599	0.401	0.0291884
CWC25	-2.19	0.743	0.0144	0.986	0.129011
KAT5	-0.94	0.956	0.175	0.825	0.0195421
FAM120A	1.41	0.935	0.921	0.0787	0.0291884
RSPH14	-0.35	0.935	0.365	0.635	0.0291884
RGPD1	0.9	0.935	0.816	0.184	0.0291884
PPIAL4G	-1	0.96	0.159	0.841	0.0177288
CCDC59	-0.73	0.945	0.234	0.766	0.0245682
MRPL13	1.24	0.935	0.893	0.107	0.0291884
SPTSSA	-0.05	0.935	0.48	0.52	0.0291884
TRIM22	0.21	0.935	0.583	0.417	0.0291884
TMEM217	0.1	0.935	0.542	0.458	0.0291884
CHMP2A	-1.93	0.962	0.0268	0.973	0.0168249
TRIM43	-1.35	0.962	0.0881	0.912	0.0168249
SF1	0.23	0.935	0.593	0.407	0.0291884
TPP2	-0.01	0.935	0.494	0.506	0.0291884
MTG1	-0.21	0.935	0.417	0.583	0.0291884
CFI	0.99	0.935	0.838	0.162	0.0291884
GNB3	0.16	0.935	0.564	0.436	0.0291884
PIGC	-1.14	0.962	0.126	0.874	0.0168249
POLD1	0.98	0.935	0.835	0.165	0.0291884
GARS	0.42	0.935	0.663	0.337	0.0291884
PIGS	-1.18	0.962	0.118	0.882	0.0168249
PUF60	-0.92	0.955	0.179	0.821	0.0199966
SMARCA4	2.48	0.935	0.994	0.00648	0.0291884
WBSCR16	1.26	0.935	0.896	0.104	0.0291884
POLE2	-0.7	0.945	0.243	0.757	0.0245682
KIAA0391	-0.78	0.947	0.217	0.783	0.02365
RBMS1	0.61	0.935	0.73	0.27	0.0291884
DICER1	0.37	0.935	0.645	0.355	0.0291884
SEC61G	-0.72	0.945	0.236	0.764	0.0245682
C8orf89	1.33	0.935	0.908	0.0915	0.0291884
MTX2	0.84	0.935	0.8	0.2	0.0291884
MORF4L2	1.71	0.935	0.957	0.0435	0.0291884
ZNF501	-1.27	0.962	0.103	0.897	0.0168249
RPL8	0.24	0.935	0.594	0.406	0.0291884
PPP1R2	-0.14	0.935	0.446	0.554	0.0291884
GMEB2	-1.08	0.962	0.141	0.859	0.0168249
ATP8B3	-0.04	0.935	0.485	0.515	0.0291884
ANKRD36	0.36	0.935	0.642	0.358	0.0291884
HYPK	-0.44	0.936	0.329	0.671	0.0287242
ADRBK2	-0.7	0.945	0.241	0.759	0.0245682
CHERP	1.77	0.935	0.962	0.0382	0.0291884
TTC1	-0.73	0.945	0.233	0.767	0.0245682
GPN1	0.78	0.935	0.782	0.218	0.0291884
QRSL1	-0.67	0.944	0.253	0.747	0.025028
UQCRHL	1.31	0.935	0.905	0.0955	0.0291884
CYB5R4	-5.5	1.13e-05	1.87e-08	1	4.94692
MAT2A	1.73	0.935	0.958	0.0419	0.0291884
RBM33	-1.64	0.962	0.0501	0.95	0.0168249
NDC1	0.52	0.935	0.698	0.302	0.0291884
ATP6V1G1	1.7	0.935	0.955	0.0446	0.0291884
NHS	-1.04	0.962	0.15	0.85	0.0168249
TFF3	0.55	0.935	0.708	0.292	0.0291884
TIMM23	-2.72	0.345	0.00324	0.997	0.462181
ABTB1	1.64	0.935	0.949	0.0509	0.0291884
SMG9	-1.71	0.962	0.0434	0.957	0.0168249
GOSR2	0.03	0.935	0.511	0.489	0.0291884
MICALL2	0.87	0.935	0.809	0.191	0.0291884
VBP1	0.21	0.935	0.581	0.419	0.0291884
CTNNA3	0.32	0.935	0.626	0.374	0.0291884
PTPN23	0.88	0.935	0.811	0.189	0.0291884
PRR20C	0.01	0.935	0.503	0.497	0.0291884
FOXK1	-1.36	0.962	0.0862	0.914	0.0168249
LIMS1	-1.06	0.962	0.145	0.855	0.0168249
SIVA1	-2.78	0.305	0.00268	0.997	0.5157
ARHGAP1	0.9	0.935	0.815	0.185	0.0291884
SNRPC	-1.2	0.962	0.116	0.884	0.0168249
GADD45GIP1	1.03	0.935	0.849	0.151	0.0291884
OLFML2B	0.49	0.935	0.688	0.312	0.0291884
SAP30BP	0.51	0.935	0.694	0.306	0.0291884
CDC25B	-3.51	0.0475	0.000223	1	1.32331
LOC102724862	-0.1	0.935	0.461	0.539	0.0291884
MICA	1.49	0.935	0.931	0.0685	0.0291884
SNRPB	0.4	0.935	0.654	0.346	0.0291884
CKMT2	1.28	0.935	0.9	0.0995	0.0291884
PPFIBP1	-0.4	0.935	0.344	0.656	0.0291884
NACC2	1.02	0.935	0.847	0.153	0.0291884
RPL5	-0.41	0.935	0.34	0.66	0.0291884
RUVBL2	-0.86	0.953	0.194	0.806	0.0209071
RRS1	-0.65	0.944	0.258	0.742	0.025028
TUBGCP5	0.51	0.935	0.694	0.306	0.0291884
KLHL7	1.34	0.935	0.909	0.0906	0.0291884
REXO1	-0.57	0.942	0.283	0.717	0.0259491
NDUFB4	-0.5	0.938	0.307	0.693	0.0277972
INO80C	-1.21	0.962	0.113	0.887	0.0168249
POLR2I	1.36	0.935	0.912	0.0876	0.0291884
KDM5C	1.48	0.935	0.931	0.0688	0.0291884
NRF1	0.94	0.935	0.826	0.174	0.0291884
RBBP7	0.27	0.935	0.605	0.395	0.0291884
RPL34	1.15	0.935	0.876	0.124	0.0291884
MYBL2	0.88	0.935	0.812	0.188	0.0291884
AATF	-0.25	0.935	0.401	0.599	0.0291884
RPS27	-0.31	0.935	0.38	0.62	0.0291884
HSBP1L1	0.79	0.935	0.785	0.215	0.0291884
RAB22A	-0.04	0.935	0.483	0.517	0.0291884
PSMB7	-1.7	0.962	0.0444	0.956	0.0168249
HIST1H3I	-0.39	0.935	0.35	0.65	0.0291884
OR8H2	0.52	0.935	0.698	0.302	0.0291884
SYT3	1.05	0.935	0.854	0.146	0.0291884
PTMA	-0.7	0.945	0.241	0.759	0.0245682
VHL	-0.29	0.935	0.388	0.612	0.0291884
PPRC1	-0.13	0.935	0.45	0.55	0.0291884
TBC1D3F	-1.47	0.962	0.0709	0.929	0.0168249
UTP14A	-1.29	0.962	0.0993	0.901	0.0168249
EIF2B4	2.07	0.935	0.981	0.019	0.0291884
CLCC1	0.81	0.935	0.791	0.209	0.0291884
POLR2J	1.06	0.935	0.856	0.144	0.0291884
DAZ2	-0.73	0.945	0.231	0.769	0.0245682
BAP1	-0.88	0.953	0.189	0.811	0.0209071
CBWD2	0.6	0.935	0.725	0.275	0.0291884
ACVR1	0.37	0.935	0.646	0.354	0.0291884
ZNF287	1.1	0.935	0.865	0.135	0.0291884
PPP1R10	0.39	0.935	0.65	0.35	0.0291884
TIAL1	-1	0.96	0.16	0.84	0.0177288
WBP4	-0.16	0.935	0.435	0.565	0.0291884
PGAP2	-0.24	0.935	0.407	0.593	0.0291884
MLXIP	-0.22	0.935	0.414	0.586	0.0291884
SF3B4	-0.16	0.935	0.435	0.565	0.0291884
CCL11	0.18	0.935	0.571	0.429	0.0291884
SNRK	-0.05	0.935	0.48	0.52	0.0291884
CLCNKA	-0.44	0.936	0.331	0.669	0.0287242
LOC101060321	-0.48	0.937	0.316	0.684	0.0282604
TARS	-0.04	0.935	0.483	0.517	0.0291884
RBM48	-0.59	0.943	0.277	0.723	0.0254883
WDR70	-0.75	0.946	0.228	0.772	0.0241089
TERT	0.26	0.935	0.601	0.399	0.0291884
MRPL37	0.76	0.935	0.775	0.225	0.0291884
RBX1	-2.14	0.778	0.016	0.984	0.10902
OR6P1	-0.87	0.953	0.193	0.807	0.0209071
TSEN2	-2.24	0.695	0.0124	0.988	0.158015
FDPS	0.58	0.935	0.718	0.282	0.0291884
SNX17	0.9	0.935	0.816	0.184	0.0291884
AUNIP	-3.23	0.111	0.000617	0.999	0.954677
NINL	0.1	0.935	0.538	0.462	0.0291884
POLR2F	-1.38	0.962	0.0844	0.916	0.0168249
NOMO1	0.9	0.935	0.815	0.185	0.0291884
MINOS1	1.1	0.935	0.864	0.136	0.0291884
SF3B5	-0.77	0.946	0.221	0.779	0.0241089
PAAF1	-0.29	0.935	0.385	0.615	0.0291884
DNAI2	0.14	0.935	0.554	0.446	0.0291884
EDC3	-0.35	0.935	0.364	0.636	0.0291884
POGLUT1	1	0.935	0.841	0.159	0.0291884
ZZZ3	1.14	0.935	0.872	0.128	0.0291884
SLC10A2	0.08	0.935	0.533	0.467	0.0291884
KRTAP5-10	-1.37	0.962	0.0859	0.914	0.0168249
MASTL	0.7	0.935	0.757	0.243	0.0291884
DPM2	0.91	0.935	0.82	0.18	0.0291884
CACNA1D	0.31	0.935	0.624	0.376	0.0291884
PGM5	0.35	0.935	0.637	0.363	0.0291884
IFITM3	-0.76	0.946	0.223	0.777	0.0241089
PTDSS2	0.72	0.935	0.763	0.237	0.0291884
RUVBL1	1.04	0.935	0.85	0.15	0.0291884
GET4	0.94	0.935	0.827	0.173	0.0291884
ZRANB1	-0.56	0.941	0.289	0.711	0.0264104
ISY1-RAB43	0.7	0.935	0.757	0.243	0.0291884
MRPL46	-0.4	0.935	0.343	0.657	0.0291884
NIPSNAP3A	0.69	0.935	0.755	0.245	0.0291884
HIST1H2AE	-0.01	0.935	0.495	0.505	0.0291884
PGF	0.29	0.935	0.613	0.387	0.0291884
MB21D2	0.66	0.935	0.746	0.254	0.0291884
MBD3L3	1.19	0.935	0.882	0.118	0.0291884
NBPF11	-1.94	0.962	0.0263	0.974	0.0168249
CDC26	2	0.935	0.977	0.0227	0.0291884
PSAP	0.44	0.935	0.671	0.329	0.0291884
RBM22	-1.79	0.962	0.0364	0.964	0.0168249
AAED1	-0.68	0.944	0.248	0.752	0.025028
HIST1H2AL	0.74	0.935	0.769	0.231	0.0291884
MALSU1	2.05	0.935	0.98	0.0201	0.0291884
TFB2M	-0.18	0.935	0.43	0.57	0.0291884
RPS24	0.3	0.935	0.619	0.381	0.0291884
TTC14	-0.09	0.935	0.463	0.537	0.0291884
VPS18	-0.77	0.946	0.221	0.779	0.0241089
MAD1L1	1.96	0.935	0.975	0.0248	0.0291884
FAM178A	1.3	0.935	0.904	0.0963	0.0291884
RGP1	-0.73	0.945	0.234	0.766	0.0245682
FRG1	-2.69	0.366	0.00358	0.996	0.436519
PIGT	0.24	0.935	0.597	0.403	0.0291884
NUP88	0.44	0.935	0.668	0.332	0.0291884
SLC39A4	0.48	0.935	0.685	0.315	0.0291884
OR4F3	1.46	0.935	0.927	0.0728	0.0291884
PRPF3	-1.03	0.962	0.15	0.85	0.0168249
MAGOH	0.64	0.935	0.738	0.262	0.0291884
HMGA1	1.47	0.935	0.929	0.0708	0.0291884
POLA2	0.39	0.935	0.653	0.347	0.0291884
ATRX	0.18	0.935	0.572	0.428	0.0291884
HIST1H2AC	-0.55	0.94	0.292	0.708	0.0268721
KIAA0100	-0.39	0.935	0.347	0.653	0.0291884
TP53BP2	-0.7	0.945	0.244	0.756	0.0245682
UBA52	-0.86	0.953	0.196	0.804	0.0209071
TMEM161A	0.26	0.935	0.604	0.396	0.0291884
DYNC1H1	-0.05	0.935	0.479	0.521	0.0291884
RBM28	-0.87	0.953	0.193	0.807	0.0209071
RPIA	-0.29	0.935	0.385	0.615	0.0291884
SECISBP2	-2.21	0.726	0.0135	0.986	0.139063
SPECC1L	1.23	0.935	0.891	0.109	0.0291884
C19orf44	-1.06	0.962	0.144	0.856	0.0168249
MCM6	-2.02	0.903	0.0219	0.978	0.0443122
ANAPC15	-7.63	1.4e-11	1.16e-14	1	10.8539
TECR	0.59	0.935	0.722	0.278	0.0291884
LOC100506388	0.9	0.935	0.816	0.184	0.0291884
ATAD3B	0.35	0.935	0.636	0.364	0.0291884
KRT14	1.12	0.935	0.868	0.132	0.0291884
SMIM3	-0.73	0.945	0.234	0.766	0.0245682
TAF1A	-0.25	0.935	0.403	0.597	0.0291884
RNF170	-1.17	0.962	0.122	0.878	0.0168249
ST7L	0.66	0.935	0.745	0.255	0.0291884
PPIAL4C	-0.67	0.944	0.253	0.747	0.025028
SLC25A28	-2.69	0.366	0.00359	0.996	0.436519
RFC4	-2.33	0.622	0.00982	0.99	0.20621
TNS3	-0.39	0.935	0.348	0.652	0.0291884
ATP5O	0.25	0.935	0.6	0.4	0.0291884
OR5J2	1.58	0.935	0.943	0.0566	0.0291884
TAF12	-1.56	0.962	0.0596	0.94	0.0168249
TCHH	1.59	0.935	0.944	0.0559	0.0291884
SPATA31A3	-1.06	0.962	0.144	0.856	0.0168249
FAM46A	-1	0.96	0.16	0.84	0.0177288
RGPD4	0.79	0.935	0.786	0.214	0.0291884
EIF2B1	-3.06	0.164	0.0011	0.999	0.785156
ZFPM1	0.7	0.935	0.757	0.243	0.0291884
DEF8	-1.42	0.962	0.0774	0.923	0.0168249
ATP2B1	-0.87	0.953	0.192	0.808	0.0209071
CELF5	0.48	0.935	0.683	0.317	0.0291884
MRPL32	1.7	0.935	0.956	0.0442	0.0291884
CEP57	0.65	0.935	0.744	0.256	0.0291884
SCRN2	0.18	0.935	0.573	0.427	0.0291884
BPTF	2.25	0.935	0.988	0.0122	0.0291884
RHBDL1	0.88	0.935	0.809	0.191	0.0291884
RELL2	0.09	0.935	0.537	0.463	0.0291884
IBA57	-0.62	0.943	0.269	0.731	0.0254883
KRTAP10-6	-1.07	0.962	0.143	0.857	0.0168249
FAM32A	1.18	0.935	0.88	0.12	0.0291884
KCNQ4	0.74	0.935	0.771	0.229	0.0291884
RPL7A	-0.54	0.94	0.294	0.706	0.0268721
SPSB2	0.69	0.935	0.755	0.245	0.0291884
NGDN	0.53	0.935	0.702	0.298	0.0291884
TMEFF1	0.23	0.935	0.592	0.408	0.0291884
CRABP2	0.97	0.935	0.834	0.166	0.0291884
NDUFS8	1.73	0.935	0.958	0.0422	0.0291884
HDLBP	1.96	0.935	0.975	0.0251	0.0291884
INTS4	1.75	0.935	0.96	0.0402	0.0291884
ANKFY1	-1.22	0.962	0.112	0.888	0.0168249
INO80B	0.27	0.935	0.605	0.395	0.0291884
NEDD1	1.09	0.935	0.863	0.137	0.0291884
LEO1	-0.34	0.935	0.366	0.634	0.0291884
SPNS2	0.23	0.935	0.589	0.411	0.0291884
MRPS2	-0.15	0.935	0.44	0.56	0.0291884
KNTC1	1.23	0.935	0.891	0.109	0.0291884
TPR	0.14	0.935	0.555	0.445	0.0291884
AEBP2	-0.48	0.937	0.314	0.686	0.0282604
ZNHIT1	2.05	0.935	0.98	0.0202	0.0291884
ARHGEF12	0.4	0.935	0.656	0.344	0.0291884
RPA1	0.25	0.935	0.598	0.402	0.0291884
MCPH1	-2.26	0.687	0.0121	0.988	0.163043
NCOR2	-0.57	0.942	0.283	0.717	0.0259491
MMP17	1.71	0.935	0.956	0.0436	0.0291884
CSRP2BP	0.09	0.935	0.534	0.466	0.0291884
AAMDC	0.14	0.935	0.557	0.443	0.0291884
KRTAP10-9	0.57	0.935	0.716	0.284	0.0291884
CBS	0.33	0.935	0.63	0.37	0.0291884
NBPF10	-2.69	0.367	0.00362	0.996	0.435334
DEFB108B	0.12	0.935	0.547	0.453	0.0291884
GLRX3	-0.44	0.936	0.328	0.672	0.0287242
SIX2	0.72	0.935	0.765	0.235	0.0291884
WDR76	-2.99	0.191	0.00138	0.999	0.718967
PDCL3	-0.27	0.935	0.394	0.606	0.0291884
TMEM258	-0.1	0.935	0.461	0.539	0.0291884
UBA1	-0.38	0.935	0.35	0.65	0.0291884
MEF2D	0.53	0.935	0.702	0.298	0.0291884
POM121C	-1.83	0.962	0.0335	0.966	0.0168249
UBE2W	0.67	0.935	0.748	0.252	0.0291884
MAPK1	-0.45	0.936	0.326	0.674	0.0287242
C1QTNF9B-AS1	1.33	0.935	0.907	0.0926	0.0291884
ZCCHC8	1.12	0.935	0.868	0.132	0.0291884
CLASRP	-1.21	0.962	0.114	0.886	0.0168249
RPL37A	-1.65	0.962	0.0497	0.95	0.0168249
KIF23	1.84	0.935	0.967	0.0327	0.0291884
SNAPC2	0.52	0.935	0.697	0.303	0.0291884
CCDC22	1.5	0.935	0.934	0.0662	0.0291884
ZNF335	1.06	0.935	0.856	0.144	0.0291884
IZUMO1	-0.48	0.937	0.315	0.685	0.0282604
TMEM167A	-1.61	0.962	0.0532	0.947	0.0168249
PLK1	-0.69	0.945	0.246	0.754	0.0245682
PRSS56	-0.42	0.935	0.338	0.662	0.0291884
SLC9A2	0.33	0.935	0.628	0.372	0.0291884
PPP4R1	1.59	0.935	0.944	0.0562	0.0291884
SIT1	1.04	0.935	0.852	0.148	0.0291884
PGM3	0.77	0.935	0.779	0.221	0.0291884
XCR1	1.29	0.935	0.902	0.0983	0.0291884
ZNF619	0.15	0.935	0.562	0.438	0.0291884
UBE2H	-1.29	0.962	0.0987	0.901	0.0168249
CTAGE6	-0.69	0.945	0.246	0.754	0.0245682
LIG3	-1.81	0.962	0.0348	0.965	0.0168249
TADA2B	-0.89	0.953	0.187	0.813	0.0209071
GOLGA8R	-1.6	0.962	0.0545	0.946	0.0168249
GLOD4	-0.3	0.935	0.381	0.619	0.0291884
CBWD1	0.39	0.935	0.65	0.35	0.0291884
[truncated: 17,364 more rows]

## Sheet: d24→olap
Gene	normZ	fdr	neg_p	pos_p	fdr_log10
NEDD8	-3.21	0.284	0.000667	0.999	0.546682
DOHH	-0.98	0.989	0.163	0.837	0.00480371
PTPMT1	1.69	0.974	0.954	0.0455	0.011441
RPP21	-1.91	0.91	0.0278	0.972	0.0409586
FDXR	-1.44	0.989	0.0751	0.925	0.00480371
CIAO1	-0.89	0.988	0.188	0.812	0.00524306
UBA3	-0.82	0.985	0.207	0.793	0.00656377
PGS1	0.12	0.974	0.546	0.454	0.011441
LSM11	-0.47	0.979	0.319	0.681	0.00921731
GPR89A	-2.04	0.872	0.0206	0.979	0.0594835
ADAT3	0.6	0.974	0.727	0.273	0.011441
GTF3C5	-1.9	0.91	0.029	0.971	0.0409586
VRK1	-0.18	0.975	0.428	0.572	0.0109954
ADAT2	0.75	0.974	0.774	0.226	0.011441
MFN2	-2.24	0.779	0.0124	0.988	0.108463
MRE11A	-1.76	0.956	0.0392	0.961	0.0195421
DNLZ	-0.01	0.974	0.496	0.504	0.011441
WDR73	0.84	0.974	0.8	0.2	0.011441
RNASEH2A	-5.21	0.000234	9.68e-08	1	3.63078
MCMBP	-3.06	0.362	0.0011	0.999	0.441291
NAA20	-1.11	0.989	0.132	0.868	0.00480371
METTL16	-1.03	0.989	0.151	0.849	0.00480371
HIRA	-1.22	0.989	0.112	0.888	0.00480371
DHPS	-1.38	0.989	0.0834	0.917	0.00480371
TEN1	-2.07	0.862	0.0191	0.981	0.0644927
NELFCD	1.65	0.974	0.95	0.0498	0.011441
TRMT5	-1.55	0.989	0.0611	0.939	0.00480371
PRMT5	0.29	0.974	0.614	0.386	0.011441
ATP6V0C	-0.01	0.974	0.495	0.505	0.011441
PCID2	0.09	0.974	0.538	0.462	0.011441
RTCB	-0.75	0.981	0.226	0.774	0.00833099
DNAJC11	-0.41	0.976	0.342	0.658	0.0105502
MBTPS1	1.37	0.974	0.915	0.0852	0.011441
PGAM1	-0.05	0.975	0.481	0.519	0.0109954
GTF3C4	-0.38	0.975	0.353	0.647	0.0109954
KDSR	-1.66	0.98	0.048	0.952	0.00877392
NUBP2	0.51	0.974	0.696	0.304	0.011441
NAE1	-3.74	0.0731	9.2e-05	1	1.13608
AASDHPPT	0.52	0.974	0.7	0.3	0.011441
ALG13	-0.75	0.981	0.225	0.775	0.00833099
CHD4	-0.48	0.979	0.317	0.683	0.00921731
PPP4C	1.45	0.974	0.926	0.0742	0.011441
OBFC1	0.85	0.974	0.801	0.199	0.011441
FEN1	-1.45	0.989	0.0733	0.927	0.00480371
DPH6	-0.38	0.975	0.352	0.648	0.0109954
RTEL1	-2.13	0.84	0.0167	0.983	0.0757207
HSCB	-0.14	0.975	0.445	0.555	0.0109954
METTL1	-1.73	0.966	0.0415	0.959	0.0150229
CENPM	0.4	0.974	0.657	0.343	0.011441
NHLRC2	1.22	0.974	0.888	0.112	0.011441
TAMM41	2.97	0.974	0.998	0.00151	0.011441
SCAP	0.46	0.974	0.679	0.321	0.011441
VPS45	-0.65	0.98	0.257	0.743	0.00877392
DOLPP1	-1.32	0.989	0.0937	0.906	0.00480371
LIG1	-13.12	2.46e-35	1.27e-39	1	34.6091
CHURC1-FNTB	-0.66	0.98	0.255	0.745	0.00877392
RAD51B	-5.57	3.42e-05	1.24e-08	1	4.46597
OPA1	-0.37	0.975	0.357	0.643	0.0109954
TELO2	-1.03	0.989	0.15	0.85	0.00480371
SMC6	0.14	0.974	0.555	0.445	0.011441
TOMM20	-0.35	0.975	0.362	0.638	0.0109954
PRMT1	-0.05	0.975	0.478	0.522	0.0109954
VWA9	-2.26	0.779	0.0118	0.988	0.108463
EIF6	1.15	0.974	0.875	0.125	0.011441
OXSM	0.43	0.974	0.667	0.333	0.011441
FNTB	-1.63	0.988	0.0519	0.948	0.00524306
NAA25	-1.3	0.989	0.0963	0.904	0.00480371
RFT1	-0.95	0.989	0.172	0.828	0.00480371
XRCC3	-1.85	0.928	0.0319	0.968	0.032452
N6AMT1	0.09	0.974	0.534	0.466	0.011441
RAD50	-3.17	0.296	0.00075	0.999	0.528708
MIS18A	0.7	0.974	0.759	0.241	0.011441
ZCRB1	1.81	0.974	0.965	0.0349	0.011441
SBDS	-0.53	0.98	0.297	0.703	0.00877392
ELOF1	-1.17	0.989	0.122	0.878	0.00480371
ACTR8	-1.19	0.989	0.117	0.883	0.00480371
HSP90B1	-2.06	0.872	0.0198	0.98	0.0594835
DDX55	-0.15	0.975	0.439	0.561	0.0109954
DKC1	-1.03	0.989	0.151	0.849	0.00480371
CTC1	-0.76	0.981	0.225	0.775	0.00833099
TRIAP1	1.43	0.974	0.923	0.0765	0.011441
GRPEL1	-0.96	0.989	0.168	0.832	0.00480371
ARMC7	0.38	0.974	0.647	0.353	0.011441
DHRSX	1.26	0.974	0.896	0.104	0.011441
WDR92	-0.79	0.983	0.215	0.785	0.00744648
PGK1	-0.16	0.975	0.437	0.563	0.0109954
CDAN1	-0.52	0.98	0.302	0.698	0.00877392
ERCC2	-0.27	0.975	0.395	0.605	0.0109954
NELFB	0.93	0.974	0.823	0.177	0.011441
RPP30	-0.58	0.98	0.28	0.72	0.00877392
PPA1	0.95	0.974	0.828	0.172	0.011441
TRMT61A	0.18	0.974	0.573	0.427	0.011441
TNPO1	-0.64	0.98	0.26	0.74	0.00877392
GUK1	-0.55	0.98	0.291	0.709	0.00877392
NDOR1	0.26	0.974	0.602	0.398	0.011441
PIK3C3	-3.09	0.355	0.00101	0.999	0.449772
IARS2	1.59	0.974	0.944	0.0561	0.011441
RNASEH2B	-2.78	0.535	0.00275	0.997	0.271646
ZPR1	-0.27	0.975	0.392	0.608	0.0109954
NHP2	2.12	0.974	0.983	0.0171	0.011441
RBBP4	-0.25	0.975	0.402	0.598	0.0109954
DIS3	-0.99	0.989	0.161	0.839	0.00480371
SEPT7	-0.86	0.987	0.194	0.806	0.00568285
ATP6V1D	-0.92	0.988	0.179	0.821	0.00524306
SSB	-0.59	0.98	0.276	0.724	0.00877392
SRP9	0.17	0.974	0.567	0.433	0.011441
MSTO1	-1.03	0.989	0.152	0.848	0.00480371
TAF1B	-0.6	0.98	0.274	0.726	0.00877392
XPO5	1.19	0.974	0.884	0.116	0.011441
PGAM4	-0.79	0.984	0.214	0.786	0.0070049
DR1	-1.06	0.989	0.144	0.856	0.00480371
WDR18	-0.87	0.987	0.193	0.807	0.00568285
ALG1	-1.13	0.989	0.128	0.872	0.00480371
UBA2	-0.6	0.98	0.276	0.724	0.00877392
C15orf41	0.42	0.974	0.663	0.337	0.011441
LONP1	1.76	0.974	0.961	0.0394	0.011441
ATM	-11.15	2.28e-25	3.53e-29	1	24.6421
CFAP20	-0.72	0.98	0.236	0.764	0.00877392
NSMCE1	0.17	0.974	0.569	0.431	0.011441
WDR77	-1.09	0.989	0.138	0.862	0.00480371
CHTF8	-5.06	0.000462	2.15e-07	1	3.33536
HAUS5	-1.33	0.989	0.0913	0.909	0.00480371
RMI1	0.58	0.974	0.718	0.282	0.011441
MIPEP	-0.24	0.975	0.406	0.594	0.0109954
TOP3A	-3.68	0.0857	0.000115	1	1.06702
ARPC4	-0.75	0.98	0.227	0.773	0.00877392
GNB2L1	-0.59	0.98	0.278	0.722	0.00877392
MESDC2	0.08	0.974	0.531	0.469	0.011441
ASUN	-0.54	0.98	0.294	0.706	0.00877392
DDX1	0.01	0.974	0.505	0.495	0.011441
CHCHD4	0.62	0.974	0.731	0.269	0.011441
MECR	0.46	0.974	0.676	0.324	0.011441
DHX36	0.67	0.974	0.747	0.253	0.011441
PPP6C	0.22	0.974	0.587	0.413	0.011441
GNB1L	-0.16	0.975	0.436	0.564	0.0109954
THG1L	-1.72	0.966	0.043	0.957	0.0150229
PUS3	-0.6	0.98	0.274	0.726	0.00877392
TRMT6	-0.42	0.976	0.339	0.661	0.0105502
WDHD1	-1.51	0.989	0.0654	0.935	0.00480371
ELP2	0.05	0.974	0.521	0.479	0.011441
DDOST	-1.5	0.989	0.0674	0.933	0.00480371
CENPN	-1.36	0.989	0.0868	0.913	0.00480371
ELAC2	0.16	0.974	0.564	0.436	0.011441
SPATA5	-1.73	0.966	0.0421	0.958	0.0150229
ITGB5	-0.85	0.986	0.197	0.803	0.00612309
TBCA	-0.24	0.975	0.406	0.594	0.0109954
BUB1B	1.74	0.974	0.959	0.0409	0.011441
NR2C2AP	1.28	0.974	0.9	0.1	0.011441
TPI1	1.05	0.974	0.854	0.146	0.011441
CCDC84	-1.15	0.989	0.125	0.875	0.00480371
SNRNP35	-0.51	0.98	0.304	0.696	0.00877392
RPP25L	0.44	0.974	0.67	0.33	0.011441
TXNL4B	-2.27	0.779	0.0117	0.988	0.108463
MOCS3	1.6	0.974	0.945	0.0553	0.011441
GEMIN6	-1.25	0.989	0.106	0.894	0.00480371
C7orf26	-1.09	0.989	0.139	0.861	0.00480371
WDR1	1.5	0.974	0.933	0.0672	0.011441
EXOSC7	0.41	0.974	0.66	0.34	0.011441
CDIPT	-0.42	0.976	0.339	0.661	0.0105502
NUDT21	-3.07	0.362	0.00109	0.999	0.441291
TARDBP	0.85	0.974	0.803	0.197	0.011441
NOP10	-0.47	0.979	0.32	0.68	0.00921731
DPH5	-1.09	0.989	0.137	0.863	0.00480371
FDX1L	-1.26	0.989	0.104	0.896	0.00480371
SNUPN	-0.01	0.974	0.496	0.504	0.011441
CPSF4	-1.22	0.989	0.11	0.89	0.00480371
MAP2K5	-3.96	0.0432	3.79e-05	1	1.36452
PSMG3	-0.37	0.975	0.355	0.645	0.0109954
CSNK1A1	-0.32	0.975	0.376	0.624	0.0109954
PFDN5	2.44	0.974	0.993	0.00743	0.011441
AIFM1	0.37	0.974	0.646	0.354	0.011441
ELP5	-0.04	0.975	0.482	0.518	0.0109954
ZNHIT3	-0.33	0.975	0.37	0.63	0.0109954
XRCC6	0.78	0.974	0.782	0.218	0.011441
ARL2	0.32	0.974	0.625	0.375	0.011441
EEF1G	0.01	0.974	0.504	0.496	0.011441
RPF2	0.45	0.974	0.673	0.327	0.011441
TPRKB	0.82	0.974	0.795	0.205	0.011441
STRAP	-0.62	0.98	0.268	0.732	0.00877392
RAD51D	-1.15	0.989	0.126	0.874	0.00480371
METTL14	-0.83	0.985	0.204	0.796	0.00656377
PPP2R4	-4.21	0.0168	1.3e-05	1	1.77469
CTDNEP1	-1.14	0.989	0.126	0.874	0.00480371
GTF3C6	-0.09	0.975	0.465	0.535	0.0109954
MYH9	-0.75	0.98	0.228	0.772	0.00877392
SPATA5L1	-0.58	0.98	0.281	0.719	0.00877392
HAUS7	-0.03	0.974	0.488	0.512	0.011441
NCAPD2	0.07	0.974	0.527	0.473	0.011441
GPR89B	2.28	0.974	0.989	0.0114	0.011441
DNAJC8	0.06	0.974	0.524	0.476	0.011441
SRD5A3	0.29	0.974	0.613	0.387	0.011441
CAPZB	-0.5	0.98	0.307	0.693	0.00877392
FAM98B	-1.33	0.989	0.0911	0.909	0.00480371
SRP14	-0.19	0.975	0.426	0.574	0.0109954
TAF1C	-0.18	0.975	0.43	0.57	0.0109954
MNAT1	-1.24	0.989	0.107	0.893	0.00480371
FAM96B	0.72	0.974	0.763	0.237	0.011441
UHRF1	0.12	0.974	0.546	0.454	0.011441
ATP6V1F	-0.89	0.988	0.187	0.813	0.00524306
METAP2	-0.57	0.98	0.285	0.715	0.00877392
NAA15	-2.67	0.581	0.00384	0.996	0.235824
ORAOV1	1.48	0.974	0.931	0.0692	0.011441
PNKP	-2.26	0.779	0.012	0.988	0.108463
TSEN15	-1.97	0.898	0.0244	0.976	0.0467237
VMP1	-1.14	0.989	0.126	0.874	0.00480371
VPS52	-0.42	0.977	0.336	0.664	0.0101054
DNAJA3	-0.28	0.975	0.391	0.609	0.0109954
ELMO2	-0.28	0.975	0.39	0.61	0.0109954
MOB4	-1.69	0.976	0.0455	0.955	0.0105502
TIMM10	0.29	0.974	0.612	0.388	0.011441
NPM1	-1.5	0.989	0.0672	0.933	0.00480371
POU2F1	-0.05	0.975	0.481	0.519	0.0109954
TXN	-0.77	0.982	0.22	0.78	0.00788851
COPS5	-1.63	0.988	0.0518	0.948	0.00524306
CRLS1	-1.36	0.989	0.0862	0.914	0.00480371
ILK	-0.69	0.98	0.246	0.754	0.00877392
RPP14	0.74	0.974	0.77	0.23	0.011441
UBE2N	0.85	0.974	0.803	0.197	0.011441
POP1	-2.19	0.802	0.0142	0.986	0.0958256
MBTPS2	2.18	0.974	0.986	0.0145	0.011441
PRELID1	-1.41	0.989	0.0799	0.92	0.00480371
ACTR2	-0.55	0.98	0.292	0.708	0.00877392
SAMM50	-0.77	0.982	0.22	0.78	0.00788851
GEMIN4	-0.86	0.987	0.194	0.806	0.00568285
SMC5	0.2	0.974	0.58	0.42	0.011441
SOD1	-0.64	0.98	0.26	0.74	0.00877392
C2orf49	-0.89	0.988	0.188	0.812	0.00524306
HUS1	-1.2	0.989	0.114	0.886	0.00480371
ELAVL1	-0.32	0.975	0.375	0.625	0.0109954
CINP	-0.22	0.975	0.414	0.586	0.0109954
ATP6V1C1	-0.46	0.978	0.323	0.677	0.00966115
EXOSC4	-0.56	0.98	0.288	0.712	0.00877392
RHEB	-0.21	0.975	0.417	0.583	0.0109954
DUT	1.45	0.974	0.926	0.074	0.011441
RABGGTB	0.1	0.974	0.541	0.459	0.011441
UBA6	-0.48	0.979	0.315	0.685	0.00921731
ILF2	0.32	0.974	0.626	0.374	0.011441
INO80	0.25	0.974	0.598	0.402	0.011441
DOLK	-0.24	0.975	0.405	0.595	0.0109954
DHX33	1.06	0.974	0.854	0.146	0.011441
VEZT	-1.19	0.989	0.117	0.883	0.00480371
ATP6V1A	0.49	0.974	0.688	0.312	0.011441
DNAJC2	0.17	0.974	0.569	0.431	0.011441
WDR61	0.46	0.974	0.678	0.322	0.011441
NUBP1	0.09	0.974	0.534	0.466	0.011441
DNMT1	-0.9	0.988	0.185	0.815	0.00524306
NOL9	-0.35	0.975	0.364	0.636	0.0109954
ARMC5	-0.16	0.975	0.438	0.562	0.0109954
CENPI	-0.94	0.988	0.173	0.827	0.00524306
SYS1	-0.06	0.975	0.476	0.524	0.0109954
PELO	0.08	0.974	0.531	0.469	0.011441
PRC1	0.26	0.974	0.602	0.398	0.011441
EMC2	-0.36	0.975	0.358	0.642	0.0109954
DHX9	-0.13	0.975	0.449	0.551	0.0109954
METAP1	-0.59	0.98	0.279	0.721	0.00877392
SKA2	-2.53	0.665	0.00563	0.994	0.177178
TPT1	0.69	0.974	0.755	0.245	0.011441
NOC4L	0.4	0.974	0.654	0.346	0.011441
WDR5	0.12	0.974	0.548	0.452	0.011441
RNH1	0.17	0.974	0.567	0.433	0.011441
ALG6	-1.22	0.989	0.111	0.889	0.00480371
PFDN2	1.8	0.974	0.964	0.036	0.011441
HDAC3	-0.67	0.98	0.251	0.749	0.00877392
LETM1	-0.14	0.975	0.444	0.556	0.0109954
RNF20	0.8	0.974	0.787	0.213	0.011441
PAK2	-2.86	0.475	0.00209	0.998	0.323306
POLR1E	-0.43	0.977	0.333	0.667	0.0101054
MAU2	0.27	0.974	0.608	0.392	0.011441
CTU1	1.2	0.974	0.885	0.115	0.011441
RAD1	-1.86	0.928	0.0313	0.969	0.032452
STT3A	-0.64	0.98	0.26	0.74	0.00877392
TIPRL	-2.04	0.872	0.0206	0.979	0.0594835
RNF8	-4.69	0.0024	1.36e-06	1	2.61979
GFER	0.24	0.974	0.597	0.403	0.011441
GGPS1	-0.44	0.977	0.329	0.671	0.0101054
CARS	-2.81	0.51	0.00247	0.998	0.29243
KRR1	-2.19	0.802	0.0143	0.986	0.0958256
STK11	-2.32	0.768	0.01	0.99	0.114639
SRSF7	-0.02	0.974	0.491	0.509	0.011441
POLR3H	2.23	0.974	0.987	0.013	0.011441
CTNNBL1	-1.44	0.989	0.0754	0.925	0.00480371
NUDCD3	0.74	0.974	0.771	0.229	0.011441
ELP6	0.15	0.974	0.56	0.44	0.011441
ASCC3	-0.04	0.975	0.484	0.516	0.0109954
TAF2	1.92	0.974	0.973	0.0274	0.011441
POT1	0.92	0.974	0.82	0.18	0.011441
CD2BP2	-0.65	0.98	0.257	0.743	0.00877392
WDR82	1.09	0.974	0.861	0.139	0.011441
WRAP53	-1.59	0.989	0.0562	0.944	0.00480371
ZBTB17	0.31	0.974	0.62	0.38	0.011441
UXT	0.23	0.974	0.591	0.409	0.011441
RAD51C	-1.45	0.989	0.0731	0.927	0.00480371
TRAIP	-3.26	0.273	0.000565	0.999	0.563837
RFC2	0.75	0.974	0.772	0.228	0.011441
TMEM199	-0.62	0.98	0.267	0.733	0.00877392
CENPA	1.47	0.974	0.929	0.0707	0.011441
PCBP1	-1.12	0.989	0.132	0.868	0.00480371
ARPC2	1.04	0.974	0.851	0.149	0.011441
GTF2H4	-0.01	0.974	0.495	0.505	0.011441
DPAGT1	1.69	0.974	0.954	0.0455	0.011441
MMS19	0.17	0.974	0.566	0.434	0.011441
GNL3	-1.04	0.989	0.15	0.85	0.00480371
GEMIN8	-0.61	0.98	0.27	0.73	0.00877392
BTF3	-2.35	0.758	0.00949	0.991	0.120331
RFC3	-0.74	0.98	0.231	0.769	0.00877392
C9orf114	-0.11	0.975	0.456	0.544	0.0109954
TIMM9	0.3	0.974	0.619	0.381	0.011441
DBR1	-0.99	0.989	0.16	0.84	0.00480371
SEPT2	-1.21	0.989	0.112	0.888	0.00480371
CHTF18	-1.66	0.98	0.0481	0.952	0.00877392
CPSF3	-1.75	0.965	0.0403	0.96	0.0154727
UNC45A	0.38	0.974	0.647	0.353	0.011441
PSMG1	0.75	0.974	0.774	0.226	0.011441
PPIE	-1.35	0.989	0.0892	0.911	0.00480371
WDR83	-0.02	0.974	0.493	0.507	0.011441
DSCC1	-1.62	0.989	0.053	0.947	0.00480371
RSL1D1	-0.52	0.98	0.301	0.699	0.00877392
DNM2	0.08	0.974	0.532	0.468	0.011441
TBCD	-0.74	0.98	0.23	0.77	0.00877392
WASH1	-1.44	0.989	0.0749	0.925	0.00480371
C14orf80	-0.95	0.989	0.171	0.829	0.00480371
METTL3	0.26	0.974	0.602	0.398	0.011441
CHAF1B	-0.04	0.975	0.485	0.515	0.0109954
PELP1	-1.89	0.91	0.0295	0.971	0.0409586
SEC63	-0.33	0.975	0.37	0.63	0.0109954
DPH3	-0.7	0.98	0.241	0.759	0.00877392
THOC3	0.15	0.974	0.56	0.44	0.011441
TTI1	0.08	0.974	0.531	0.469	0.011441
SMARCA5	0.01	0.974	0.503	0.497	0.011441
TOE1	0.57	0.974	0.716	0.284	0.011441
EIF3H	1.1	0.974	0.865	0.135	0.011441
DDX6	-0.32	0.975	0.376	0.624	0.0109954
ATP6V1E1	-0.51	0.98	0.306	0.694	0.00877392
PDCD5	-1.22	0.989	0.111	0.889	0.00480371
MED12	-0.09	0.975	0.463	0.537	0.0109954
POLR1D	-2.99	0.406	0.0014	0.999	0.391474
C4orf27	-12.2	1.59e-30	1.65e-34	1	29.7986
SSU72	0.99	0.974	0.839	0.161	0.011441
NUP35	-0.83	0.985	0.203	0.797	0.00656377
CCDC115	1.25	0.974	0.894	0.106	0.011441
PFDN1	1.19	0.974	0.882	0.118	0.011441
POLR3K	0.19	0.974	0.576	0.424	0.011441
MRTO4	-0.64	0.98	0.262	0.738	0.00877392
RSU1	-0.72	0.98	0.235	0.765	0.00877392
ORC5	-1.32	0.989	0.0926	0.907	0.00480371
HSPD1	-1.23	0.989	0.11	0.89	0.00480371
PSMG2	-0.71	0.98	0.238	0.762	0.00877392
PPIL1	-0.48	0.979	0.315	0.685	0.00921731
NOL12	0.01	0.974	0.504	0.496	0.011441
OSGEP	0.04	0.974	0.515	0.485	0.011441
DPM1	-0.12	0.975	0.452	0.548	0.0109954
DENR	-0.82	0.985	0.206	0.794	0.00656377
TP53RK	-1.17	0.989	0.121	0.879	0.00480371
INTS6	0.86	0.974	0.805	0.195	0.011441
CSNK2A1	0.58	0.974	0.721	0.279	0.011441
DYNLRB1	1.37	0.974	0.915	0.085	0.011441
DCTN5	-1.44	0.989	0.0751	0.925	0.00480371
XPOT	-0.56	0.98	0.289	0.711	0.00877392
DDX54	0.17	0.974	0.567	0.433	0.011441
TRRAP	-0.02	0.974	0.492	0.508	0.011441
PMF1-BGLAP	0.28	0.974	0.612	0.388	0.011441
RAD9A	0.63	0.974	0.735	0.265	0.011441
PMF1	0.25	0.974	0.598	0.402	0.011441
XRN1	-0.01	0.974	0.495	0.505	0.011441
PPP1R8	-2.64	0.592	0.00416	0.996	0.227678
PWP1	-0.58	0.98	0.28	0.72	0.00877392
SAP18	0.45	0.974	0.673	0.327	0.011441
ACTL6A	1.01	0.974	0.843	0.157	0.011441
GINS2	0.99	0.974	0.839	0.161	0.011441
CCDC101	-0.39	0.976	0.348	0.652	0.0105502
WDR36	-1.34	0.989	0.0894	0.911	0.00480371
CHD1L	-7.74	2.42e-11	5e-15	1	10.6162
AK6	-0.59	0.98	0.278	0.722	0.00877392
UBE2I	-0.31	0.975	0.377	0.623	0.0109954
PRKDC	-0.49	0.979	0.313	0.687	0.00921731
IPO11	-1.27	0.989	0.102	0.898	0.00480371
GAPDH	-0.28	0.975	0.388	0.612	0.0109954
SETD1A	-1.74	0.966	0.0412	0.959	0.0150229
SLMAP	-0.95	0.989	0.17	0.83	0.00480371
ACTR5	-0.89	0.988	0.188	0.812	0.00524306
EXOSC2	-0.63	0.98	0.263	0.737	0.00877392
GABPA	0.2	0.974	0.579	0.421	0.011441
COPS4	0.18	0.974	0.572	0.428	0.011441
GEMIN2	2.26	0.974	0.988	0.0118	0.011441
ANAPC13	-1.56	0.989	0.0592	0.941	0.00480371
TOMM40	1.34	0.974	0.91	0.0899	0.011441
CUL2	-0.47	0.979	0.317	0.683	0.00921731
THAP11	-0.38	0.975	0.354	0.646	0.0109954
SS18L2	1.68	0.974	0.954	0.0461	0.011441
TTC27	-1.05	0.989	0.146	0.854	0.00480371
EXOC8	-2.92	0.424	0.00173	0.998	0.372634
RBBP5	-1.51	0.989	0.0652	0.935	0.00480371
MIS12	-0.88	0.988	0.189	0.811	0.00524306
CDC42	1.6	0.974	0.946	0.0543	0.011441
CTCF	-0.79	0.983	0.216	0.784	0.00744648
WDR4	-1.44	0.989	0.0742	0.926	0.00480371
RECQL4	-1.28	0.989	0.101	0.899	0.00480371
HUWE1	-0.83	0.985	0.202	0.798	0.00656377
NSMCE2	0.29	0.974	0.613	0.387	0.011441
SNRNP40	-1.13	0.989	0.129	0.871	0.00480371
CDH2	-0.98	0.989	0.164	0.836	0.00480371
PFN1	0.66	0.974	0.746	0.254	0.011441
DIMT1	-0.42	0.977	0.337	0.663	0.0101054
GRWD1	-2.12	0.841	0.0171	0.983	0.075204
ALG2	-1.54	0.989	0.0614	0.939	0.00480371
VMA21	-2.51	0.674	0.00605	0.994	0.17134
PLK4	-0.7	0.98	0.241	0.759	0.00877392
IMP4	0.68	0.974	0.752	0.248	0.011441
DDX51	0.42	0.974	0.662	0.338	0.011441
ATP6V1B2	-1.67	0.978	0.047	0.953	0.00966115
PMPCB	0.51	0.974	0.697	0.303	0.011441
NOP16	-0.33	0.975	0.369	0.631	0.0109954
MRGBP	-1.62	0.989	0.0522	0.948	0.00480371
PRPF4	-1.58	0.989	0.0567	0.943	0.00480371
OIP5	0.51	0.974	0.694	0.306	0.011441
IMP3	-0.89	0.988	0.187	0.813	0.00524306
PYROXD1	0.36	0.974	0.64	0.36	0.011441
XRCC4	-2.03	0.877	0.0212	0.979	0.0570004
CLP1	-1.06	0.989	0.144	0.856	0.00480371
VPS36	-1.01	0.989	0.156	0.844	0.00480371
SRSF6	-2.29	0.774	0.0111	0.989	0.111259
PARVA	-0.39	0.976	0.347	0.653	0.0105502
IMMT	0.55	0.974	0.71	0.29	0.011441
ACTR6	-0.73	0.98	0.234	0.766	0.00877392
OSTC	-0.79	0.983	0.215	0.785	0.00744648
ANAPC11	0.87	0.974	0.809	0.191	0.011441
YAE1D1	-0.8	0.984	0.211	0.789	0.0070049
DDX59	0.65	0.974	0.743	0.257	0.011441
RNASEH2C	-5.67	2.36e-05	7.31e-09	1	4.62709
PTK2	1.24	0.974	0.892	0.108	0.011441
HAUS6	-0.61	0.98	0.271	0.729	0.00877392
MLST8	-0.51	0.98	0.304	0.696	0.00877392
NDNL2	2.81	0.974	0.998	0.0025	0.011441
ZMAT5	-0.95	0.989	0.172	0.828	0.00480371
LYRM4	0.01	0.974	0.503	0.497	0.011441
TUT1	-0.82	0.985	0.205	0.795	0.00656377
MMGT1	-0.95	0.989	0.171	0.829	0.00480371
EFTUD1	-1.38	0.989	0.0838	0.916	0.00480371
PWP2	-0.19	0.975	0.424	0.576	0.0109954
HSPA9	-0.6	0.98	0.275	0.725	0.00877392
CENPK	-0.37	0.975	0.354	0.646	0.0109954
MAPK7	-1.45	0.989	0.0729	0.927	0.00480371
C11orf57	-0.71	0.98	0.237	0.763	0.00877392
YARS	-0.09	0.975	0.464	0.536	0.0109954
FNBP4	-0.73	0.98	0.232	0.768	0.00877392
GTF2H1	-1.78	0.951	0.0379	0.962	0.0218195
TMA16	-0.54	0.98	0.296	0.704	0.00877392
TAF8	-0.29	0.975	0.384	0.616	0.0109954
ZBTB8OS	-0.19	0.975	0.423	0.577	0.0109954
SASS6	0.71	0.974	0.762	0.238	0.011441
FUBP1	-0.54	0.98	0.293	0.707	0.00877392
COG4	1.18	0.974	0.881	0.119	0.011441
HSPA14	0.04	0.974	0.515	0.485	0.011441
LSM10	1.01	0.974	0.844	0.156	0.011441
ISCU	0.06	0.974	0.525	0.475	0.011441
NOB1	-3.15	0.305	0.000807	0.999	0.5157
ENO1	0.87	0.974	0.809	0.191	0.011441
CD3EAP	-1.12	0.989	0.132	0.868	0.00480371
SMC3	-1.16	0.989	0.123	0.877	0.00480371
COPS6	-0.19	0.975	0.426	0.574	0.0109954
FNTA	-0.09	0.975	0.464	0.536	0.0109954
COPS3	0.91	0.974	0.82	0.18	0.011441
RPN1	-0.68	0.98	0.25	0.75	0.00877392
TCEB2	-0.85	0.986	0.198	0.802	0.00612309
XRCC2	-1.17	0.989	0.12	0.88	0.00480371
TTC4	-0.22	0.975	0.413	0.587	0.0109954
GTF2H3	-1.02	0.989	0.153	0.847	0.00480371
PSMD13	-0.41	0.976	0.342	0.658	0.0105502
BUB3	-0.63	0.98	0.264	0.736	0.00877392
SLC35A2	-2.39	0.738	0.0084	0.992	0.131944
MED18	-0.67	0.98	0.253	0.747	0.00877392
NCAPG2	-0.92	0.988	0.178	0.822	0.00524306
NOL10	0.11	0.974	0.546	0.454	0.011441
PSMD4	0.63	0.974	0.735	0.265	0.011441
GABPB1	-0.02	0.974	0.492	0.508	0.011441
KIF18A	-0.89	0.988	0.187	0.813	0.00524306
UFSP2	-1.16	0.989	0.122	0.878	0.00480371
EMC4	-0.51	0.98	0.305	0.695	0.00877392
GINS4	-0.82	0.985	0.207	0.793	0.00656377
NUP133	-0.1	0.975	0.458	0.542	0.0109954
NOP56	-1.92	0.91	0.0273	0.973	0.0409586
NFS1	-0.57	0.98	0.283	0.717	0.00877392
RPS5	-0.53	0.98	0.298	0.702	0.00877392
SYMPK	-0.23	0.975	0.41	0.59	0.0109954
CDK7	0.38	0.974	0.649	0.351	0.011441
WDR43	-2.34	0.764	0.0097	0.99	0.116907
RIOK1	-1.76	0.956	0.0391	0.961	0.0195421
CPSF2	-0.25	0.975	0.4	0.6	0.0109954
PI4KA	-1.68	0.978	0.0466	0.953	0.00966115
ATP5E	1.02	0.974	0.845	0.155	0.011441
ROMO1	-0.83	0.985	0.204	0.796	0.00656377
ENY2	0.09	0.974	0.535	0.465	0.011441
ZNF622	-1.22	0.989	0.111	0.889	0.00480371
HSPE1-MOB4	-0.81	0.985	0.208	0.792	0.00656377
RTFDC1	-0.18	0.975	0.428	0.572	0.0109954
ASH2L	-0.88	0.988	0.189	0.811	0.00524306
UBL5	-1.32	0.989	0.0936	0.906	0.00480371
RSL24D1	0.09	0.974	0.535	0.465	0.011441
SNAPC1	0.98	0.974	0.836	0.164	0.011441
TRMT112	0.09	0.974	0.536	0.464	0.011441
PPP2CA	1.28	0.974	0.899	0.101	0.011441
ATP6AP2	-1.49	0.989	0.0675	0.932	0.00480371
MAK16	1.77	0.974	0.962	0.0384	0.011441
RAB6A	1	0.974	0.84	0.16	0.011441
CIRH1A	-0.18	0.975	0.429	0.571	0.0109954
GTF3A	0.43	0.974	0.667	0.333	0.011441
CERS2	-1.26	0.989	0.104	0.896	0.00480371
EMC7	-1.61	0.989	0.0541	0.946	0.00480371
NAA10	0.84	0.974	0.801	0.199	0.011441
CHMP5	0.24	0.974	0.596	0.404	0.011441
DNAJC17	-1.02	0.989	0.155	0.845	0.00480371
LSG1	0.28	0.974	0.611	0.389	0.011441
C19orf52	-0.9	0.988	0.185	0.815	0.00524306
UTP3	-1.08	0.989	0.141	0.859	0.00480371
MGAT1	-0.69	0.98	0.244	0.756	0.00877392
NCAPG	1.17	0.974	0.88	0.12	0.011441
CENPW	-1.36	0.989	0.0874	0.913	0.00480371
IPO9	0.45	0.974	0.675	0.325	0.011441
DDX52	-0.35	0.975	0.362	0.638	0.0109954
GPX4	-0.38	0.975	0.352	0.648	0.0109954
PRPF40A	-1.08	0.989	0.139	0.861	0.00480371
NCBP1	-1.9	0.91	0.0289	0.971	0.0409586
HNRNPH1	-0.12	0.975	0.452	0.548	0.0109954
SIN3A	0.23	0.974	0.59	0.41	0.011441
FCF1	-0.51	0.98	0.304	0.696	0.00877392
MAEA	-0.56	0.98	0.286	0.714	0.00877392
BOP1	-1.2	0.989	0.115	0.885	0.00480371
NCKAP1	-1.04	0.989	0.148	0.852	0.00480371
PPME1	-2.7	0.569	0.0035	0.996	0.244888
SRPRB	-0.39	0.976	0.347	0.653	0.0105502
MCRS1	-0.61	0.98	0.273	0.727	0.00877392
RPL28	-1.18	0.989	0.12	0.88	0.00480371
IKBKAP	-1.11	0.989	0.133	0.867	0.00480371
EXOSC5	1.6	0.974	0.945	0.0546	0.011441
RPL7L1	-0.66	0.98	0.254	0.746	0.00877392
C1orf109	0.94	0.974	0.826	0.174	0.011441
KDM8	-0.87	0.987	0.191	0.809	0.00568285
RPAIN	-1.06	0.989	0.144	0.856	0.00480371
TAF7	1.24	0.974	0.892	0.108	0.011441
TIMM13	0.2	0.974	0.578	0.422	0.011441
DCLRE1B	0.74	0.974	0.771	0.229	0.011441
LSM12	-1.01	0.989	0.157	0.843	0.00480371
STT3B	0.12	0.974	0.548	0.452	0.011441
TUBB	0.53	0.974	0.701	0.299	0.011441
ERH	-1.46	0.989	0.0726	0.927	0.00480371
USO1	-2.12	0.841	0.0169	0.983	0.075204
ARIH1	-2.69	0.569	0.0036	0.996	0.244888
HNRNPL	-2.54	0.665	0.00559	0.994	0.177178
SRF	1.18	0.974	0.882	0.118	0.011441
UCHL5	0.49	0.974	0.687	0.313	0.011441
TERF1	-0.71	0.98	0.238	0.762	0.00877392
DCTN6	-0.33	0.975	0.372	0.628	0.0109954
NBN	-5.03	0.000479	2.47e-07	1	3.31966
VPS53	-0.39	0.976	0.347	0.653	0.0105502
POLR1A	0.34	0.974	0.633	0.367	0.011441
TRAPPC1	-0.47	0.979	0.318	0.682	0.00921731
RCL1	0.96	0.974	0.833	0.167	0.011441
PTAR1	-0.08	0.975	0.468	0.532	0.0109954
CSK	0.11	0.974	0.545	0.455	0.011441
FBL	-0.93	0.988	0.177	0.823	0.00524306
PRPF38B	-0.52	0.98	0.302	0.698	0.00877392
SLX4	-1.47	0.989	0.0712	0.929	0.00480371
NCBP2	-0.82	0.985	0.205	0.795	0.00656377
C12orf45	-0.97	0.989	0.166	0.834	0.00480371
MAD2L2	0.47	0.974	0.68	0.32	0.011441
EXOC7	-1.06	0.989	0.146	0.854	0.00480371
PKM	0.22	0.974	0.587	0.413	0.011441
POLR3C	-0.09	0.975	0.465	0.535	0.0109954
CRK	-0.83	0.985	0.202	0.798	0.00656377
CLNS1A	1.51	0.974	0.935	0.0654	0.011441
MUS81	-6.67	5.03e-08	1.3e-11	1	7.29843
SKP2	-1.56	0.989	0.0592	0.941	0.00480371
ADAR	0.77	0.974	0.778	0.222	0.011441
XRCC5	1.63	0.974	0.949	0.0511	0.011441
TAF6	0.08	0.974	0.531	0.469	0.011441
DPY30	0.24	0.974	0.593	0.407	0.011441
UTP6	-2.34	0.766	0.00977	0.99	0.115771
FAM103A1	-0.24	0.975	0.407	0.593	0.0109954
VARS	-1.8	0.949	0.0359	0.964	0.0227338
C16orf59	-0.4	0.976	0.343	0.657	0.0105502
SEH1L	-0.26	0.975	0.399	0.601	0.0109954
EIF3I	0.46	0.974	0.678	0.322	0.011441
SNRNP25	0.65	0.974	0.742	0.258	0.011441
POLR1B	-0.14	0.975	0.443	0.557	0.0109954
SNAPC5	-0.12	0.975	0.451	0.549	0.0109954
PPP1R7	0.99	0.974	0.838	0.162	0.011441
USP10	-0.99	0.989	0.16	0.84	0.00480371
MCM2	0.57	0.974	0.714	0.286	0.011441
CSTF1	0.11	0.974	0.546	0.454	0.011441
GFM1	-0.42	0.976	0.339	0.661	0.0105502
PMPCA	1.34	0.974	0.91	0.0902	0.011441
KIAA0196	-2.72	0.569	0.00326	0.997	0.244888
EIF4G1	0.68	0.974	0.752	0.248	0.011441
EIF4E	0.31	0.974	0.622	0.378	0.011441
ANKRD20A3	0	0.974	0.499	0.501	0.011441
ACACA	-1.48	0.989	0.0688	0.931	0.00480371
MYC	0.58	0.974	0.72	0.28	0.011441
EIF4A1	0.69	0.974	0.755	0.245	0.011441
CMTR1	1.45	0.974	0.926	0.0737	0.011441
PES1	0.09	0.974	0.536	0.464	0.011441
PFDN4	0.59	0.974	0.722	0.278	0.011441
SHFM1	-1.03	0.989	0.151	0.849	0.00480371
SRSF1	-2.09	0.849	0.0183	0.982	0.0710923
ECHS1	0.15	0.974	0.561	0.439	0.011441
WDR24	0.62	0.974	0.732	0.268	0.011441
HAUS8	0.04	0.974	0.518	0.482	0.011441
DCAF13	-1.22	0.989	0.111	0.889	0.00480371
GPN2	0.22	0.974	0.586	0.414	0.011441
CSE1L	1.08	0.974	0.859	0.141	0.011441
CHMP7	-0.26	0.975	0.396	0.604	0.0109954
ZWINT	-0.06	0.975	0.474	0.526	0.0109954
PHB	-0.25	0.975	0.401	0.599	0.0109954
SSRP1	-1.09	0.989	0.138	0.862	0.00480371
SPC24	-0.51	0.98	0.306	0.694	0.00877392
ARGLU1	-0.73	0.98	0.234	0.766	0.00877392
HJURP	0.6	0.974	0.726	0.274	0.011441
RPN2	-1.79	0.951	0.0364	0.964	0.0218195
IPO7	0.18	0.974	0.57	0.43	0.011441
DHX37	-0.62	0.98	0.266	0.734	0.00877392
BARD1	-2.95	0.408	0.00158	0.998	0.38934
ATP2A2	0.61	0.974	0.73	0.27	0.011441
ATXN7L3	1.42	0.974	0.922	0.0778	0.011441
RPL15	-0.43	0.977	0.335	0.665	0.0101054
STUB1	-1.89	0.91	0.0293	0.971	0.0409586
TADA3	0.19	0.974	0.576	0.424	0.011441
TONSL	-1.19	0.989	0.116	0.884	0.00480371
COG2	0.97	0.974	0.835	0.165	0.011441
DARS	-1.17	0.989	0.121	0.879	0.00480371
PRKRIR	0.03	0.974	0.513	0.487	0.011441
PIK3R4	-0.21	0.975	0.415	0.585	0.0109954
ASNA1	-1.27	0.989	0.103	0.897	0.00480371
RNASEK	-0.62	0.98	0.269	0.731	0.00877392
C17orf70	-4.37	0.00862	6.23e-06	1	2.06449
BCAS2	-1.29	0.989	0.0984	0.902	0.00480371
QARS	0.35	0.974	0.637	0.363	0.011441
GNA12	0.63	0.974	0.736	0.264	0.011441
ERCC4	0.02	0.974	0.508	0.492	0.011441
NOL6	0.31	0.974	0.624	0.376	0.011441
CTU2	-0.07	0.975	0.473	0.527	0.0109954
MIOS	-0.81	0.985	0.208	0.792	0.00656377
C10orf76	-1.76	0.958	0.0396	0.96	0.0186345
PPIL2	0.22	0.974	0.588	0.412	0.011441
ORC3	1.23	0.974	0.89	0.11	0.011441
CPSF6	-1.5	0.989	0.0664	0.934	0.00480371
DDX46	-0.73	0.98	0.233	0.767	0.00877392
RCC1	-0.27	0.975	0.394	0.606	0.0109954
ABCE1	-1.93	0.91	0.027	0.973	0.0409586
SNRPD2	0.21	0.974	0.585	0.415	0.011441
ATRIP	0.66	0.974	0.744	0.256	0.011441
ANAPC5	-1.31	0.989	0.0953	0.905	0.00480371
NLE1	-1.53	0.989	0.0634	0.937	0.00480371
POP7	-0.35	0.975	0.362	0.638	0.0109954
BCCIP	-0.57	0.98	0.284	0.716	0.00877392
ERCC3	1.01	0.974	0.843	0.157	0.011441
HNRNPK	-0.27	0.975	0.395	0.605	0.0109954
NSL1	-2.07	0.864	0.0192	0.981	0.0634863
RPS28	0.28	0.974	0.609	0.391	0.011441
PRPF31	1.25	0.974	0.895	0.105	0.011441
UBR4	-0.46	0.978	0.324	0.676	0.00966115
CCDC53	-0.96	0.989	0.169	0.831	0.00480371
XRN2	0.26	0.974	0.602	0.398	0.011441
MARS	-0.19	0.975	0.424	0.576	0.0109954
SRSF11	-1.86	0.928	0.0317	0.968	0.032452
THOC2	-1.12	0.989	0.132	0.868	0.00480371
RAPGEF2	-1.09	0.989	0.138	0.862	0.00480371
NOLC1	-2.81	0.51	0.00248	0.998	0.29243
ICMT	0.71	0.974	0.763	0.237	0.011441
RFC5	1.82	0.974	0.966	0.0344	0.011441
ATP5D	0.69	0.974	0.756	0.244	0.011441
TSR3	-0.66	0.98	0.256	0.744	0.00877392
SNF8	1.24	0.974	0.893	0.107	0.011441
PTPN1	-0.4	0.976	0.345	0.655	0.0105502
DROSHA	1.13	0.974	0.87	0.13	0.011441
MATR3	-0.17	0.975	0.434	0.566	0.0109954
LENG8	-0.34	0.975	0.367	0.633	0.0109954
RTTN	0.19	0.974	0.577	0.423	0.011441
KRAS	-0.02	0.974	0.49	0.51	0.011441
DOCK5	0.93	0.974	0.824	0.176	0.011441
WRB	0.28	0.974	0.609	0.391	0.011441
TBL1XR1	-0.73	0.98	0.233	0.767	0.00877392
CEP120	0.46	0.974	0.678	0.322	0.011441
TCEB1	0.48	0.974	0.683	0.317	0.011441
SACS	-1.23	0.989	0.109	0.891	0.00480371
TBCE	-1.57	0.989	0.0581	0.942	0.00480371
TEAD1	0.76	0.974	0.777	0.223	0.011441
ZFP36L1	-0.56	0.98	0.289	0.711	0.00877392
TBCB	0.55	0.974	0.709	0.291	0.011441
KRI1	-1.74	0.966	0.0406	0.959	0.0150229
TCEA1	-0.83	0.985	0.203	0.797	0.00656377
EIF5A	1.6	0.974	0.945	0.0552	0.011441
RNF103-CHMP3	0.64	0.974	0.74	0.26	0.011441
ARPC3	-0.34	0.975	0.367	0.633	0.0109954
SEC61B	0.5	0.974	0.693	0.307	0.011441
MAD2L1	0.02	0.974	0.51	0.49	0.011441
LAGE3	0.13	0.974	0.553	0.447	0.011441
CHMP4B	-1.26	0.989	0.104	0.896	0.00480371
CABIN1	-2.78	0.535	0.00273	0.997	0.271646
WTAP	0.93	0.974	0.825	0.175	0.011441
EXOC5	-0.89	0.988	0.186	0.814	0.00524306
CENPJ	0.07	0.974	0.529	0.471	0.011441
POP4	0.61	0.974	0.728	0.272	0.011441
RPS18	-0.2	0.975	0.419	0.581	0.0109954
DDX10	0.42	0.974	0.664	0.336	0.011441
MEN1	-0.57	0.98	0.284	0.716	0.00877392
HSD17B12	-0.58	0.98	0.282	0.718	0.00877392
NOC2L	1.02	0.974	0.846	0.154	0.011441
APITD1	-2.32	0.768	0.0101	0.99	0.114639
CRCP	-0.97	0.989	0.166	0.834	0.00480371
RPS12	-2.67	0.581	0.00375	0.996	0.235824
SPC25	0.03	0.974	0.51	0.49	0.011441
POLD2	-3.03	0.385	0.00123	0.999	0.414539
USP5	-1.56	0.989	0.0599	0.94	0.00480371
TUBD1	-0.37	0.975	0.355	0.645	0.0109954
LSM4	-0.28	0.975	0.39	0.61	0.0109954
TUBA1B	-1.22	0.989	0.11	0.89	0.00480371
WDR55	0.98	0.974	0.838	0.162	0.011441
DDX42	-1.14	0.989	0.127	0.873	0.00480371
ALG3	-1.63	0.987	0.0511	0.949	0.00568285
G6PD	1.71	0.974	0.957	0.0433	0.011441
NAA35	-0.1	0.975	0.462	0.538	0.0109954
ABCF1	-1.2	0.989	0.116	0.884	0.00480371
KIAA1033	0.99	0.974	0.84	0.16	0.011441
GEMIN7	1.56	0.974	0.941	0.0589	0.011441
COMMD2	-0.58	0.98	0.281	0.719	0.00877392
HNRNPD	-2.45	0.718	0.00723	0.993	0.143876
SETDB1	-0.11	0.975	0.454	0.546	0.0109954
PKN2	0.13	0.974	0.552	0.448	0.011441
POLR2L	1.98	0.974	0.976	0.024	0.011441
CKS1B	-0.52	0.98	0.302	0.698	0.00877392
HAUS1	2.83	0.974	0.998	0.00229	0.011441
INTS1	0.9	0.974	0.816	0.184	0.011441
WBSCR22	0.3	0.974	0.617	0.383	0.011441
FANCI	-2.6	0.631	0.00471	0.995	0.199971
RPP38	-0.94	0.988	0.174	0.826	0.00524306
SETD2	1.38	0.974	0.917	0.0831	0.011441
HSPA8	-0.05	0.975	0.48	0.52	0.0109954
LPAR1	0.7	0.974	0.758	0.242	0.011441
CDK6	-1.11	0.989	0.134	0.866	0.00480371
KIAA1429	-2.1	0.845	0.0179	0.982	0.0731433
WDR33	-1.18	0.989	0.12	0.88	0.00480371
WDR12	1.15	0.974	0.876	0.124	0.011441
RPS23	1.59	0.974	0.944	0.0564	0.011441
NARFL	1.35	0.974	0.912	0.0885	0.011441
ABCB7	1.49	0.974	0.932	0.0676	0.011441
RNMT	-0.76	0.981	0.223	0.777	0.00833099
GNB1	-1.53	0.989	0.0635	0.937	0.00480371
WDR25	-0.86	0.987	0.195	0.805	0.00568285
COPB2	-3.92	0.0486	4.52e-05	1	1.31336
RANGAP1	0.7	0.974	0.759	0.241	0.011441
DAD1	1.52	0.974	0.936	0.064	0.011441
EIF2B3	-0.69	0.98	0.246	0.754	0.00877392
PAFAH1B1	0.05	0.974	0.521	0.479	0.011441
NACC1	-1.12	0.989	0.131	0.869	0.00480371
YBX1	-0.9	0.988	0.184	0.816	0.00524306
CMPK1	-1.25	0.989	0.106	0.894	0.00480371
CCT7	1.8	0.974	0.964	0.0363	0.011441
ORC4	-0.1	0.975	0.461	0.539	0.0109954
YEATS4	-0.43	0.977	0.333	0.667	0.0101054
MPDU1	-0.73	0.98	0.233	0.767	0.00877392
UBE3D	0.86	0.974	0.805	0.195	0.011441
SET	-1.35	0.989	0.0892	0.911	0.00480371
UPF2	-0.13	0.975	0.447	0.553	0.0109954
NSMCE4A	1.79	0.974	0.963	0.0367	0.011441
BRCA1	-3.47	0.149	0.000261	1	0.826814
PSENEN	-0.29	0.975	0.385	0.615	0.0109954
GOLT1B	-0.11	0.975	0.457	0.543	0.0109954
HSPE1	0.03	0.974	0.513	0.487	0.011441
SUPV3L1	-0.89	0.988	0.188	0.812	0.00524306
ACTR10	0.97	0.974	0.835	0.165	0.011441
UTP20	-2.32	0.768	0.0101	0.99	0.114639
MARCH6	-1.67	0.978	0.0471	0.953	0.00966115
EDC4	0.41	0.974	0.658	0.342	0.011441
TMCO6	-1.28	0.989	0.101	0.899	0.00480371
FARSA	-1.06	0.989	0.145	0.855	0.00480371
POLR3B	-0.01	0.974	0.498	0.502	0.011441
CREB1	-2.26	0.779	0.0118	0.988	0.108463
DDX21	-1.84	0.928	0.0328	0.967	0.032452
C3orf17	1.01	0.974	0.843	0.157	0.011441
CDK4	-0.65	0.98	0.257	0.743	0.00877392
THOC7	-1.67	0.98	0.0478	0.952	0.00877392
PAK4	-1.24	0.989	0.108	0.892	0.00480371
GTPBP4	0.47	0.974	0.682	0.318	0.011441
EIF5B	-0.59	0.98	0.277	0.723	0.00877392
URB1	0.53	0.974	0.703	0.297	0.011441
SUGP1	-0.45	0.978	0.328	0.672	0.00966115
BRD2	-2.34	0.764	0.00965	0.99	0.116907
ZFC3H1	-1.6	0.989	0.0553	0.945	0.00480371
ILF3	-0.05	0.975	0.479	0.521	0.0109954
NVL	-1.69	0.976	0.0452	0.955	0.0105502
PDCD2	1.53	0.974	0.937	0.0627	0.011441
PPWD1	-0.13	0.975	0.448	0.552	0.0109954
FAM210A	-0.3	0.975	0.38	0.62	0.0109954
NRD1	0.4	0.974	0.656	0.344	0.011441
TERF2	-0.24	0.975	0.404	0.596	0.0109954
ITGAV	2.49	0.974	0.994	0.00641	0.011441
RPL39	-1.73	0.966	0.0419	0.958	0.0150229
COMMD4	-0.71	0.98	0.24	0.76	0.00877392
TLN1	2.06	0.974	0.98	0.0196	0.011441
INPP5K	-0.09	0.975	0.463	0.537	0.0109954
URI1	-0.13	0.975	0.447	0.553	0.0109954
DDX41	0.52	0.974	0.697	0.303	0.011441
COL4A3BP	-0.86	0.987	0.195	0.805	0.00568285
PPIH	-1.6	0.989	0.0543	0.946	0.00480371
UBE2V1	-0.4	0.976	0.343	0.657	0.0105502
DLG5	0.02	0.974	0.507	0.493	0.011441
NELFA	0.24	0.974	0.596	0.404	0.011441
SF3B1	1.01	0.974	0.845	0.155	0.011441
DUSP12	0.82	0.974	0.793	0.207	0.011441
PGGT1B	0.15	0.974	0.559	0.441	0.011441
CFDP1	-1.9	0.91	0.0284	0.972	0.0409586
SUPT4H1	-0.56	0.98	0.289	0.711	0.00877392
OGT	1.87	0.974	0.97	0.0304	0.011441
POLG	1.27	0.974	0.898	0.102	0.011441
FARSB	0.34	0.974	0.632	0.368	0.011441
ANAPC10	-0.58	0.98	0.281	0.719	0.00877392
PPP2R1A	0.71	0.974	0.762	0.238	0.011441
CCT8	0.37	0.974	0.646	0.354	0.011441
DDX11	-2.1	0.845	0.0179	0.982	0.0731433
RNF40	-0.96	0.989	0.169	0.831	0.00480371
EIF3F	-0.86	0.987	0.196	0.804	0.00568285
PRKRA	-2.99	0.406	0.00141	0.999	0.391474
UBE4B	-0.53	0.98	0.297	0.703	0.00877392
TUBGCP2	-1.55	0.989	0.0611	0.939	0.00480371
MCM5	-0.54	0.98	0.296	0.704	0.00877392
HARS	-0.12	0.975	0.454	0.546	0.0109954
RPLP2	0.44	0.974	0.671	0.329	0.011441
RCE1	0.16	0.974	0.563	0.437	0.011441
SPTLC1	0.96	0.974	0.832	0.168	0.011441
XAB2	-0.46	0.978	0.324	0.676	0.00966115
KTI12	1	0.974	0.842	0.158	0.011441
RPTOR	1.57	0.974	0.941	0.0587	0.011441
ZNRD1	-1.16	0.989	0.122	0.878	0.00480371
ARF1	0.67	0.974	0.747	0.253	0.011441
ATP6AP1	0.02	0.974	0.507	0.493	0.011441
CSTF3	-0.16	0.975	0.437	0.563	0.0109954
HMGCS1	-1.74	0.966	0.0413	0.959	0.0150229
PKMYT1	0.23	0.974	0.593	0.407	0.011441
TRAPPC5	2.07	0.974	0.981	0.0194	0.011441
URM1	0.98	0.974	0.837	0.163	0.011441
PAK1IP1	-0.54	0.98	0.296	0.704	0.00877392
EIF1AD	-1.27	0.989	0.101	0.899	0.00480371
ARHGEF7	-0.9	0.988	0.183	0.817	0.00524306
LUC7L3	1.23	0.974	0.891	0.109	0.011441
MRPS12	0.15	0.974	0.559	0.441	0.011441
CPSF1	-2.1	0.845	0.0179	0.982	0.0731433
RPS19	0.35	0.974	0.636	0.364	0.011441
ISG20L2	0.13	0.974	0.553	0.447	0.011441
UBE2L3	-1.4	0.989	0.0807	0.919	0.00480371
NUP160	-0.86	0.987	0.196	0.804	0.00568285
ACTR3	1.16	0.974	0.877	0.123	0.011441
GPN3	0.05	0.974	0.518	0.482	0.011441
ATR	-0.34	0.975	0.368	0.632	0.0109954
CEBPZ	0.6	0.974	0.727	0.273	0.011441
SRP19	-0.13	0.975	0.448	0.552	0.0109954
UBTF	-0.6	0.98	0.273	0.727	0.00877392
WDR75	-1	0.989	0.158	0.842	0.00480371
NEK1	0.88	0.974	0.809	0.191	0.011441
TRAPPC11	1.16	0.974	0.878	0.122	0.011441
CLTC	-0.52	0.98	0.301	0.699	0.00877392
C19orf25	-0.15	0.975	0.442	0.558	0.0109954
RIC8A	0.52	0.974	0.697	0.303	0.011441
HBS1L	0.33	0.974	0.628	0.372	0.011441
MAPRE1	-1.47	0.989	0.071	0.929	0.00480371
TANGO6	0.49	0.974	0.686	0.314	0.011441
MCM7	-0.98	0.989	0.163	0.837	0.00480371
GLMN	-0.83	0.985	0.204	0.796	0.00656377
PIKFYVE	-2.22	0.787	0.0131	0.987	0.104025
EWSR1	-0.76	0.981	0.224	0.776	0.00833099
CENPO	1.13	0.974	0.87	0.13	0.011441
RPS16	0.61	0.974	0.73	0.27	0.011441
CENPH	-0.57	0.98	0.283	0.717	0.00877392
CCDC94	0.48	0.974	0.686	0.314	0.011441
CSNK2B	1.2	0.974	0.885	0.115	0.011441
RPLP1	-2.52	0.671	0.00589	0.994	0.173277
PSMC5	-0.61	0.98	0.271	0.729	0.00877392
MCAT	-0.52	0.98	0.301	0.699	0.00877392
UNC50	0.5	0.974	0.691	0.309	0.011441
DCPS	-1.78	0.951	0.0374	0.963	0.0218195
PPP1R11	-2.66	0.581	0.00388	0.996	0.235824
RPL36A-HNRNPH2	-1.43	0.989	0.0768	0.923	0.00480371
NOP2	0.45	0.974	0.675	0.325	0.011441
NAA50	-2.23	0.787	0.013	0.987	0.104025
COG7	0.24	0.974	0.597	0.403	0.011441
LTV1	0.38	0.974	0.648	0.352	0.011441
POLRMT	0.72	0.974	0.763	0.237	0.011441
MARK3	-2.17	0.805	0.0148	0.985	0.0942041
MED21	-0.57	0.98	0.283	0.717	0.00877392
DRAP1	-2.25	0.779	0.0121	0.988	0.108463
C10orf2	0.22	0.974	0.586	0.414	0.011441
RANBP1	0.41	0.974	0.658	0.342	0.011441
LOC101060389	-1.5	0.989	0.0668	0.933	0.00480371
NAT10	0.77	0.974	0.779	0.221	0.011441
DHX35	-1.22	0.989	0.111	0.889	0.00480371
YKT6	2.19	0.974	0.986	0.0141	0.011441
ALDOA	0.18	0.974	0.573	0.427	0.011441
HNRNPU	-0.37	0.975	0.354	0.646	0.0109954
BIRC6	-1.69	0.976	0.0452	0.955	0.0105502
RRM1	1.41	0.974	0.921	0.0791	0.011441
SRSF10	-1.02	0.989	0.154	0.846	0.00480371
MRPL42	-0.39	0.976	0.349	0.651	0.0105502
VEZF1	-0.25	0.975	0.4	0.6	0.0109954
SNRPB2	-2.16	0.813	0.0152	0.985	0.0899095
ZBTB11	0.7	0.974	0.758	0.242	0.011441
XRCC1	-4.65	0.00268	1.66e-06	1	2.57187
NUP85	-0.24	0.975	0.406	0.594	0.0109954
PDPK1	0.36	0.974	0.64	0.36	0.011441
PARN	0.48	0.974	0.683	0.317	0.011441
CAPRIN1	-1.56	0.989	0.0593	0.941	0.00480371
SMG8	-0.25	0.975	0.403	0.597	0.0109954
HAUS3	-1.58	0.989	0.0576	0.942	0.00480371
SMG6	-0.53	0.98	0.298	0.702	0.00877392
VPS51	0.77	0.974	0.78	0.22	0.011441
CTDP1	-0.32	0.975	0.375	0.625	0.0109954
EMC6	-0.89	0.988	0.186	0.814	0.00524306
GMPPB	-0.11	0.975	0.458	0.542	0.0109954
TIMM22	-0.85	0.986	0.198	0.802	0.00612309
ARFRP1	-0.34	0.975	0.366	0.634	0.0109954
DDX20	0.51	0.974	0.694	0.306	0.011441
TOMM22	1	0.974	0.842	0.158	0.011441
FOSL1	-0.35	0.975	0.364	0.636	0.0109954
TAF13	-0.35	0.975	0.362	0.638	0.0109954
DNAJC13	0.38	0.974	0.647	0.353	0.011441
ANKRD20A1	-0.46	0.978	0.324	0.676	0.00966115
SKP1	2.77	0.974	0.997	0.00281	0.011441
TSEN54	1.44	0.974	0.926	0.0743	0.011441
RPS6	-0.25	0.975	0.4	0.6	0.0109954
TIMM50	0.45	0.974	0.673	0.327	0.011441
GTF2F1	-0.32	0.975	0.373	0.627	0.0109954
MED9	0.14	0.974	0.554	0.446	0.011441
POLG2	0.37	0.974	0.643	0.357	0.011441
RPS15A	0.14	0.974	0.557	0.443	0.011441
KIF2A	-0.74	0.98	0.229	0.771	0.00877392
SKIV2L2	-1.45	0.989	0.0731	0.927	0.00480371
BANP	2.69	0.974	0.996	0.00358	0.011441
FAU	-0.32	0.975	0.374	0.626	0.0109954
E4F1	-0.99	0.989	0.16	0.84	0.00480371
CHMP3	-0.41	0.976	0.341	0.659	0.0105502
PDCL	0.95	0.974	0.828	0.172	0.011441
SHOC2	-0.74	0.98	0.231	0.769	0.00877392
TMEM30A	1.71	0.974	0.956	0.0436	0.011441
VARS2	1.25	0.974	0.895	0.105	0.011441
ELP3	0.69	0.974	0.755	0.245	0.011441
INTS7	-0.57	0.98	0.286	0.714	0.00877392
FANCB	-4.02	0.0353	2.92e-05	1	1.45223
SPDYE2	-1.49	0.989	0.0682	0.932	0.00480371
ERCC1	-0.57	0.98	0.283	0.717	0.00877392
RER1	-0.58	0.98	0.28	0.72	0.00877392
TSEN34	-1.44	0.989	0.0752	0.925	0.00480371
WDR3	0.49	0.974	0.689	0.311	0.011441
SURF6	1.61	0.974	0.946	0.0536	0.011441
BRK1	0.77	0.974	0.78	0.22	0.011441
CENPL	-1.15	0.989	0.126	0.874	0.00480371
COG5	0.59	0.974	0.722	0.278	0.011441
IPO13	-0.16	0.975	0.437	0.563	0.0109954
SMC2	0.58	0.974	0.72	0.28	0.011441
EIF2B2	-0.68	0.98	0.249	0.751	0.00877392
DOCK7	-0.84	0.986	0.201	0.799	0.00612309
COMMD3	0.55	0.974	0.708	0.292	0.011441
HYOU1	-0.2	0.975	0.419	0.581	0.0109954
RPL21	1.97	0.974	0.975	0.0246	0.011441
SNX32	-1.76	0.956	0.0391	0.961	0.0195421
CENPT	0.27	0.974	0.605	0.395	0.011441
EIF3CL	-1.61	0.989	0.054	0.946	0.00480371
CNOT3	-1.98	0.897	0.0241	0.976	0.0472076
ACTR1A	0.2	0.974	0.58	0.42	0.011441
SDE2	-1.09	0.989	0.139	0.861	0.00480371
NCL	1.44	0.974	0.925	0.0753	0.011441
RPL19	-0.98	0.989	0.163	0.837	0.00480371
MCM3	-0.92	0.988	0.179	0.821	0.00524306
ARCN1	1.28	0.974	0.899	0.101	0.011441
TTC37	0.75	0.974	0.774	0.226	0.011441
IST1	1.02	0.974	0.845	0.155	0.011441
ZNF131	-1.06	0.989	0.144	0.856	0.00480371
EEFSEC	0.36	0.974	0.639	0.361	0.011441
SHQ1	-0.37	0.975	0.356	0.644	0.0109954
RPS15	-1.34	0.989	0.0905	0.909	0.00480371
EIF5	-0.98	0.989	0.164	0.836	0.00480371
HEATR1	-0.83	0.985	0.203	0.797	0.00656377
PCYT1A	-1.29	0.989	0.0984	0.902	0.00480371
HEATR3	-0.81	0.985	0.209	0.791	0.00656377
NUP50	-1.55	0.989	0.0601	0.94	0.00480371
PRPF38A	1.49	0.974	0.932	0.068	0.011441
TTI2	-0.02	0.974	0.49	0.51	0.011441
AKIRIN2	-0.7	0.98	0.241	0.759	0.00877392
C16orf62	0.89	0.974	0.813	0.187	0.011441
YARS2	1.25	0.974	0.894	0.106	0.011441
JTB	-1.62	0.988	0.0522	0.948	0.00524306
NCAPD3	0.95	0.974	0.828	0.172	0.011441
MED24	-1.5	0.989	0.0669	0.933	0.00480371
OST4	1.51	0.974	0.935	0.0653	0.011441
LSM6	-0.14	0.975	0.444	0.556	0.0109954
SUPT16H	-2.18	0.805	0.0148	0.985	0.0942041
ALG1L2	-0.08	0.975	0.467	0.533	0.0109954
FZR1	-3.51	0.13	0.000221	1	0.886057
PHAX	0.6	0.974	0.727	0.273	0.011441
MED19	0.21	0.974	0.584	0.416	0.011441
CEPT1	-1.01	0.989	0.155	0.845	0.00480371
NSA2	-2.03	0.875	0.021	0.979	0.0579919
MRPL15	0.54	0.974	0.706	0.294	0.011441
RAC1	0.63	0.974	0.736	0.264	0.011441
STIL	0.5	0.974	0.692	0.308	0.011441
PPP1R12A	-1.59	0.989	0.0565	0.944	0.00480371
NARS2	-0.43	0.977	0.332	0.668	0.0101054
KRTAP5-6	0.37	0.974	0.645	0.355	0.011441
LHFPL3	-1.16	0.989	0.124	0.876	0.00480371
PSMA1	-0.34	0.975	0.368	0.632	0.0109954
CCT3	-0.59	0.98	0.276	0.724	0.00877392
UBC	-1.6	0.989	0.0545	0.946	0.00480371
SFR1	-2.89	0.458	0.00191	0.998	0.339135
UTP23	0.88	0.974	0.809	0.191	0.011441
IARS	-0.58	0.98	0.282	0.718	0.00877392
TAPT1	-1.55	0.989	0.0607	0.939	0.00480371
IWS1	1.09	0.974	0.861	0.139	0.011441
HIST1H2BI	0.28	0.974	0.61	0.39	0.011441
LEMD3	-0.33	0.975	0.371	0.629	0.0109954
USE1	0.42	0.974	0.664	0.336	0.011441
EMC3	0.46	0.974	0.675	0.325	0.011441
GID8	-0.32	0.975	0.374	0.626	0.0109954
EIF3E	2.57	0.974	0.995	0.00508	0.011441
GINS1	1.42	0.974	0.922	0.0781	0.011441
MED8	0.59	0.974	0.724	0.276	0.011441
PCBP2	0.09	0.974	0.537	0.463	0.011441
GOLPH3	-2.01	0.884	0.0222	0.978	0.0535477
HINFP	2.77	0.974	0.997	0.00279	0.011441
ZNF574	0.41	0.974	0.659	0.341	0.011441
CCNA2	-1.76	0.956	0.0393	0.961	0.0195421
GTF2A2	1.95	0.974	0.975	0.0254	0.011441
CHORDC1	-0.41	0.976	0.342	0.658	0.0105502
RABGGTA	0.25	0.974	0.598	0.402	0.011441
NUP93	0.03	0.974	0.511	0.489	0.011441
MED23	-1.91	0.91	0.0282	0.972	0.0409586
EIF3C	-0.68	0.98	0.248	0.752	0.00877392
PNO1	0.29	0.974	0.615	0.385	0.011441
NSF	0.99	0.974	0.839	0.161	0.011441
EARS2	0.32	0.974	0.626	0.374	0.011441
NIP7	0.09	0.974	0.537	0.463	0.011441
FANCL	-3.16	0.302	0.000779	0.999	0.519993
RRP12	-0.19	0.975	0.424	0.576	0.0109954
WDR44	-0.72	0.98	0.237	0.763	0.00877392
EXOSC10	0.49	0.974	0.689	0.311	0.011441
GTF3C3	-0.62	0.98	0.268	0.732	0.00877392
GTF2E2	-0.87	0.987	0.191	0.809	0.00568285
FAM157A	0.42	0.974	0.664	0.336	0.011441
SNRPG	-0.92	0.988	0.178	0.822	0.00524306
TEX10	-1.26	0.989	0.104	0.896	0.00480371
KARS	-0.82	0.985	0.205	0.795	0.00656377
C21orf2	-1.46	0.989	0.0728	0.927	0.00480371
PHB2	0.91	0.974	0.819	0.181	0.011441
CNEP1R1	0.46	0.974	0.676	0.324	0.011441
STAG1	-0.42	0.977	0.336	0.664	0.0101054
SAMD14	-2.23	0.783	0.0127	0.987	0.106238
MPHOSPH10	-1.61	0.989	0.054	0.946	0.00480371
BANF1	0.64	0.974	0.739	0.261	0.011441
TRIP10	-1.46	0.989	0.0718	0.928	0.00480371
POLR1C	0.05	0.974	0.521	0.479	0.011441
ANKLE2	-0.62	0.98	0.268	0.732	0.00877392
LSM5	-0.1	0.975	0.461	0.539	0.0109954
RPS25	1.32	0.974	0.907	0.0931	0.011441
PRCC	-0.58	0.98	0.279	0.721	0.00877392
VPS16	-1.25	0.989	0.105	0.895	0.00480371
PSMB3	0.04	0.974	0.516	0.484	0.011441
NOP58	-0.45	0.978	0.326	0.674	0.00966115
FXN	1.21	0.974	0.887	0.113	0.011441
UBA5	-1.05	0.989	0.146	0.854	0.00480371
ECD	-0.77	0.981	0.222	0.778	0.00833099
INTS12	-0.97	0.989	0.167	0.833	0.00480371
OTUD5	-0.66	0.98	0.255	0.745	0.00877392
POLE3	-2.69	0.569	0.00361	0.996	0.244888
RAD17	1.98	0.974	0.976	0.024	0.011441
WDR7	-0.12	0.975	0.452	0.548	0.0109954
ERCC6L	-0.74	0.98	0.231	0.769	0.00877392
CEP85	0.35	0.974	0.638	0.362	0.011441
ESPL1	-0.29	0.975	0.386	0.614	0.0109954
MFAP1	-0.72	0.98	0.235	0.765	0.00877392
NBAS	0.67	0.974	0.749	0.251	0.011441
SMC1A	-0.93	0.988	0.176	0.824	0.00524306
USP22	-0.45	0.978	0.326	0.674	0.00966115
TRIO	0.84	0.974	0.799	0.201	0.011441
RPL32	0.1	0.974	0.541	0.459	0.011441
FEM1C	-1.65	0.981	0.0491	0.951	0.00833099
AFG3L2	-0.65	0.98	0.257	0.743	0.00877392
DDX49	0.74	0.974	0.769	0.231	0.011441
RBM39	-0.7	0.98	0.241	0.759	0.00877392
COG3	0.62	0.974	0.732	0.268	0.011441
ATRN	-0.63	0.98	0.265	0.735	0.00877392
PDRG1	0.45	0.974	0.674	0.326	0.011441
URB2	1.63	0.974	0.948	0.0516	0.011441
AP1G1	-0.12	0.975	0.45	0.55	0.0109954
COMMD8	0	0.974	0.499	0.501	0.011441
BECN1	-1.66	0.98	0.0487	0.951	0.00877392
SMPD4	1.35	0.974	0.911	0.0886	0.011441
C21orf59	-1.21	0.989	0.113	0.887	0.00480371
SAP130	0.11	0.974	0.544	0.456	0.011441
CTBP2	1.73	0.974	0.958	0.0422	0.011441
PAX6	-1.59	0.989	0.0556	0.944	0.00480371
PRIM2	1.78	0.974	0.963	0.0374	0.011441
MINK1	-1.66	0.98	0.0486	0.951	0.00877392
SEC61A1	1.44	0.974	0.925	0.075	0.011441
PRKRIP1	-1.83	0.934	0.0336	0.966	0.0296531
CCAR1	0.16	0.974	0.565	0.435	0.011441
ZW10	-0.59	0.98	0.279	0.721	0.00877392
GATB	-0.44	0.977	0.33	0.67	0.0101054
SEPSECS	-0.53	0.98	0.297	0.703	0.00877392
PALB2	-1.29	0.989	0.0987	0.901	0.00480371
YLPM1	0.26	0.974	0.603	0.397	0.011441
THAP1	-1.25	0.989	0.106	0.894	0.00480371
EXOSC9	-0.4	0.976	0.344	0.656	0.0105502
TUBA1C	0.12	0.974	0.55	0.45	0.011441
RPL6	-1.53	0.989	0.0633	0.937	0.00480371
NUP155	0.77	0.974	0.779	0.221	0.011441
RRP36	-0.75	0.98	0.228	0.772	0.00877392
MRPL44	0.04	0.974	0.517	0.483	0.011441
PHF5A	-0.28	0.975	0.391	0.609	0.0109954
GOLGA6L1	-0.5	0.98	0.31	0.69	0.00877392
ATAD5	0.14	0.974	0.555	0.445	0.011441
CCNH	1.15	0.974	0.875	0.125	0.011441
CDC23	-0.77	0.982	0.221	0.779	0.00788851
ATL2	0.03	0.974	0.511	0.489	0.011441
UBTD1	-1.9	0.91	0.0285	0.971	0.0409586
DTYMK	-0.15	0.975	0.441	0.559	0.0109954
GTF2H2C	-0.2	0.975	0.422	0.578	0.0109954
PRPF19	1.18	0.974	0.881	0.119	0.011441
FAM65A	-1.17	0.989	0.12	0.88	0.00480371
MARK2	0.88	0.974	0.811	0.189	0.011441
CBWD3	0.47	0.974	0.68	0.32	0.011441
CSNK2A2	0.21	0.974	0.583	0.417	0.011441
GOLGA8J	-2.25	0.779	0.0122	0.988	0.108463
TAX1BP3	-0.88	0.987	0.191	0.809	0.00568285
PPAN-P2RY11	0.16	0.974	0.563	0.437	0.011441
CCT2	0.61	0.974	0.728	0.272	0.011441
TAF6L	0.09	0.974	0.537	0.463	0.011441
SARS	0.12	0.974	0.546	0.454	0.011441
ZNHIT2	-0.62	0.98	0.267	0.733	0.00877392
EIF4ENIF1	-0.9	0.988	0.184	0.816	0.00524306
RPL36AL	-0.87	0.987	0.192	0.808	0.00568285
ATXN10	-1.08	0.989	0.139	0.861	0.00480371
EIF5AL1	-1.13	0.989	0.129	0.871	0.00480371
MTOR	-0.09	0.975	0.465	0.535	0.0109954
GPATCH4	-1.22	0.989	0.112	0.888	0.00480371
ZMAT2	0.73	0.974	0.766	0.234	0.011441
SIX3	-0.57	0.98	0.285	0.715	0.00877392
POLE	0.07	0.974	0.527	0.473	0.011441
NPIPB9	-1.3	0.989	0.0967	0.903	0.00480371
RPS17	-1.77	0.955	0.0383	0.962	0.0199966
VPS29	-1.42	0.989	0.0781	0.922	0.00480371
GNL2	-0.74	0.98	0.229	0.771	0.00877392
RNMTL1	-1.76	0.956	0.0389	0.961	0.0195421
PNN	-1.94	0.91	0.0259	0.974	0.0409586
DHDDS	-0.69	0.98	0.244	0.756	0.00877392
REV3L	-1.51	0.989	0.0655	0.935	0.00480371
TUBG1	-0.69	0.98	0.246	0.754	0.00877392
GTF2E1	-0.63	0.98	0.265	0.735	0.00877392
RAPH1	-1.48	0.989	0.0695	0.931	0.00480371
PSMC3	-1.97	0.897	0.0242	0.976	0.0472076
POLR2K	-1.26	0.989	0.105	0.895	0.00480371
MOGS	-0.96	0.989	0.169	0.831	0.00480371
SYNCRIP	-0.14	0.975	0.444	0.556	0.0109954
CDC73	0.65	0.974	0.742	0.258	0.011441
IPO5	0.52	0.974	0.699	0.301	0.011441
EIF2B5	-1.58	0.989	0.0569	0.943	0.00480371
DCAF7	-1.1	0.989	0.137	0.863	0.00480371
SNRNP70	0.32	0.974	0.624	0.376	0.011441
C9orf78	0.73	0.974	0.766	0.234	0.011441
UBR5	-0.86	0.987	0.194	0.806	0.00568285
NBPF15	-1.85	0.928	0.0319	0.968	0.032452
EPSTI1	-2.32	0.768	0.0102	0.99	0.114639
SFSWAP	1.87	0.974	0.969	0.0308	0.011441
GPS1	-0.59	0.98	0.278	0.722	0.00877392
AP1M1	-0.74	0.98	0.229	0.771	0.00877392
GPI	-0.19	0.975	0.423	0.577	0.0109954
ZMYND8	-0.38	0.976	0.351	0.649	0.0105502
TRIM37	-1.76	0.956	0.0391	0.961	0.0195421
HMBS	-2.01	0.884	0.0223	0.978	0.0535477
TADA1	-0.33	0.975	0.372	0.628	0.0109954
RBFOX2	-0.87	0.987	0.193	0.807	0.00568285
TRMT1	-0.92	0.988	0.178	0.822	0.00524306
EXOC2	-0.71	0.98	0.238	0.762	0.00877392
TAF10	0.42	0.974	0.663	0.337	0.011441
USP36	-1.08	0.989	0.14	0.86	0.00480371
DDX47	0.75	0.974	0.774	0.226	0.011441
NPAT	-0.95	0.989	0.171	0.829	0.00480371
ASF1A	-0.9	0.988	0.183	0.817	0.00524306
PSMG4	-1.19	0.989	0.116	0.884	0.00480371
TUFM	-1.7	0.966	0.0442	0.956	0.0150229
UTP18	-1.15	0.989	0.126	0.874	0.00480371
JMJD6	-0.93	0.988	0.175	0.825	0.00524306
EXOC4	-0.69	0.98	0.245	0.755	0.00877392
NMD3	0.22	0.974	0.587	0.413	0.011441
RPP40	1.29	0.974	0.902	0.0979	0.011441
POP5	0.58	0.974	0.72	0.28	0.011441
CCND1	0.8	0.974	0.787	0.213	0.011441
TCP1	0.36	0.974	0.642	0.358	0.011441
ZC3H8	-1.55	0.989	0.0608	0.939	0.00480371
RPL26	0.27	0.974	0.607	0.393	0.011441
SPDYE6	-1.85	0.928	0.0325	0.968	0.032452
AARS	2.54	0.974	0.995	0.00549	0.011441
MRPS7	-0.02	0.974	0.493	0.507	0.011441
RFWD3	-0.53	0.98	0.3	0.7	0.00877392
NUP98	0.72	0.974	0.765	0.235	0.011441
CDK9	-1.76	0.956	0.0392	0.961	0.0195421
SKA1	-0.61	0.98	0.269	0.731	0.00877392
TOMM70A	-0.83	0.985	0.202	0.798	0.00656377
KAT8	-0.83	0.985	0.205	0.795	0.00656377
MARS2	0.51	0.974	0.695	0.305	0.011441
RPL4	1.08	0.974	0.86	0.14	0.011441
FOXD4L1	-0.9	0.988	0.183	0.817	0.00524306
WAPAL	-0.85	0.986	0.198	0.802	0.00612309
GTF2B	-0.42	0.977	0.337	0.663	0.0101054
MED4	1.2	0.974	0.885	0.115	0.011441
RAB14	0.94	0.974	0.826	0.174	0.011441
FAM58A	0.68	0.974	0.753	0.247	0.011441
LRRC37A	-1.84	0.928	0.0326	0.967	0.032452
SRRM1	-1.84	0.93	0.033	0.967	0.0315171
MRPS34	-0.02	0.974	0.491	0.509	0.011441
RPL24	-0.39	0.976	0.348	0.652	0.0105502
GINS3	-0.43	0.977	0.334	0.666	0.0101054
NEMF	-2.94	0.413	0.00164	0.998	0.38405
NUDCD2	-1	0.989	0.158	0.842	0.00480371
PFDN6	-0.23	0.975	0.409	0.591	0.0109954
NUMB	-0.86	0.987	0.194	0.806	0.00568285
PNISR	-1.31	0.989	0.0954	0.905	0.00480371
TUBGCP4	-2.46	0.709	0.00691	0.993	0.149354
RBM17	0.99	0.974	0.839	0.161	0.011441
OR4F16	-2.57	0.644	0.00506	0.995	0.191114
UBE2J2	-0.46	0.978	0.324	0.676	0.00966115
SUDS3	-1.84	0.93	0.0329	0.967	0.0315171
FTSJ3	0.26	0.974	0.603	0.397	0.011441
ZEB2	-1.55	0.989	0.0605	0.939	0.00480371
TBC1D3B	-0.93	0.988	0.176	0.824	0.00524306
WDR74	1.8	0.974	0.964	0.0357	0.011441
EXOSC1	-1.23	0.989	0.109	0.891	0.00480371
SAE1	0.77	0.974	0.779	0.221	0.011441
PI4KB	-0.18	0.975	0.43	0.57	0.0109954
RAD51	1.6	0.974	0.946	0.0542	0.011441
CCT5	1.11	0.974	0.866	0.134	0.011441
ELK3	1.45	0.974	0.926	0.0739	0.011441
TLK2	-0.45	0.978	0.327	0.673	0.00966115
GPS2	0.59	0.974	0.722	0.278	0.011441
C19orf53	-1.2	0.989	0.116	0.884	0.00480371
SUMO2	-0.12	0.975	0.452	0.548	0.0109954
U2SURP	-0.38	0.975	0.352	0.648	0.0109954
ZC3H12A	-2.4	0.736	0.0081	0.992	0.133122
DNAJC9	-1.81	0.946	0.0355	0.964	0.0241089
RPS8	-0.84	0.986	0.2	0.8	0.00612309
RPL12	-0.94	0.988	0.174	0.826	0.00524306
RARS	-2.05	0.872	0.0203	0.98	0.0594835
LZTS2	-0.93	0.988	0.175	0.825	0.00524306
MRPL48	-0.63	0.98	0.265	0.735	0.00877392
FRMD4A	-0.16	0.975	0.436	0.564	0.0109954
EXOC3	-0.55	0.98	0.292	0.708	0.00877392
DEAF1	0.05	0.974	0.521	0.479	0.011441
SLMO2	-0.77	0.982	0.22	0.78	0.00788851
SIRT6	-2.42	0.731	0.00785	0.992	0.136083
ADNP	-0.46	0.978	0.324	0.676	0.00966115
AUP1	-2.05	0.872	0.0201	0.98	0.0594835
RPS4X	1.84	0.974	0.967	0.0328	0.011441
MAGOHB	0.44	0.974	0.671	0.329	0.011441
NOP9	-1.2	0.989	0.115	0.885	0.00480371
BNIP1	-0.02	0.974	0.492	0.508	0.011441
SPEN	-0.58	0.98	0.282	0.718	0.00877392
KIF3A	0.29	0.974	0.613	0.387	0.011441
FANCG	-1.45	0.989	0.074	0.926	0.00480371
BYSL	0.49	0.974	0.686	0.314	0.011441
TMTC3	-0.71	0.98	0.24	0.76	0.00877392
EVA1A	-1.34	0.989	0.0893	0.911	0.00480371
NUP37	-0.18	0.975	0.427	0.573	0.0109954
SNRNP27	0.48	0.974	0.684	0.316	0.011441
WNK1	-0.3	0.975	0.383	0.617	0.0109954
FOXM1	-2.94	0.413	0.00164	0.998	0.38405
COMMD3-BMI1	-1.15	0.989	0.125	0.875	0.00480371
BRIX1	-0.13	0.975	0.449	0.551	0.0109954
ZNF207	0.08	0.974	0.531	0.469	0.011441
ICE2	-0.13	0.975	0.447	0.553	0.0109954
HNRNPM	0.53	0.974	0.702	0.298	0.011441
COG1	-0.24	0.975	0.405	0.595	0.0109954
VPS8	-0.26	0.975	0.399	0.601	0.0109954
SNAPC3	0.12	0.974	0.546	0.454	0.011441
ZNHIT6	0.14	0.974	0.558	0.442	0.011441
BUD31	-0.97	0.989	0.167	0.833	0.00480371
RSRC2	-0.56	0.98	0.289	0.711	0.00877392
VCL	-0.13	0.975	0.448	0.552	0.0109954
USP8	-0.39	0.976	0.347	0.653	0.0105502
INTS5	-0.06	0.975	0.475	0.525	0.0109954
PSME3	-0.75	0.981	0.226	0.774	0.00833099
ATP1B2	-2.39	0.738	0.00853	0.991	0.131944
CEP97	-0.61	0.98	0.271	0.729	0.00877392
TSPAN4	0.75	0.974	0.775	0.225	0.011441
MRPL55	-0.89	0.988	0.187	0.813	0.00524306
NHP2L1	-0.63	0.98	0.263	0.737	0.00877392
RBM19	-0.04	0.975	0.483	0.517	0.0109954
RPL38	0.06	0.974	0.523	0.477	0.011441
AURKAIP1	0.63	0.974	0.737	0.263	0.011441
MGAT5	-1.48	0.989	0.0688	0.931	0.00480371
APRT	-2.1	0.846	0.0181	0.982	0.0726296
C9orf129	-0.4	0.976	0.345	0.655	0.0105502
EBNA1BP2	0.25	0.974	0.597	0.403	0.011441
NARS	1.28	0.974	0.899	0.101	0.011441
MED29	-0.26	0.975	0.397	0.603	0.0109954
DCTN3	-0.03	0.974	0.489	0.511	0.011441
APEX2	-0.55	0.98	0.291	0.709	0.00877392
TRAPPC3	-1.81	0.935	0.0348	0.965	0.0291884
CCDC174	-1.33	0.989	0.091	0.909	0.00480371
MED31	-0.23	0.975	0.41	0.59	0.0109954
KIF20A	0.76	0.974	0.775	0.225	0.011441
TBL3	-0.84	0.986	0.199	0.801	0.00612309
TGIF1	1.64	0.974	0.949	0.0507	0.011441
TUBB2B	0.19	0.974	0.577	0.423	0.011441
KANSL3	-1.39	0.989	0.0815	0.918	0.00480371
RAB10	0.26	0.974	0.604	0.396	0.011441
PIGV	-0.97	0.989	0.167	0.833	0.00480371
TBC1D3H	0.23	0.974	0.591	0.409	0.011441
HMGXB3	-0.81	0.985	0.209	0.791	0.00656377
MED10	-2.9	0.453	0.00187	0.998	0.343902
TNPO3	0.65	0.974	0.741	0.259	0.011441
PSTK	0.03	0.974	0.511	0.489	0.011441
NCAPH2	-2.25	0.779	0.0122	0.988	0.108463
POLD3	1.14	0.974	0.874	0.126	0.011441
DGCR8	2.04	0.974	0.979	0.0206	0.011441
PPP1CC	-0.83	0.985	0.204	0.796	0.00656377
FKBP4	-2.98	0.406	0.00143	0.999	0.391474
DDX27	-1.23	0.989	0.109	0.891	0.00480371
NOC3L	-1.24	0.989	0.107	0.893	0.00480371
TUBE1	0.84	0.974	0.798	0.202	0.011441
ATP6V0B	1.65	0.974	0.95	0.0496	0.011441
RQCD1	-0.99	0.989	0.16	0.84	0.00480371
RPS21	-1.3	0.989	0.0971	0.903	0.00480371
RPL17-C18orf32	0.09	0.974	0.537	0.463	0.011441
CANX	-0.43	0.977	0.334	0.666	0.0101054
PISD	0.64	0.974	0.739	0.261	0.011441
RPS10	0.4	0.974	0.656	0.344	0.011441
SMG1	1.1	0.974	0.865	0.135	0.011441
VPS72	-0.85	0.986	0.197	0.803	0.00612309
NPIPB6	-0.15	0.975	0.442	0.558	0.0109954
ESF1	-1.52	0.989	0.0641	0.936	0.00480371
H2AFB1	-1.33	0.989	0.0921	0.908	0.00480371
SEC62	-0.75	0.981	0.225	0.775	0.00833099
HIST2H3A	1.33	0.974	0.908	0.0924	0.011441
MAX	1.16	0.974	0.876	0.124	0.011441
PLXNB2	-1.13	0.989	0.129	0.871	0.00480371
GMPS	-0.37	0.975	0.356	0.644	0.0109954
CRKL	0.84	0.974	0.8	0.2	0.011441
UTP11L	0.95	0.974	0.828	0.172	0.011441
LMNA	0.92	0.974	0.821	0.179	0.011441
THOC5	-1.48	0.989	0.0693	0.931	0.00480371
RPS13	0	0.974	0.499	0.501	0.011441
MPLKIP	-1.63	0.988	0.0519	0.948	0.00524306
ACSL3	-0.86	0.987	0.194	0.806	0.00568285
RPRD1B	-1.04	0.989	0.15	0.85	0.00480371
RPS11	0.86	0.974	0.805	0.195	0.011441
UFM1	-0.43	0.977	0.335	0.665	0.0101054
PRDM10	0.15	0.974	0.561	0.439	0.011441
SKIV2L	0.39	0.974	0.653	0.347	0.011441
MED6	1.61	0.974	0.946	0.0539	0.011441
RPL18	-0.24	0.975	0.407	0.593	0.0109954
LRR1	-0.51	0.98	0.305	0.695	0.00877392
SNRPE	-0.66	0.98	0.255	0.745	0.00877392
POM121	-1.43	0.989	0.0761	0.924	0.00480371
SULT6B1	-1.95	0.91	0.0258	0.974	0.0409586
GDI2	-0.3	0.975	0.381	0.619	0.0109954
MTMR9	-1.72	0.966	0.0431	0.957	0.0150229
ATP6V1H	0.67	0.974	0.748	0.252	0.011441
FJX1	-0.03	0.974	0.488	0.512	0.011441
COPE	-0.44	0.977	0.33	0.67	0.0101054
SBNO1	0.04	0.974	0.517	0.483	0.011441
NACA	-2.2	0.801	0.0138	0.986	0.0963675
PSMD14	-0.93	0.988	0.176	0.824	0.00524306
TSR2	0.51	0.974	0.696	0.304	0.011441
KMT2A	0.43	0.974	0.665	0.335	0.011441
TIMELESS	-1.23	0.989	0.109	0.891	0.00480371
FANCD2	-0.13	0.975	0.447	0.553	0.0109954
MRPL41	-0.78	0.983	0.217	0.783	0.00744648
PSMC6	-1.91	0.91	0.028	0.972	0.0409586
VTA1	-1.39	0.989	0.0819	0.918	0.00480371
TSR1	0.38	0.974	0.649	0.351	0.011441
FANCE	-1.76	0.956	0.039	0.961	0.0195421
USP37	0.07	0.974	0.526	0.474	0.011441
HAUS2	-0.02	0.974	0.493	0.507	0.011441
GOLGA8K	-1.54	0.989	0.0617	0.938	0.00480371
EIF3D	1.17	0.974	0.879	0.121	0.011441
INTS9	0.08	0.974	0.532	0.468	0.011441
RICTOR	0	0.974	0.499	0.501	0.011441
KIF6	-0.61	0.98	0.271	0.729	0.00877392
LCMT1	0.46	0.974	0.677	0.323	0.011441
HECTD1	-0.39	0.976	0.349	0.651	0.0105502
RPS9	-2.2	0.801	0.0138	0.986	0.0963675
DDX56	-0.93	0.988	0.177	0.823	0.00524306
COG8	0.67	0.974	0.749	0.251	0.011441
WTH3DI	0.68	0.974	0.752	0.248	0.011441
H3F3A	-0.48	0.979	0.315	0.685	0.00921731
MEAF6	0.36	0.974	0.641	0.359	0.011441
DMAP1	1.03	0.974	0.848	0.152	0.011441
EEF2	1.1	0.974	0.865	0.135	0.011441
FERMT2	-0.69	0.98	0.246	0.754	0.00877392
ATP5C1	1.03	0.974	0.85	0.15	0.011441
PPAN	-0.22	0.975	0.411	0.589	0.0109954
EIF3A	-1.09	0.989	0.138	0.862	0.00480371
ANKRD52	-0.69	0.98	0.244	0.756	0.00877392
PSMD11	-0.61	0.98	0.269	0.731	0.00877392
RNF25	0	0.974	0.498	0.502	0.011441
C3orf38	-1.41	0.989	0.0794	0.921	0.00480371
MSL1	-0.88	0.988	0.189	0.811	0.00524306
ITCH	-1.41	0.989	0.0787	0.921	0.00480371
LGALS9B	-0.71	0.98	0.24	0.76	0.00877392
EPN1	0.8	0.974	0.788	0.212	0.011441
SMN1	-1.11	0.989	0.134	0.866	0.00480371
USP17L26	-1.28	0.989	0.0996	0.9	0.00480371
BORA	-1.11	0.989	0.133	0.867	0.00480371
SLC39A7	-1.98	0.89	0.0236	0.976	0.05061
NDUFAB1	1.02	0.974	0.847	0.153	0.011441
TIPIN	-1.74	0.966	0.0413	0.959	0.0150229
RPL11	-0.45	0.978	0.328	0.672	0.00966115
DUSP1	-0.67	0.98	0.252	0.748	0.00877392
MRPS22	-0.62	0.98	0.269	0.731	0.00877392
RRP7A	0.26	0.974	0.602	0.398	0.011441
CYFIP1	-1.06	0.989	0.144	0.856	0.00480371
COPB1	0.13	0.974	0.553	0.447	0.011441
CMSS1	-0.84	0.985	0.202	0.798	0.00656377
AIM2	-0.4	0.976	0.344	0.656	0.0105502
LAMTOR3	-0.07	0.975	0.473	0.527	0.0109954
RPS3	0.93	0.974	0.825	0.175	0.011441
LIN9	-0.48	0.979	0.316	0.684	0.00921731
TTYH1	-2.43	0.73	0.00758	0.992	0.136677
CLSTN3	-0.31	0.975	0.379	0.621	0.0109954
KPNB1	-0.52	0.98	0.302	0.698	0.00877392
TBC1D3K	-0.06	0.975	0.474	0.526	0.0109954
ORC1	-0.06	0.975	0.476	0.524	0.0109954
RRM2	0.53	0.974	0.701	0.299	0.011441
LMNB1	-2.98	0.407	0.00145	0.999	0.390406
DHX29	0.04	0.974	0.516	0.484	0.011441
RBM6	0.5	0.974	0.691	0.309	0.011441
RAP1GDS1	-0.08	0.975	0.47	0.53	0.0109954
DENND4C	-1.31	0.989	0.0955	0.905	0.00480371
ALOX15	0.32	0.974	0.626	0.374	0.011441
SNRPD1	1.29	0.974	0.902	0.098	0.011441
MANBAL	-1.19	0.989	0.118	0.882	0.00480371
POMP	0.49	0.974	0.687	0.313	0.011441
MDN1	0.42	0.974	0.661	0.339	0.011441
DNAJB1	-1.54	0.989	0.0614	0.939	0.00480371
HCFC1	0.27	0.974	0.606	0.394	0.011441
RBM18	-0.45	0.978	0.325	0.675	0.00966115
PPP1CB	-0.62	0.98	0.267	0.733	0.00877392
NFRKB	-0.19	0.975	0.426	0.574	0.0109954
RAD54L	-1.37	0.989	0.0851	0.915	0.00480371
KANSL1	-1.25	0.989	0.106	0.894	0.00480371
CDK12	1.09	0.974	0.863	0.137	0.011441
CCT4	0.51	0.974	0.694	0.306	0.011441
GCN1L1	-0.81	0.985	0.208	0.792	0.00656377
SERINC1	-1.26	0.989	0.104	0.896	0.00480371
C2orf72	-0.95	0.989	0.171	0.829	0.00480371
MRPS33	0.09	0.974	0.537	0.463	0.011441
RNF41	-1.89	0.91	0.0294	0.971	0.0409586
POTEJ	-2.55	0.663	0.00538	0.995	0.178486
YAP1	-0.23	0.975	0.408	0.592	0.0109954
ATOH8	-1.33	0.989	0.0921	0.908	0.00480371
GGCX	-0.53	0.98	0.298	0.702	0.00877392
TUBGCP3	0.66	0.974	0.746	0.254	0.011441
CCT6A	0.69	0.974	0.755	0.245	0.011441
RPL18A	0.22	0.974	0.586	0.414	0.011441
SAFB	-0.21	0.975	0.418	0.582	0.0109954
SDS	-0.34	0.975	0.366	0.634	0.0109954
NAV2	-0.67	0.98	0.251	0.749	0.00877392
NAF1	0.14	0.974	0.555	0.445	0.011441
POLR3E	0.81	0.974	0.792	0.208	0.011441
MRPL16	-0.88	0.988	0.189	0.811	0.00524306
EAPP	-1.62	0.989	0.0528	0.947	0.00480371
ARID1B	-3.36	0.207	0.000384	1	0.68403
NASP	-0.32	0.975	0.375	0.625	0.0109954
HIST2H4B	0.43	0.974	0.667	0.333	0.011441
DDX18	0.55	0.974	0.709	0.291	0.011441
MCOLN2	-2.25	0.779	0.0123	0.988	0.108463
PDIA3	-0.49	0.98	0.311	0.689	0.00877392
STRN4	-0.62	0.98	0.269	0.731	0.00877392
RNF4	0.27	0.974	0.607	0.393	0.011441
HIST1H2BF	-1.76	0.956	0.0388	0.961	0.0195421
LIMS3L	-1.05	0.989	0.148	0.852	0.00480371
CEP295	-0.35	0.975	0.361	0.639	0.0109954
PPIL4	1.15	0.974	0.874	0.126	0.011441
TP53BP1	-2.31	0.769	0.0105	0.99	0.114074
SWI5	-1.63	0.988	0.0519	0.948	0.00524306
RGPD3	-1.36	0.989	0.0876	0.912	0.00480371
PCNA	0.6	0.974	0.727	0.273	0.011441
UBE2C	-1.35	0.989	0.0879	0.912	0.00480371
PNPT1	1.43	0.974	0.924	0.0758	0.011441
FAM227A	-2.37	0.741	0.00892	0.991	0.130182
TSNAX	-1.05	0.989	0.147	0.853	0.00480371
SART3	0.79	0.974	0.785	0.215	0.011441
ALG5	-0.37	0.975	0.356	0.644	0.0109954
EIF1AX	1.29	0.974	0.901	0.099	0.011441
CEP152	0.5	0.974	0.691	0.309	0.011441
BRAT1	1.38	0.974	0.916	0.0845	0.011441
CTNND1	-0.09	0.975	0.463	0.537	0.0109954
FAAH	-1.09	0.989	0.138	0.862	0.00480371
PUS7	0.01	0.974	0.503	0.497	0.011441
COMMD5	-1.34	0.989	0.0904	0.91	0.00480371
THOC1	-0.1	0.975	0.461	0.539	0.0109954
GRB2	0.37	0.974	0.643	0.357	0.011441
WDR88	-2.55	0.663	0.00538	0.995	0.178486
CDS2	0.15	0.974	0.56	0.44	0.011441
GALNT15	-2.26	0.779	0.0119	0.988	0.108463
GNL3L	-1.11	0.989	0.133	0.867	0.00480371
LAT	-1.47	0.989	0.0714	0.929	0.00480371
INTS3	1.52	0.974	0.936	0.0643	0.011441
PSMB4	-0.01	0.974	0.496	0.504	0.011441
RNGTT	-0.62	0.98	0.266	0.734	0.00877392
ZNF675	-1.24	0.989	0.108	0.892	0.00480371
TRAPPC4	0.59	0.974	0.723	0.277	0.011441
SDAD1	0.91	0.974	0.818	0.182	0.011441
KATNB1	0.82	0.974	0.795	0.205	0.011441
WDR26	-0.31	0.975	0.379	0.621	0.0109954
GTF2H2	0.69	0.974	0.756	0.244	0.011441
KLHL9	-0.25	0.975	0.402	0.598	0.0109954
PSMB6	-0.29	0.975	0.384	0.616	0.0109954
RIF1	0.3	0.974	0.617	0.383	0.011441
NUPL2	0.95	0.974	0.829	0.171	0.011441
SAAL1	0.42	0.974	0.662	0.338	0.011441
ATAD3C	-0.96	0.989	0.168	0.832	0.00480371
RAD52	-1.62	0.989	0.0531	0.947	0.00480371
LARS	1.98	0.974	0.976	0.0237	0.011441
RABIF	-0.01	0.974	0.496	0.504	0.011441
IGBP1	1.18	0.974	0.881	0.119	0.011441
NAB1	-1.47	0.989	0.0711	0.929	0.00480371
WASL	-0.83	0.985	0.202	0.798	0.00656377
RBPMS	-2.37	0.738	0.00878	0.991	0.131944
ZNF143	0.43	0.974	0.665	0.335	0.011441
LSM8	1.46	0.974	0.928	0.0722	0.011441
UFC1	0.33	0.974	0.628	0.372	0.011441
RHOA	0.8	0.974	0.789	0.211	0.011441
FBXW11	0.27	0.974	0.607	0.393	0.011441
RPS7	0.94	0.974	0.826	0.174	0.011441
PSMB1	-0.85	0.986	0.197	0.803	0.00612309
C2orf27B	-1.37	0.989	0.0858	0.914	0.00480371
DNTTIP1	-2.06	0.872	0.0199	0.98	0.0594835
PDAP1	-0.58	0.98	0.28	0.72	0.00877392
TWISTNB	-2.54	0.665	0.00555	0.994	0.177178
YEATS2	-0.05	0.975	0.481	0.519	0.0109954
INTS2	-0.72	0.98	0.237	0.763	0.00877392
SENP3	-1.25	0.989	0.105	0.895	0.00480371
CTAGE4	-0.6	0.98	0.273	0.727	0.00877392
YTHDF2	-0.73	0.98	0.233	0.767	0.00877392
LAMTOR5	-0.09	0.975	0.465	0.535	0.0109954
CTTNBP2NL	-0.75	0.981	0.226	0.774	0.00833099
NUDC	0.84	0.974	0.799	0.201	0.011441
HSD11B1L	-0.92	0.988	0.18	0.82	0.00524306
AGR2	-1.33	0.989	0.0917	0.908	0.00480371
TMEM95	-0.92	0.988	0.18	0.82	0.00524306
AURKB	0	0.974	0.502	0.498	0.011441
TRNT1	0.03	0.974	0.512	0.488	0.011441
ZCCHC9	1.19	0.974	0.883	0.117	0.011441
RAE1	0.83	0.974	0.796	0.204	0.011441
XPO6	-0.79	0.983	0.216	0.784	0.00744648
BRD4	-0.6	0.98	0.275	0.725	0.00877392
FITM2	1.51	0.974	0.934	0.0658	0.011441
MCM4	-0.39	0.976	0.347	0.653	0.0105502
PRIM1	-1	0.989	0.16	0.84	0.00480371
EME1	-4.59	0.00338	2.27e-06	1	2.47108
ALG14	-0.59	0.98	0.276	0.724	0.00877392
PIGU	-3.07	0.359	0.00106	0.999	0.444906
IL1RN	-0.6	0.98	0.274	0.726	0.00877392
RPS2	-0.18	0.975	0.429	0.571	0.0109954
LAMTOR2	0.74	0.974	0.77	0.23	0.011441
SARS2	1.09	0.974	0.861	0.139	0.011441
VPS11	-0.64	0.98	0.262	0.738	0.00877392
OR2A1	-2.43	0.73	0.00748	0.993	0.136677
LSM3	-0.4	0.976	0.346	0.654	0.0105502
MMP14	-1.75	0.965	0.0403	0.96	0.0154727
ATP1A1	0.03	0.974	0.511	0.489	0.011441
ADK	0.46	0.974	0.679	0.321	0.011441
ATP5A1	1.01	0.974	0.843	0.157	0.011441
GTF2H5	-0.58	0.98	0.28	0.72	0.00877392
EEF1A1	-0.22	0.975	0.413	0.587	0.0109954
RPL7	1.4	0.974	0.919	0.0809	0.011441
TARS2	0.63	0.974	0.736	0.264	0.011441
OXA1L	0.95	0.974	0.829	0.171	0.011441
VCX3A	-0.97	0.989	0.166	0.834	0.00480371
SENP6	-1.32	0.989	0.0937	0.906	0.00480371
CCNK	0.21	0.974	0.584	0.416	0.011441
DDX39B	-0.5	0.98	0.309	0.691	0.00877392
MRPL30	0.21	0.974	0.584	0.416	0.011441
ATP5H	-0.2	0.975	0.419	0.581	0.0109954
ATP5J	-1.58	0.989	0.0573	0.943	0.00480371
RPS29	1.64	0.974	0.95	0.0501	0.011441
EFTUD2	0.5	0.974	0.691	0.309	0.011441
CEP192	-0.84	0.985	0.202	0.798	0.00656377
ENTPD8	-1.3	0.989	0.0964	0.904	0.00480371
PPP1R35	0.42	0.974	0.663	0.337	0.011441
ALG1L	0.82	0.974	0.793	0.207	0.011441
PPP1R9B	-0.69	0.98	0.246	0.754	0.00877392
BRF2	0.66	0.974	0.744	0.256	0.011441
HIST1H4B	-0.6	0.98	0.276	0.724	0.00877392
TAS2R31	-0.5	0.98	0.309	0.691	0.00877392
BRF1	-0.02	0.974	0.491	0.509	0.011441
FGFR1OP2	1.34	0.974	0.91	0.09	0.011441
MRPS17	-0.58	0.98	0.28	0.72	0.00877392
SAMD4B	0.65	0.974	0.743	0.257	0.011441
PSMC2	-1.42	0.989	0.0773	0.923	0.00480371
CDC20	-1.32	0.989	0.0934	0.907	0.00480371
ZC3HC1	1.03	0.974	0.848	0.152	0.011441
EXOSC8	0.05	0.974	0.519	0.481	0.011441
SLK	0.49	0.974	0.688	0.312	0.011441
GOLGA6L6	-2.15	0.823	0.0156	0.984	0.0846002
HNRNPA0	-0.07	0.975	0.473	0.527	0.0109954
SLC25A26	1.38	0.974	0.916	0.0836	0.011441
MRPL53	1.48	0.974	0.93	0.0697	0.011441
RRP9	1.03	0.974	0.848	0.152	0.011441
BLM	-1.11	0.989	0.134	0.866	0.00480371
ACD	-0.34	0.975	0.366	0.634	0.0109954
HNRNPA2B1	0.34	0.974	0.632	0.368	0.011441
TTF1	0.35	0.974	0.636	0.364	0.011441
MBD3	-1.39	0.989	0.0827	0.917	0.00480371
SMG5	-0.58	0.98	0.28	0.72	0.00877392
NAP1L1	-1.91	0.91	0.028	0.972	0.0409586
MLLT4	-0.67	0.98	0.251	0.749	0.00877392
KHSRP	-0.88	0.988	0.19	0.81	0.00524306
VPS25	0.38	0.974	0.648	0.352	0.011441
RRP1	1.6	0.974	0.945	0.0552	0.011441
DDX23	-0.89	0.988	0.185	0.815	0.00524306
CEP85L	-0.59	0.98	0.279	0.721	0.00877392
TYW5	-0.95	0.989	0.17	0.83	0.00480371
PSMC1	-0.18	0.975	0.429	0.571	0.0109954
RPL3	0.46	0.974	0.677	0.323	0.011441
CLEC17A	-0.91	0.988	0.18	0.82	0.00524306
MED11	1.84	0.974	0.967	0.0332	0.011441
MRPL57	0.34	0.974	0.632	0.368	0.011441
DCTN1	0.33	0.974	0.63	0.37	0.011441
RSF1	-0.33	0.975	0.373	0.627	0.0109954
POLH	-1.8	0.95	0.0363	0.964	0.0222764
RTF1	-1.21	0.989	0.114	0.886	0.00480371
MRPL18	1.48	0.974	0.931	0.0691	0.011441
RFWD2	-0.94	0.988	0.174	0.826	0.00524306
MKLN1	-1.35	0.989	0.0882	0.912	0.00480371
POLR3A	0.04	0.974	0.515	0.485	0.011441
INTS8	-2.95	0.408	0.00158	0.998	0.38934
FAM3D	-1.25	0.989	0.105	0.895	0.00480371
TGM4	-0.42	0.976	0.338	0.662	0.0105502
DCTN4	-0.69	0.98	0.244	0.756	0.00877392
FOXD4L3	-1.12	0.989	0.132	0.868	0.00480371
ARF4	0.72	0.974	0.764	0.236	0.011441
POLR2G	-2.2	0.802	0.014	0.986	0.0958256
SNAP47	-0.52	0.98	0.302	0.698	0.00877392
RAB3GAP1	-1.34	0.989	0.0896	0.91	0.00480371
CCDC130	-0.1	0.975	0.459	0.541	0.0109954
RRN3	-1.02	0.989	0.155	0.845	0.00480371
MEF2BNB	-1.11	0.989	0.133	0.867	0.00480371
PHKA2	-1	0.989	0.16	0.84	0.00480371
ZNF668	-1.22	0.989	0.111	0.889	0.00480371
RWDD1	-0.72	0.98	0.234	0.766	0.00877392
SLC35A3	-0.91	0.988	0.182	0.818	0.00524306
PAPD7	-1.46	0.989	0.0728	0.927	0.00480371
RPS19BP1	-1.32	0.989	0.0936	0.906	0.00480371
BAZ1B	-1.61	0.989	0.0539	0.946	0.00480371
UTP15	-0.06	0.975	0.476	0.524	0.0109954
MED17	-0.71	0.98	0.24	0.76	0.00877392
KDM2A	-1.05	0.989	0.148	0.852	0.00480371
MRPS18A	1.19	0.974	0.883	0.117	0.011441
KHDRBS1	-0.74	0.98	0.229	0.771	0.00877392
CLCF1	-1.34	0.989	0.0897	0.91	0.00480371
ALOX15B	-0.61	0.98	0.272	0.728	0.00877392
DDX5	0.25	0.974	0.599	0.401	0.011441
ZNF443	-1.24	0.989	0.108	0.892	0.00480371
DGKG	-1.2	0.989	0.114	0.886	0.00480371
MRPL49	-0.31	0.975	0.38	0.62	0.0109954
GABARAP	-1.96	0.904	0.0251	0.975	0.0438316
AHCYL1	-0.75	0.981	0.227	0.773	0.00833099
MRPL40	0.47	0.974	0.682	0.318	0.011441
MRPL4	-0.09	0.975	0.466	0.534	0.0109954
CDKN1C	-1.68	0.978	0.0461	0.954	0.00966115
CDK2	0.34	0.974	0.633	0.367	0.011441
CRP	-0.92	0.988	0.178	0.822	0.00524306
RPS14	-1.28	0.989	0.101	0.899	0.00480371
SPATA31A1	-3.29	0.252	0.000507	0.999	0.598599
TGFBRAP1	-2.69	0.569	0.00357	0.996	0.244888
RBM25	-1.03	0.989	0.152	0.848	0.00480371
BRINP2	0.32	0.974	0.624	0.376	0.011441
H3F3C	0.36	0.974	0.639	0.361	0.011441
PRKAR1A	0.17	0.974	0.569	0.431	0.011441
MCM9	-1.49	0.989	0.0677	0.932	0.00480371
MRPL39	2.06	0.974	0.98	0.0198	0.011441
ZNF552	-0.26	0.975	0.396	0.604	0.0109954
LSM7	0.74	0.974	0.77	0.23	0.011441
ZBTB2	0.36	0.974	0.642	0.358	0.011441
EIF4B	1.58	0.974	0.943	0.0572	0.011441
WBP11	0.37	0.974	0.645	0.355	0.011441
PCNT	-1.26	0.989	0.105	0.895	0.00480371
FOXD4L5	-1.53	0.989	0.0635	0.937	0.00480371
DBNL	-1.23	0.989	0.109	0.891	0.00480371
DVL1	-1.38	0.989	0.0837	0.916	0.00480371
ALYREF	0	0.974	0.5	0.5	0.011441
WASF2	0.52	0.974	0.699	0.301	0.011441
RPL31	-0.35	0.975	0.361	0.639	0.0109954
MRPS21	0.32	0.974	0.626	0.374	0.011441
DAXX	1.84	0.974	0.967	0.0331	0.011441
OR4F17	0.55	0.974	0.708	0.292	0.011441
PDGFD	-0.62	0.98	0.268	0.732	0.00877392
TMEM204	-1.84	0.928	0.0327	0.967	0.032452
SLC9A1	-1.94	0.91	0.026	0.974	0.0409586
NUP43	1.49	0.974	0.932	0.0678	0.011441
MTX1	-0.12	0.975	0.451	0.549	0.0109954
TBP	0.88	0.974	0.811	0.189	0.011441
CDK11A	-0.52	0.98	0.302	0.698	0.00877392
WDR46	1.33	0.974	0.909	0.091	0.011441
RPLP0	-0.26	0.975	0.397	0.603	0.0109954
MTG2	0.24	0.974	0.597	0.403	0.011441
MED27	-0.73	0.98	0.232	0.768	0.00877392
PARS2	0.72	0.974	0.765	0.235	0.011441
CWC25	-1.26	0.989	0.103	0.897	0.00480371
KAT5	-2.4	0.736	0.00829	0.992	0.133122
FAM120A	0.29	0.974	0.613	0.387	0.011441
RSPH14	-1.37	0.989	0.085	0.915	0.00480371
RGPD1	1.29	0.974	0.902	0.0983	0.011441
PPIAL4G	-3.59	0.103	0.000165	1	0.987163
CCDC59	-1.04	0.989	0.148	0.852	0.00480371
MRPL13	0.78	0.974	0.781	0.219	0.011441
SPTSSA	0.74	0.974	0.771	0.229	0.011441
TRIM22	-0.98	0.989	0.163	0.837	0.00480371
TMEM217	-2.01	0.884	0.0221	0.978	0.0535477
CHMP2A	0.2	0.974	0.578	0.422	0.011441
TRIM43	-0.55	0.98	0.292	0.708	0.00877392
SF1	-0.03	0.974	0.49	0.51	0.011441
TPP2	-2.26	0.779	0.012	0.988	0.108463
MTG1	1.41	0.974	0.921	0.0785	0.011441
CFI	-0.7	0.98	0.243	0.757	0.00877392
GNB3	-2.48	0.695	0.00656	0.993	0.158015
PIGC	-0.24	0.975	0.405	0.595	0.0109954
POLD1	1.8	0.974	0.964	0.0362	0.011441
GARS	-0.09	0.975	0.463	0.537	0.0109954
PIGS	-1.25	0.989	0.106	0.894	0.00480371
PUF60	-1.48	0.989	0.07	0.93	0.00480371
SMARCA4	0.33	0.974	0.63	0.37	0.011441
WBSCR16	0.3	0.974	0.62	0.38	0.011441
POLE2	-1.9	0.91	0.029	0.971	0.0409586
KIAA0391	-0.57	0.98	0.286	0.714	0.00877392
RBMS1	-1.23	0.989	0.109	0.891	0.00480371
DICER1	1.98	0.974	0.976	0.024	0.011441
SEC61G	-2.33	0.768	0.00992	0.99	0.114639
C8orf89	-1.78	0.951	0.0379	0.962	0.0218195
MTX2	-0.5	0.98	0.307	0.693	0.00877392
MORF4L2	0.25	0.974	0.598	0.402	0.011441
ZNF501	-1.99	0.89	0.0236	0.976	0.05061
RPL8	1.37	0.974	0.915	0.085	0.011441
PPP1R2	0.8	0.974	0.788	0.212	0.011441
GMEB2	-1.68	0.978	0.0469	0.953	0.00966115
ATP8B3	-1.36	0.989	0.0876	0.912	0.00480371
ANKRD36	-0.45	0.978	0.326	0.674	0.00966115
HYPK	1.32	0.974	0.907	0.0933	0.011441
ADRBK2	-1.49	0.989	0.0679	0.932	0.00480371
CHERP	1.88	0.974	0.97	0.0304	0.011441
TTC1	0.01	0.974	0.504	0.496	0.011441
GPN1	0.23	0.974	0.592	0.408	0.011441
QRSL1	0.86	0.974	0.805	0.195	0.011441
UQCRHL	-0.24	0.975	0.406	0.594	0.0109954
CYB5R4	-2.15	0.834	0.0159	0.984	0.0788339
MAT2A	0.19	0.974	0.577	0.423	0.011441
RBM33	-0.4	0.976	0.344	0.656	0.0105502
NDC1	1.15	0.974	0.876	0.124	0.011441
ATP6V1G1	2.07	0.974	0.981	0.0193	0.011441
NHS	-2.33	0.766	0.00981	0.99	0.115771
TFF3	-1.64	0.982	0.0501	0.95	0.00788851
TIMM23	-1.57	0.989	0.058	0.942	0.00480371
ABTB1	-0.81	0.984	0.21	0.79	0.0070049
SMG9	-0.35	0.975	0.365	0.635	0.0109954
GOSR2	-0.44	0.977	0.331	0.669	0.0101054
MICALL2	-1.48	0.989	0.0691	0.931	0.00480371
VBP1	-0.2	0.975	0.423	0.577	0.0109954
CTNNA3	-1.08	0.989	0.14	0.86	0.00480371
PTPN23	0.38	0.974	0.649	0.351	0.011441
PRR20C	-0.01	0.974	0.496	0.504	0.011441
FOXK1	-1.24	0.989	0.108	0.892	0.00480371
LIMS1	-1.51	0.989	0.0656	0.934	0.00480371
SIVA1	-0.84	0.986	0.201	0.799	0.00612309
ARHGAP1	0.91	0.974	0.818	0.182	0.011441
SNRPC	-1.74	0.966	0.0405	0.959	0.0150229
GADD45GIP1	1.54	0.974	0.938	0.0615	0.011441
OLFML2B	-2.1	0.845	0.0178	0.982	0.0731433
SAP30BP	-0.34	0.975	0.367	0.633	0.0109954
CDC25B	-0.63	0.98	0.264	0.736	0.00877392
LOC102724862	-0.52	0.98	0.303	0.697	0.00877392
MICA	0.16	0.974	0.565	0.435	0.011441
SNRPB	1.14	0.974	0.873	0.127	0.011441
CKMT2	-1.54	0.989	0.062	0.938	0.00480371
PPFIBP1	-1.63	0.988	0.0512	0.949	0.00524306
NACC2	-0.05	0.975	0.481	0.519	0.0109954
RPL5	1.86	0.974	0.968	0.0316	0.011441
RUVBL2	0.37	0.974	0.645	0.355	0.011441
RRS1	-0.12	0.975	0.452	0.548	0.0109954
TUBGCP5	1.33	0.974	0.908	0.0918	0.011441
KLHL7	-0.97	0.989	0.166	0.834	0.00480371
REXO1	-0.41	0.976	0.342	0.658	0.0105502
NDUFB4	-1.73	0.966	0.0421	0.958	0.0150229
INO80C	-1.51	0.989	0.0655	0.934	0.00480371
POLR2I	0.66	0.974	0.744	0.256	0.011441
KDM5C	1.11	0.974	0.867	0.133	0.011441
NRF1	0.14	0.974	0.554	0.446	0.011441
RBBP7	-0.78	0.983	0.216	0.784	0.00744648
RPL34	0.97	0.974	0.835	0.165	0.011441
MYBL2	1.34	0.974	0.91	0.0899	0.011441
AATF	0.39	0.974	0.653	0.347	0.011441
RPS27	-0.28	0.975	0.388	0.612	0.0109954
HSBP1L1	-1.13	0.989	0.13	0.87	0.00480371
RAB22A	-2.28	0.774	0.0112	0.989	0.111259
PSMB7	-0.38	0.975	0.351	0.649	0.0109954
HIST1H3I	-1.17	0.989	0.121	0.879	0.00480371
OR8H2	-0.25	0.975	0.402	0.598	0.0109954
SYT3	1.36	0.974	0.913	0.0869	0.011441
PTMA	0.57	0.974	0.717	0.283	0.011441
VHL	0.7	0.974	0.759	0.241	0.011441
PPRC1	-0.36	0.975	0.36	0.64	0.0109954
TBC1D3F	-1.22	0.989	0.111	0.889	0.00480371
UTP14A	-1.28	0.989	0.101	0.899	0.00480371
EIF2B4	0.65	0.974	0.743	0.257	0.011441
CLCC1	1.67	0.974	0.953	0.0471	0.011441
POLR2J	-0.23	0.975	0.408	0.592	0.0109954
DAZ2	-1.36	0.989	0.087	0.913	0.00480371
BAP1	0.88	0.974	0.81	0.19	0.011441
CBWD2	0.18	0.974	0.573	0.427	0.011441
ACVR1	0.31	0.974	0.622	0.378	0.011441
ZNF287	0.66	0.974	0.747	0.253	0.011441
PPP1R10	0.21	0.974	0.585	0.415	0.011441
TIAL1	-0.06	0.975	0.475	0.525	0.0109954
WBP4	-0.75	0.981	0.225	0.775	0.00833099
PGAP2	-0.29	0.975	0.388	0.612	0.0109954
MLXIP	-2.1	0.845	0.0178	0.982	0.0731433
SF3B4	-1.55	0.989	0.0605	0.939	0.00480371
CCL11	-1.45	0.989	0.074	0.926	0.00480371
SNRK	-0.76	0.981	0.224	0.776	0.00833099
CLCNKA	-0.46	0.978	0.323	0.677	0.00966115
LOC101060321	-3.21	0.284	0.000674	0.999	0.546682
TARS	2.63	0.974	0.996	0.00425	0.011441
RBM48	-0.35	0.975	0.362	0.638	0.0109954
WDR70	0.08	0.974	0.532	0.468	0.011441
TERT	0.55	0.974	0.709	0.291	0.011441
MRPL37	-0.41	0.976	0.34	0.66	0.0105502
RBX1	-0.21	0.975	0.415	0.585	0.0109954
OR6P1	-2.54	0.665	0.00561	0.994	0.177178
TSEN2	0.37	0.974	0.643	0.357	0.011441
FDPS	-0.68	0.98	0.247	0.753	0.00877392
SNX17	-0.92	0.988	0.18	0.82	0.00524306
AUNIP	-1.94	0.91	0.0263	0.974	0.0409586
NINL	-0.63	0.98	0.264	0.736	0.00877392
POLR2F	-0.21	0.975	0.415	0.585	0.0109954
NOMO1	-0.94	0.988	0.174	0.826	0.00524306
MINOS1	1.37	0.974	0.915	0.085	0.011441
SF3B5	-1.32	0.989	0.0926	0.907	0.00480371
PAAF1	-1.9	0.91	0.029	0.971	0.0409586
DNAI2	-1.67	0.978	0.047	0.953	0.00966115
EDC3	-1.12	0.989	0.131	0.869	0.00480371
POGLUT1	-0.77	0.982	0.221	0.779	0.00788851
ZZZ3	-0.45	0.978	0.328	0.672	0.00966115
SLC10A2	-1.06	0.989	0.144	0.856	0.00480371
KRTAP5-10	-1.59	0.989	0.0554	0.945	0.00480371
MASTL	0.2	0.974	0.578	0.422	0.011441
DPM2	-0.02	0.974	0.492	0.508	0.011441
CACNA1D	-2	0.886	0.0228	0.977	0.0525663
PGM5	-0.58	0.98	0.283	0.717	0.00877392
IFITM3	-0.85	0.986	0.197	0.803	0.00612309
PTDSS2	-0.76	0.981	0.222	0.778	0.00833099
RUVBL1	1.49	0.974	0.932	0.0684	0.011441
GET4	-0.76	0.981	0.224	0.776	0.00833099
ZRANB1	-1.45	0.989	0.0739	0.926	0.00480371
ISY1-RAB43	0.51	0.974	0.695	0.305	0.011441
MRPL46	-0.28	0.975	0.391	0.609	0.0109954
NIPSNAP3A	-2.29	0.774	0.0109	0.989	0.111259
HIST1H2AE	-0.58	0.98	0.279	0.721	0.00877392
PGF	-0.79	0.983	0.215	0.785	0.00744648
MB21D2	-0.71	0.98	0.238	0.762	0.00877392
MBD3L3	0.13	0.974	0.55	0.45	0.011441
NBPF11	-0.53	0.98	0.298	0.702	0.00877392
CDC26	1.86	0.974	0.969	0.0312	0.011441
PSAP	-2.02	0.88	0.0215	0.978	0.0555173
RBM22	1.35	0.974	0.911	0.0886	0.011441
AAED1	-0.93	0.988	0.177	0.823	0.00524306
HIST1H2AL	-0.98	0.989	0.164	0.836	0.00480371
MALSU1	0.84	0.974	0.801	0.199	0.011441
TFB2M	-0.38	0.975	0.353	0.647	0.0109954
RPS24	0.69	0.974	0.754	0.246	0.011441
TTC14	0.66	0.974	0.745	0.255	0.011441
VPS18	0.61	0.974	0.729	0.271	0.011441
MAD1L1	1.81	0.974	0.965	0.0353	0.011441
FAM178A	-0.2	0.975	0.419	0.581	0.0109954
RGP1	-1.35	0.989	0.0881	0.912	0.00480371
FRG1	-2.93	0.424	0.00171	0.998	0.372634
PIGT	0.47	0.974	0.682	0.318	0.011441
NUP88	1.28	0.974	0.899	0.101	0.011441
SLC39A4	-1.76	0.956	0.039	0.961	0.0195421
OR4F3	0.94	0.974	0.825	0.175	0.011441
PRPF3	0.37	0.974	0.643	0.357	0.011441
MAGOH	-0.05	0.975	0.478	0.522	0.0109954
HMGA1	0.04	0.974	0.515	0.485	0.011441
POLA2	0.58	0.974	0.72	0.28	0.011441
ATRX	0.22	0.974	0.587	0.413	0.011441
HIST1H2AC	-1.83	0.934	0.0338	0.966	0.0296531
KIAA0100	0.51	0.974	0.695	0.305	0.011441
TP53BP2	-0.34	0.975	0.365	0.635	0.0109954
UBA52	0.19	0.974	0.574	0.426	0.011441
TMEM161A	-2.19	0.802	0.0142	0.986	0.0958256
DYNC1H1	-1.23	0.989	0.109	0.891	0.00480371
RBM28	-2.07	0.866	0.0194	0.981	0.0624821
RPIA	-0.44	0.977	0.33	0.67	0.0101054
SECISBP2	-1.23	0.989	0.11	0.89	0.00480371
SPECC1L	-0.99	0.989	0.161	0.839	0.00480371
C19orf44	-1.85	0.928	0.0325	0.968	0.032452
MCM6	-1.36	0.989	0.0877	0.912	0.00480371
ANAPC15	-3.89	0.0502	4.92e-05	1	1.2993
TECR	-0.29	0.975	0.384	0.616	0.0109954
LOC100506388	-0.81	0.985	0.209	0.791	0.00656377
ATAD3B	-1.49	0.989	0.0682	0.932	0.00480371
KRT14	0.85	0.974	0.801	0.199	0.011441
SMIM3	-0.59	0.98	0.277	0.723	0.00877392
TAF1A	0.39	0.974	0.653	0.347	0.011441
RNF170	-2.09	0.851	0.0184	0.982	0.0700704
ST7L	-1.04	0.989	0.149	0.851	0.00480371
PPIAL4C	0.21	0.974	0.581	0.419	0.011441
SLC25A28	-1.18	0.989	0.119	0.881	0.00480371
RFC4	-0.24	0.975	0.404	0.596	0.0109954
TNS3	0.22	0.974	0.587	0.413	0.011441
ATP5O	-0.1	0.975	0.462	0.538	0.0109954
OR5J2	-0.52	0.98	0.3	0.7	0.00877392
TAF12	-0.73	0.98	0.232	0.768	0.00877392
TCHH	0.04	0.974	0.517	0.483	0.011441
SPATA31A3	-2.35	0.758	0.0095	0.991	0.120331
FAM46A	-1.26	0.989	0.104	0.896	0.00480371
RGPD4	0.47	0.974	0.681	0.319	0.011441
EIF2B1	-0.93	0.988	0.177	0.823	0.00524306
ZFPM1	-0.87	0.987	0.192	0.808	0.00568285
DEF8	-2.53	0.665	0.00566	0.994	0.177178
ATP2B1	-1.7	0.974	0.0446	0.955	0.011441
CELF5	-0.36	0.975	0.36	0.64	0.0109954
MRPL32	0.16	0.974	0.562	0.438	0.011441
CEP57	0.76	0.974	0.778	0.222	0.011441
SCRN2	-0.57	0.98	0.283	0.717	0.00877392
BPTF	1.57	0.974	0.941	0.0585	0.011441
RHBDL1	-1.52	0.989	0.0643	0.936	0.00480371
RELL2	-0.42	0.977	0.336	0.664	0.0101054
IBA57	-1.78	0.951	0.0378	0.962	0.0218195
KRTAP10-6	-0.31	0.975	0.377	0.623	0.0109954
FAM32A	0.13	0.974	0.554	0.446	0.011441
KCNQ4	-1.14	0.989	0.127	0.873	0.00480371
RPL7A	1.31	0.974	0.905	0.0954	0.011441
SPSB2	-1.71	0.966	0.0438	0.956	0.0150229
NGDN	0.09	0.974	0.534	0.466	0.011441
TMEFF1	-0.25	0.975	0.403	0.597	0.0109954
CRABP2	0.41	0.974	0.66	0.34	0.011441
NDUFS8	-0.55	0.98	0.29	0.71	0.00877392
HDLBP	0.36	0.974	0.64	0.36	0.011441
INTS4	1.47	0.974	0.929	0.071	0.011441
ANKFY1	-0.85	0.986	0.198	0.802	0.00612309
INO80B	-0.45	0.978	0.327	0.673	0.00966115
NEDD1	0.07	0.974	0.526	0.474	0.011441
LEO1	-0.96	0.989	0.167	0.833	0.00480371
SPNS2	-1.92	0.91	0.0277	0.972	0.0409586
MRPS2	0.53	0.974	0.702	0.298	0.011441
KNTC1	0.48	0.974	0.684	0.316	0.011441
TPR	-1.91	0.91	0.0279	0.972	0.0409586
AEBP2	-1.79	0.951	0.0367	0.963	0.0218195
ZNHIT1	-2.31	0.77	0.0106	0.989	0.113509
ARHGEF12	1	0.974	0.84	0.16	0.011441
RPA1	0.24	0.974	0.594	0.406	0.011441
MCPH1	-2.42	0.73	0.00774	0.992	0.136677
NCOR2	0.31	0.974	0.622	0.378	0.011441
MMP17	0.19	0.974	0.576	0.424	0.011441
CSRP2BP	0.2	0.974	0.579	0.421	0.011441
AAMDC	-2.1	0.845	0.0177	0.982	0.0731433
KRTAP10-9	-1	0.989	0.159	0.841	0.00480371
CBS	-0.38	0.975	0.352	0.648	0.0109954
NBPF10	-1.75	0.958	0.0397	0.96	0.0186345
DEFB108B	-0.64	0.98	0.26	0.74	0.00877392
GLRX3	0.9	0.974	0.816	0.184	0.011441
SIX2	-0.72	0.98	0.236	0.764	0.00877392
WDR76	-2.03	0.879	0.0214	0.979	0.0560111
PDCL3	-0.66	0.98	0.255	0.745	0.00877392
TMEM258	-0.98	0.989	0.163	0.837	0.00480371
UBA1	0.03	0.974	0.51	0.49	0.011441
MEF2D	0.23	0.974	0.59	0.41	0.011441
POM121C	-2.58	0.644	0.005	0.995	0.191114
UBE2W	0.58	0.974	0.717	0.283	0.011441
MAPK1	-0.84	0.986	0.2	0.8	0.00612309
C1QTNF9B-AS1	-1.03	0.989	0.151	0.849	0.00480371
ZCCHC8	0.24	0.974	0.596	0.404	0.011441
CLASRP	-0.08	0.975	0.469	0.531	0.0109954
RPL37A	-0.61	0.98	0.269	0.731	0.00877392
KIF23	1.76	0.974	0.961	0.0389	0.011441
SNAPC2	1.65	0.974	0.951	0.0494	0.011441
CCDC22	1.19	0.974	0.884	0.116	0.011441
ZNF335	-0.03	0.974	0.487	0.513	0.011441
IZUMO1	-0.99	0.989	0.162	0.838	0.00480371
TMEM167A	-1.13	0.989	0.129	0.871	0.00480371
PLK1	-0.16	0.975	0.435	0.565	0.0109954
PRSS56	-2.65	0.583	0.00404	0.996	0.234331
SLC9A2	-1.31	0.989	0.0958	0.904	0.00480371
PPP4R1	0.18	0.974	0.571	0.429	0.011441
SIT1	-0.1	0.975	0.462	0.538	0.0109954
PGM3	1.38	0.974	0.917	0.0832	0.011441
XCR1	-0.2	0.975	0.421	0.579	0.0109954
ZNF619	-0.9	0.988	0.185	0.815	0.00524306
UBE2H	-0.3	0.975	0.382	0.618	0.0109954
CTAGE6	-1.45	0.989	0.0742	0.926	0.00480371
LIG3	-0.05	0.975	0.478	0.522	0.0109954
TADA2B	-0.43	0.977	0.332	0.668	0.0101054
GOLGA8R	-1.45	0.989	0.0733	0.927	0.00480371
GLOD4	-0.79	0.983	0.216	0.784	0.00744648
[truncated: 17,364 more rows]

## Sheet: d9→both
Gene	normZ	fdr	neg_p	pos_p	fdr_log10
NEDD8	-9.72	1.26e-18	1.3e-22	1	17.8996
DOHH	-7.23	3.65e-10	2.45e-13	1	9.43771
PTPMT1	-8.47	3.29e-14	1.19e-17	1	13.4828
RPP21	-8.28	1.52e-13	6.28e-17	1	12.8182
FDXR	-7	1.41e-09	1.24e-12	1	8.85078
CIAO1	-7.76	8.24e-12	4.26e-15	1	11.0841
UBA3	-10.98	4.73e-24	2.44e-28	1	23.3251
PGS1	-8.04	9.7e-13	4.51e-16	1	12.0132
LSM11	-8.58	1.59e-14	4.92e-18	1	13.7986
GPR89A	-7.06	1.01e-09	8.32e-13	1	8.99568
ADAT3	-6.76	5.88e-09	6.99e-12	1	8.23062
GTF3C5	-6.18	1.76e-07	3.18e-10	1	6.75449
VRK1	-6.68	9.35e-09	1.16e-11	1	8.02919
ADAT2	-6.53	2.33e-08	3.37e-11	1	7.63264
MFN2	-5.03	5.69e-05	2.44e-07	1	4.24489
MRE11A	-9.15	1.88e-16	2.91e-20	1	15.7258
DNLZ	-6.06	3.62e-07	6.91e-10	1	6.44129
WDR73	-7.36	1.67e-10	9.46e-14	1	9.77728
RNASEH2A	-6.55	2.01e-08	2.8e-11	1	7.6968
MCMBP	-5.7	2.26e-06	5.96e-09	1	5.64589
NAA20	-6.58	1.79e-08	2.36e-11	1	7.74715
METTL16	-5.23	2.3e-05	8.67e-08	1	4.63827
HIRA	-7.2	4.28e-10	3.1e-13	1	9.36856
DHPS	-6.43	4.21e-08	6.31e-11	1	7.37572
TEN1	-6.3	8.86e-08	1.51e-10	1	7.05257
NELFCD	-5.94	6.61e-07	1.47e-09	1	6.1798
TRMT5	-6.17	1.8e-07	3.34e-10	1	6.74473
PRMT5	-5.98	5.65e-07	1.14e-09	1	6.24795
ATP6V0C	-4.61	0.000354	2.01e-06	1	3.451
PCID2	-5.46	7.46e-06	2.39e-08	1	5.12726
RTCB	-5.38	1.13e-05	3.81e-08	1	4.94692
DNAJC11	-5.75	1.77e-06	4.57e-09	1	5.75203
MBTPS1	-5.94	6.61e-07	1.47e-09	1	6.1798
PGAM1	-4.89	0.000109	5.04e-07	1	3.96257
GTF3C4	-4.71	0.000232	1.23e-06	1	3.63451
KDSR	-5.65	2.97e-06	8.13e-09	1	5.52724
NUBP2	-6.34	7.36e-08	1.14e-10	1	7.13312
NAE1	-9.07	2.76e-16	5.7e-20	1	15.5591
AASDHPPT	-6.31	8.28e-08	1.37e-10	1	7.08197
ALG13	-4.54	0.000472	2.88e-06	1	3.32606
CHD4	-6.27	1.01e-07	1.77e-10	1	6.99568
PPP4C	-6.86	3.59e-09	3.33e-12	1	8.44491
OBFC1	-5.87	9.17e-07	2.18e-09	1	6.03763
FEN1	-5.46	7.46e-06	2.35e-08	1	5.12726
DPH6	-5.12	3.83e-05	1.56e-07	1	4.4168
RTEL1	-5.56	4.45e-06	1.31e-08	1	5.35164
HSCB	-6.78	5.21e-09	5.92e-12	1	8.28316
METTL1	-5.31	1.58e-05	5.47e-08	1	4.80134
CENPM	-5.78	1.5e-06	3.8e-09	1	5.82391
NHLRC2	-5.87	9.17e-07	2.23e-09	1	6.03763
TAMM41	-6.81	4.47e-09	4.84e-12	1	8.34969
SCAP	-4.35	0.000969	6.85e-06	1	3.01368
VPS45	-5.1	4.15e-05	1.72e-07	1	4.38195
DOLPP1	-4.46	0.000628	4.12e-06	1	3.20204
LIG1	-5.56	4.49e-06	1.34e-08	1	5.34775
CHURC1-FNTB	-5.63	3.17e-06	8.85e-09	1	5.49894
RAD51B	-6.83	4.13e-09	4.27e-12	1	8.38405
OPA1	-5.61	3.65e-06	1.04e-08	1	5.43771
TELO2	-5.59	4e-06	1.16e-08	1	5.39794
SMC6	-5.26	2e-05	7.25e-08	1	4.69897
TOMM20	-5.35	1.26e-05	4.29e-08	1	4.89963
PRMT1	-4.94	8.52e-05	3.83e-07	1	4.06956
VWA9	-4.9	0.000103	4.73e-07	1	3.98716
EIF6	-5.17	2.98e-05	1.15e-07	1	4.52578
OXSM	-6.58	1.79e-08	2.4e-11	1	7.74715
FNTB	-4.83	0.000146	6.96e-07	1	3.83565
NAA25	-5.95	6.42e-07	1.36e-09	1	6.19246
RFT1	-4.81	0.000158	7.69e-07	1	3.80134
XRCC3	-5.24	2.19e-05	8.14e-08	1	4.65956
N6AMT1	-3.97	0.00366	3.65e-05	1	2.43652
RAD50	-4.49	0.000563	3.49e-06	1	3.24949
MIS18A	-5.87	9.17e-07	2.15e-09	1	6.03763
ZCRB1	-4.66	0.000285	1.56e-06	1	3.54516
SBDS	-6.32	8.28e-08	1.33e-10	1	7.08197
ELOF1	-4.09	0.00251	2.19e-05	1	2.60033
ACTR8	-4.54	0.000472	2.87e-06	1	3.32606
HSP90B1	-4.28	0.00124	9.17e-06	1	2.90658
DDX55	-5.1	4.15e-05	1.74e-07	1	4.38195
DKC1	-4.69	0.000247	1.34e-06	1	3.6073
CTC1	-3.41	0.0211	0.000319	1	1.67572
TRIAP1	-5.56	4.52e-06	1.38e-08	1	5.34486
GRPEL1	-4.06	0.00269	2.41e-05	1	2.57025
ARMC7	-4.61	0.000354	2.01e-06	1	3.451
DHRSX	-5.67	2.73e-06	7.33e-09	1	5.56384
WDR92	-4	0.00327	3.12e-05	1	2.48545
PGK1	-4	0.00333	3.23e-05	1	2.47756
CDAN1	-4.46	0.000625	4.04e-06	1	3.20412
ERCC2	-4.8	0.000163	8.08e-07	1	3.78781
NELFB	-4.93	9.17e-05	4.17e-07	1	4.03763
RPP30	-4.44	0.000674	4.46e-06	1	3.17134
PPA1	-5.19	2.81e-05	1.08e-07	1	4.55129
TRMT61A	-5.14	3.43e-05	1.36e-07	1	4.46471
TNPO1	-5.41	9.59e-06	3.12e-08	1	5.01818
GUK1	-4.48	0.000604	3.77e-06	1	3.21896
NDOR1	-3.66	0.00989	0.000126	1	2.0048
PIK3C3	-3.2	0.0381	0.000681	0.999	1.41908
IARS2	-5.39	1.04e-05	3.43e-08	1	4.98297
RNASEH2B	-4.78	0.000171	8.59e-07	1	3.767
ZPR1	-4.22	0.00158	1.23e-05	1	2.80134
NHP2	-5.3	1.69e-05	5.92e-08	1	4.77211
RBBP4	-4.96	7.97e-05	3.54e-07	1	4.09854
DIS3	-4.12	0.00229	1.92e-05	1	2.64016
SEPT7	-4.29	0.00124	9.06e-06	1	2.90658
ATP6V1D	-4.43	0.000698	4.66e-06	1	3.15614
SSB	-4.58	0.0004	2.31e-06	1	3.39794
SRP9	-4.41	0.000744	5.07e-06	1	3.12843
MSTO1	-4.33	0.00103	7.43e-06	1	2.98716
TAF1B	-4.16	0.00202	1.62e-05	1	2.69465
XPO5	-4.82	0.000146	7.03e-07	1	3.83565
PGAM4	-3.35	0.0255	0.000406	1	1.59346
DR1	-4.15	0.00205	1.68e-05	1	2.68825
WDR18	-5.02	6.05e-05	2.63e-07	1	4.21824
ALG1	-4.58	0.0004	2.33e-06	1	3.39794
UBA2	-4.4	0.000806	5.54e-06	1	3.09366
C15orf41	-4.25	0.00139	1.05e-05	1	2.85699
LONP1	-5.24	2.16e-05	7.92e-08	1	4.66555
ATM	-7.07	9.72e-10	7.53e-13	1	9.01233
CFAP20	-3.93	0.00413	4.33e-05	1	2.38405
NSMCE1	-4.23	0.0015	1.16e-05	1	2.82391
WDR77	-3.64	0.0105	0.000139	1	1.97881
CHTF8	-5.92	6.89e-07	1.56e-09	1	6.16178
HAUS5	-4.13	0.00219	1.82e-05	1	2.65956
RMI1	-4.8	0.000163	7.98e-07	1	3.78781
MIPEP	-2.71	0.14	0.00339	0.997	0.853872
TOP3A	-4.07	0.0026	2.31e-05	1	2.58503
ARPC4	-3.73	0.00798	9.44e-05	1	2.098
GNB2L1	-3.99	0.00345	3.37e-05	1	2.46218
MESDC2	-4.2	0.00172	1.35e-05	1	2.76447
ASUN	-3.82	0.00603	6.7e-05	1	2.21968
DDX1	-4.72	0.000228	1.2e-06	1	3.64207
CHCHD4	-4.27	0.00128	9.56e-06	1	2.89279
MECR	-6.05	3.79e-07	7.45e-10	1	6.42136
DHX36	-4.58	0.000401	2.36e-06	1	3.39686
PPP6C	-4.15	0.00202	1.63e-05	1	2.69465
GNB1L	-4.05	0.00279	2.57e-05	1	2.5544
THG1L	-4.16	0.00199	1.59e-05	1	2.70115
PUS3	-3.96	0.00372	3.73e-05	1	2.42946
TRMT6	-4.66	0.000286	1.58e-06	1	3.54363
WDHD1	-3.64	0.0104	0.000134	1	1.98297
ELP2	-3.87	0.005	5.34e-05	1	2.30103
DDOST	-3.29	0.03	0.000505	0.999	1.52288
CENPN	-3.41	0.0217	0.000329	1	1.66354
ELAC2	-4.33	0.00103	7.37e-06	1	2.98716
SPATA5	-3.29	0.0298	0.000495	1	1.52578
ITGB5	-2.8	0.112	0.00252	0.997	0.950782
TBCA	-4.04	0.00283	2.63e-05	1	2.54821
BUB1B	-4.13	0.0022	1.84e-05	1	2.65758
NR2C2AP	-4.13	0.00219	1.81e-05	1	2.65956
TPI1	-3.61	0.0115	0.000155	1	1.9393
CCDC84	-4.2	0.00172	1.34e-05	1	2.76447
SNRNP35	-2.91	0.0848	0.0018	0.998	1.0716
RPP25L	-3.67	0.00964	0.000121	1	2.01592
TXNL4B	-4.33	0.00102	7.3e-06	1	2.9914
MOCS3	-4	0.00332	3.18e-05	1	2.47886
GEMIN6	-3.77	0.00716	8.32e-05	1	2.14509
C7orf26	-3.47	0.0177	0.000259	1	1.75203
WDR1	-4.05	0.00279	2.54e-05	1	2.5544
EXOSC7	-3.8	0.00647	7.28e-05	1	2.1891
CDIPT	-4.84	0.000138	6.49e-07	1	3.86012
NUDT21	-3.64	0.0104	0.000135	1	1.98297
TARDBP	-3.58	0.0124	0.000169	1	1.90658
NOP10	-3.95	0.00386	3.89e-05	1	2.41341
DPH5	-2.16	0.414	0.0155	0.985	0.383
FDX1L	-3.15	0.0453	0.00083	0.999	1.3439
SNUPN	-3.8	0.00643	7.2e-05	1	2.19179
CPSF4	-5.01	6.05e-05	2.65e-07	1	4.21824
MAP2K5	-2.7	0.141	0.00344	0.997	0.850781
PSMG3	-3.69	0.00928	0.000114	1	2.03245
CSNK1A1	-3.82	0.00603	6.69e-05	1	2.21968
PFDN5	-4.64	0.000307	1.71e-06	1	3.51286
AIFM1	-3.57	0.0127	0.000178	1	1.8962
ELP5	-3.79	0.00671	7.65e-05	1	2.17328
ZNHIT3	-4.1	0.00239	2.04e-05	1	2.6216
XRCC6	-4.08	0.00258	2.26e-05	1	2.58838
ARL2	-3.98	0.00351	3.44e-05	1	2.45469
EEF1G	-4.18	0.00183	1.45e-05	1	2.73755
RPF2	-4.03	0.00294	2.78e-05	1	2.53165
TPRKB	-4.57	0.000408	2.42e-06	1	3.38934
STRAP	-3.66	0.00997	0.000128	1	2.0013
RAD51D	-4.11	0.00237	2.01e-05	1	2.62525
METTL14	-4.48	0.000606	3.82e-06	1	3.21753
PPP2R4	-4.25	0.0014	1.06e-05	1	2.85387
CTDNEP1	-4.43	0.00071	4.8e-06	1	3.14874
GTF3C6	-3.71	0.00874	0.000106	1	2.05849
MYH9	-3.77	0.00716	8.28e-05	1	2.14509
SPATA5L1	-3.44	0.0193	0.000287	1	1.71444
HAUS7	-5.28	1.81e-05	6.43e-08	1	4.74232
NCAPD2	-3.9	0.00451	4.77e-05	1	2.34582
GPR89B	-5.51	5.93e-06	1.84e-08	1	5.22695
DNAJC8	-3.58	0.0125	0.000171	1	1.90309
SRD5A3	-3.73	0.00818	9.72e-05	1	2.08725
CAPZB	-3.64	0.0104	0.000136	1	1.98297
FAM98B	-3.16	0.0426	0.000778	0.999	1.37059
SRP14	-3.83	0.00576	6.33e-05	1	2.23958
TAF1C	-4.38	0.000845	5.89e-06	1	3.07314
MNAT1	-2.77	0.118	0.00276	0.997	0.928118
FAM96B	-3.68	0.0093	0.000115	1	2.03152
UHRF1	-4.37	0.000902	6.34e-06	1	3.04479
ATP6V1F	-3.21	0.0371	0.000653	0.999	1.43063
METAP2	-3.07	0.0561	0.00108	0.999	1.25104
NAA15	-2.82	0.106	0.00238	0.998	0.974694
ORAOV1	-4.06	0.00275	2.47e-05	1	2.56067
PNKP	-4.04	0.00289	2.72e-05	1	2.5391
TSEN15	-2.9	0.0868	0.00186	0.998	1.06148
VMP1	-3.71	0.00868	0.000104	1	2.06148
VPS52	-4.7	0.000238	1.28e-06	1	3.62342
DNAJA3	-4.25	0.0014	1.07e-05	1	2.85387
ELMO2	-4.05	0.00279	2.56e-05	1	2.5544
MOB4	-3.37	0.0244	0.000381	1	1.61261
TIMM10	-3.23	0.0354	0.000618	0.999	1.451
NPM1	-3.68	0.0093	0.000115	1	2.03152
POU2F1	-3.31	0.0281	0.000459	1	1.55129
TXN	-3.94	0.00399	4.1e-05	1	2.39903
COPS5	-2.98	0.0716	0.00144	0.999	1.14509
CRLS1	-2.78	0.118	0.00276	0.997	0.928118
ILK	-3.19	0.039	0.000703	0.999	1.40894
RPP14	-4.04	0.00289	2.71e-05	1	2.5391
UBE2N	-4.28	0.00124	9.19e-06	1	2.90658
POP1	-3.57	0.0126	0.000175	1	1.89963
MBTPS2	-3.64	0.0105	0.000139	1	1.97881
PRELID1	-3.32	0.028	0.000453	1	1.55284
ACTR2	-3.98	0.00356	3.52e-05	1	2.44855
SAMM50	-2.94	0.0786	0.00164	0.998	1.10458
GEMIN4	-4.76	0.000185	9.46e-07	1	3.73283
SMC5	-4.76	0.000185	9.45e-07	1	3.73283
SOD1	-3.67	0.00958	0.00012	1	2.01863
C2orf49	-2.4	0.269	0.00819	0.992	0.570248
HUS1	-3.77	0.0071	8.17e-05	1	2.14874
ELAVL1	-3.74	0.00785	9.24e-05	1	2.10513
CINP	-3.07	0.0561	0.00108	0.999	1.25104
ATP6V1C1	-3.69	0.00916	0.000112	1	2.0381
EXOSC4	-3.42	0.0207	0.000308	1	1.68403
RHEB	-3.25	0.0331	0.000573	0.999	1.48017
DUT	-4.54	0.00046	2.75e-06	1	3.33724
RABGGTB	-3.93	0.00406	4.22e-05	1	2.39147
UBA6	-4.09	0.00251	2.19e-05	1	2.60033
ILF2	-3.65	0.0101	0.00013	1	1.99568
INO80	-3.36	0.0246	0.000386	1	1.60906
DOLK	-3.71	0.00874	0.000105	1	2.05849
DHX33	-3.93	0.00411	4.29e-05	1	2.38616
VEZT	-3.42	0.0211	0.000318	1	1.67572
ATP6V1A	-3.13	0.0477	0.000879	0.999	1.32148
DNAJC2	-2.76	0.123	0.0029	0.997	0.910095
WDR61	-2.66	0.155	0.00391	0.996	0.809668
NUBP1	-3.47	0.0178	0.000261	1	1.74958
DNMT1	-2.62	0.168	0.00438	0.996	0.774691
NOL9	-3.31	0.0282	0.000464	1	1.54975
ARMC5	-5.16	3.2e-05	1.26e-07	1	4.49485
CENPI	-3.07	0.0555	0.00106	0.999	1.25571
SYS1	-3.17	0.0416	0.000756	0.999	1.38091
PELO	-3.28	0.0311	0.000528	0.999	1.50724
PRC1	-3.58	0.0126	0.000175	1	1.89963
EMC2	-2.31	0.316	0.0104	0.99	0.500313
DHX9	-3.33	0.0273	0.000439	1	1.56384
METAP1	-2.77	0.118	0.00277	0.997	0.928118
SKA2	-4.09	0.00251	2.19e-05	1	2.60033
TPT1	-3.62	0.0109	0.000146	1	1.96257
NOC4L	-3.51	0.0153	0.000222	1	1.81531
WDR5	-3.32	0.0281	0.000457	1	1.55129
RNH1	-3.64	0.0105	0.000138	1	1.97881
ALG6	-2.48	0.225	0.00653	0.993	0.647817
PFDN2	-3.91	0.00439	4.63e-05	1	2.35754
HDAC3	-2.49	0.222	0.00643	0.994	0.653647
LETM1	-3.42	0.0209	0.000313	1	1.67985
RNF20	-2.71	0.14	0.00341	0.997	0.853872
PAK2	-2.25	0.352	0.0121	0.988	0.453457
POLR1E	-3.77	0.00701	8.04e-05	1	2.15428
MAU2	-3.79	0.00671	7.63e-05	1	2.17328
CTU1	-3.58	0.0125	0.00017	1	1.90309
RAD1	-4.46	0.000628	4.11e-06	1	3.20204
STT3A	-2.59	0.179	0.00484	0.995	0.747147
TIPRL	-5.13	3.66e-05	1.47e-07	1	4.43652
RNF8	-4.09	0.0025	2.14e-05	1	2.60206
GFER	-3.58	0.0125	0.000173	1	1.90309
GGPS1	-3.32	0.0275	0.000442	1	1.56067
CARS	-2.98	0.0719	0.00146	0.999	1.14327
KRR1	-2.97	0.073	0.00148	0.999	1.13668
STK11	-4.04	0.00283	2.62e-05	1	2.54821
SRSF7	-2.79	0.115	0.00264	0.997	0.939302
POLR3H	-3.3	0.0295	0.000489	1	1.53018
CTNNBL1	-3.03	0.0615	0.00121	0.999	1.21112
NUDCD3	-2.77	0.12	0.00282	0.997	0.920819
ELP6	-2.87	0.0949	0.00208	0.998	1.02273
ASCC3	-3.97	0.00357	3.54e-05	1	2.44733
TAF2	-3.86	0.00526	5.65e-05	1	2.27901
POT1	-2.74	0.131	0.00312	0.997	0.882729
CD2BP2	-2.85	0.0993	0.0022	0.998	1.00305
WDR82	-3.33	0.0271	0.000433	1	1.56703
WRAP53	-3.37	0.0241	0.000375	1	1.61798
ZBTB17	-1.96	0.566	0.0248	0.975	0.247184
UXT	-3.68	0.00945	0.000118	1	2.02457
RAD51C	-3.63	0.0106	0.000142	1	1.97469
TRAIP	-4.08	0.00258	2.28e-05	1	2.58838
RFC2	-3.95	0.00389	3.94e-05	1	2.41005
TMEM199	-2.01	0.526	0.0223	0.978	0.279014
CENPA	-3.57	0.0127	0.000177	1	1.8962
PCBP1	-4.72	0.000222	1.16e-06	1	3.65365
ARPC2	-3.25	0.0332	0.000576	0.999	1.47886
GTF2H4	-3.04	0.0609	0.00119	0.999	1.21538
DPAGT1	-2.87	0.0943	0.00206	0.998	1.02549
MMS19	-4.32	0.00109	7.91e-06	1	2.96257
GNL3	-2.91	0.0851	0.00181	0.998	1.07007
GEMIN8	-3.79	0.00656	7.42e-05	1	2.1831
BTF3	-2.67	0.153	0.00384	0.996	0.815309
RFC3	-3.66	0.00992	0.000127	1	2.00349
C9orf114	-3.35	0.0255	0.000405	1	1.59346
TIMM9	-3.63	0.0105	0.00014	1	1.97881
DBR1	-3.4	0.0219	0.000335	1	1.65956
SEPT2	-2.55	0.194	0.00542	0.995	0.712198
CHTF18	-4.52	0.000501	3.08e-06	1	3.30016
CPSF3	-2.88	0.0921	0.002	0.998	1.03574
UNC45A	-3.26	0.0324	0.000556	0.999	1.48945
PSMG1	-3.49	0.0166	0.000242	1	1.77989
PPIE	-3.3	0.0295	0.000488	1	1.53018
WDR83	-4.05	0.00279	2.55e-05	1	2.5544
DSCC1	-4.38	0.000843	5.84e-06	1	3.07417
RSL1D1	-3.7	0.00893	0.000108	1	2.04915
DNM2	-3.75	0.00764	8.95e-05	1	2.11691
TBCD	-3.26	0.0324	0.000556	0.999	1.48945
WASH1	-2.82	0.108	0.00242	0.998	0.966576
C14orf80	-2.81	0.11	0.00246	0.998	0.958607
METTL3	-3.34	0.0262	0.000418	1	1.5817
CHAF1B	-3.24	0.0349	0.000607	0.999	1.45717
PELP1	-2.63	0.166	0.00432	0.996	0.779892
SEC63	-2.57	0.184	0.00508	0.995	0.735182
DPH3	-3.12	0.0489	0.000911	0.999	1.31069
THOC3	-2.68	0.148	0.00364	0.996	0.829738
TTI1	-3.29	0.03	0.000503	0.999	1.52288
SMARCA5	-3.06	0.0573	0.00111	0.999	1.24185
TOE1	-3.75	0.00751	8.76e-05	1	2.12436
EIF3H	-4.47	0.000622	3.98e-06	1	3.20621
DDX6	-2.9	0.0861	0.00184	0.998	1.065
ATP6V1E1	-2.45	0.241	0.00715	0.993	0.617983
PDCD5	-2.97	0.0739	0.00151	0.998	1.13136
MED12	-2.63	0.165	0.00425	0.996	0.782516
POLR1D	-2.07	0.478	0.0191	0.981	0.320572
C4orf27	-8.96	6.47e-16	1.67e-19	1	15.1891
SSU72	-3.52	0.0148	0.000213	1	1.82974
NUP35	-2.55	0.192	0.00535	0.995	0.716699
CCDC115	-3.94	0.00394	4.01e-05	1	2.4045
PFDN1	-4.15	0.00205	1.67e-05	1	2.68825
POLR3K	-2.68	0.149	0.0037	0.996	0.826814
MRTO4	-3.22	0.0368	0.000646	0.999	1.43415
RSU1	-1.33	0.895	0.0912	0.909	0.048177
ORC5	-2.88	0.091	0.00197	0.998	1.04096
HSPD1	-3.21	0.0378	0.000672	0.999	1.42251
PSMG2	-2.61	0.173	0.00458	0.995	0.761954
PPIL1	-5.05	5.33e-05	2.26e-07	1	4.27327
NOL12	-3.09	0.0532	0.00101	0.999	1.27409
OSGEP	-3.22	0.0362	0.000633	0.999	1.44129
DPM1	-3.1	0.052	0.000982	0.999	1.284
DENR	-3	0.0669	0.00134	0.999	1.17457
TP53RK	-2.15	0.416	0.0156	0.984	0.380907
INTS6	-3.57	0.0128	0.000181	1	1.89279
CSNK2A1	-2.72	0.137	0.00329	0.997	0.863279
DYNLRB1	-2.78	0.117	0.0027	0.997	0.931814
DCTN5	-3.31	0.0282	0.000463	1	1.54975
XPOT	-3.13	0.0468	0.00086	0.999	1.32975
DDX54	-3.36	0.0247	0.00039	1	1.6073
TRRAP	-2.77	0.119	0.0028	0.997	0.924453
PMF1-BGLAP	-3.54	0.014	0.000199	1	1.85387
RAD9A	-4.43	0.000698	4.68e-06	1	3.15614
PMF1	-2.74	0.128	0.00303	0.997	0.89279
XRN1	-3.32	0.0281	0.000456	1	1.55129
PPP1R8	-3.57	0.0127	0.000179	1	1.8962
PWP1	-4	0.00333	3.22e-05	1	2.47756
SAP18	-2.64	0.16	0.00412	0.996	0.79588
ACTL6A	-3.08	0.054	0.00103	0.999	1.26761
GINS2	-3.37	0.0244	0.000382	1	1.61261
CCDC101	-3.58	0.0125	0.000171	1	1.90309
WDR36	-2.94	0.0779	0.00162	0.998	1.10846
CHD1L	-6.85	3.66e-09	3.59e-12	1	8.43652
AK6	-2.79	0.114	0.0026	0.997	0.943095
UBE2I	-2.97	0.0739	0.0015	0.998	1.13136
PRKDC	-3.31	0.0283	0.000466	1	1.54821
IPO11	-2.96	0.0755	0.00155	0.998	1.12205
GAPDH	-2.92	0.0841	0.00177	0.998	1.0752
SETD1A	-1.79	0.734	0.037	0.963	0.134304
SLMAP	-2.83	0.104	0.00232	0.998	0.982967
ACTR5	-2.8	0.114	0.00258	0.997	0.943095
EXOSC2	-3.05	0.0592	0.00115	0.999	1.22768
GABPA	-2.34	0.301	0.00975	0.99	0.521434
COPS4	-3.67	0.00972	0.000123	1	2.01233
GEMIN2	-3	0.0682	0.00137	0.999	1.16622
ANAPC13	-2.96	0.0745	0.00153	0.998	1.12784
TOMM40	-3.4	0.0217	0.000331	1	1.66354
CUL2	-2.41	0.264	0.00792	0.992	0.578396
THAP11	-2.66	0.156	0.00395	0.996	0.806875
SS18L2	-2.59	0.178	0.00476	0.995	0.74958
TTC27	-2.65	0.158	0.00402	0.996	0.801343
EXOC8	-1.64	0.881	0.0502	0.95	0.0550241
RBBP5	-2.91	0.0848	0.0018	0.998	1.0716
MIS12	-2.38	0.279	0.00871	0.991	0.554396
CDC42	-2.09	0.461	0.0181	0.982	0.336299
CTCF	-2.67	0.152	0.00381	0.996	0.818156
WDR4	-2.92	0.0841	0.00178	0.998	1.0752
RECQL4	-2.01	0.523	0.0221	0.978	0.281498
HUWE1	-3.85	0.00546	5.95e-05	1	2.26281
NSMCE2	-2.54	0.195	0.00548	0.995	0.709965
SNRNP40	-3.67	0.00956	0.000119	1	2.01954
CDH2	-2.01	0.526	0.0223	0.978	0.279014
PFN1	-3.07	0.0555	0.00107	0.999	1.25571
DIMT1	-2.1	0.458	0.018	0.982	0.339135
GRWD1	-1.73	0.798	0.0422	0.958	0.0979971
ALG2	-2.69	0.146	0.00359	0.996	0.835647
VMA21	-3.37	0.024	0.000373	1	1.61979
PLK4	-2.32	0.307	0.0101	0.99	0.512862
IMP4	-3.26	0.0328	0.000565	0.999	1.48413
DDX51	-3.18	0.0409	0.000741	0.999	1.38828
ATP6V1B2	-2.68	0.148	0.00367	0.996	0.829738
PMPCB	-3.81	0.00624	6.96e-05	1	2.20482
NOP16	-2.91	0.0844	0.00179	0.998	1.07366
MRGBP	-1.92	0.597	0.0273	0.973	0.224026
PRPF4	-2.28	0.333	0.0113	0.989	0.477556
OIP5	-3.21	0.0378	0.000671	0.999	1.42251
IMP3	-2.22	0.373	0.0131	0.987	0.428291
PYROXD1	-3.38	0.0233	0.000359	1	1.63264
XRCC4	-2.82	0.107	0.00239	0.998	0.970616
CLP1	-1.82	0.699	0.0343	0.966	0.155523
VPS36	-2.18	0.397	0.0145	0.986	0.401209
SRSF6	-2.16	0.414	0.0155	0.985	0.383
PARVA	-1.86	0.66	0.0316	0.968	0.180456
IMMT	-3.68	0.00938	0.000116	1	2.0278
ACTR6	-2.62	0.168	0.00438	0.996	0.774691
OSTC	-1.94	0.588	0.0265	0.974	0.230623
ANAPC11	-3.1	0.0517	0.000974	0.999	1.28651
YAE1D1	-3.11	0.0492	0.000922	0.999	1.30803
DDX59	-3.29	0.03	0.000501	0.999	1.52288
RNASEH2C	-3.49	0.0166	0.000241	1	1.77989
PTK2	-2.9	0.0881	0.00189	0.998	1.05502
HAUS6	-2.7	0.142	0.00347	0.997	0.847712
MLST8	-2.19	0.396	0.0144	0.986	0.402305
NDNL2	-3.93	0.00406	4.22e-05	1	2.39147
ZMAT5	-1.72	0.8	0.0426	0.957	0.09691
LYRM4	-2.47	0.229	0.00672	0.993	0.640165
TUT1	-2.2	0.386	0.0139	0.986	0.413413
MMGT1	-2.63	0.165	0.00428	0.996	0.782516
EFTUD1	-2.59	0.178	0.00479	0.995	0.74958
PWP2	-2.55	0.193	0.0054	0.995	0.714443
HSPA9	-2.68	0.149	0.00369	0.996	0.826814
CENPK	-3.28	0.031	0.000524	0.999	1.50864
MAPK7	-2.38	0.276	0.00858	0.991	0.559091
C11orf57	-2.25	0.353	0.0121	0.988	0.452225
YARS	-2.67	0.152	0.0038	0.996	0.818156
FNBP4	-1.74	0.777	0.0406	0.959	0.109579
GTF2H1	-1.76	0.759	0.0393	0.961	0.119758
TMA16	-2.76	0.122	0.00288	0.997	0.91364
TAF8	-2.53	0.2	0.00567	0.994	0.69897
ZBTB8OS	-2.7	0.142	0.00348	0.997	0.847712
SASS6	-2.41	0.266	0.008	0.992	0.575118
FUBP1	-2.13	0.436	0.0168	0.983	0.360514
COG4	-2.95	0.0774	0.0016	0.998	1.11126
HSPA14	-3.28	0.0311	0.000528	0.999	1.50724
LSM10	-3.54	0.0141	0.000201	1	1.85078
ISCU	-2.73	0.132	0.00315	0.997	0.879426
NOB1	-2.48	0.227	0.00666	0.993	0.643974
ENO1	-2.13	0.436	0.0167	0.983	0.360514
CD3EAP	-2.19	0.396	0.0144	0.986	0.402305
SMC3	-2.38	0.276	0.00855	0.991	0.559091
COPS6	-3.53	0.0145	0.000207	1	1.83863
FNTA	-2.92	0.0836	0.00175	0.998	1.07779
COPS3	-2.23	0.366	0.0128	0.987	0.436519
RPN1	-2.59	0.178	0.00478	0.995	0.74958
TCEB2	-3.46	0.018	0.000266	1	1.74473
XRCC2	-3.88	0.00482	5.13e-05	1	2.31695
TTC4	-2.78	0.117	0.0027	0.997	0.931814
GTF2H3	-2.99	0.0692	0.00139	0.999	1.15989
PSMD13	-2.58	0.179	0.00488	0.995	0.747147
BUB3	-3.64	0.0105	0.000137	1	1.97881
SLC35A2	-1.98	0.554	0.0241	0.976	0.25649
MED18	-3.05	0.0592	0.00115	0.999	1.22768
NCAPG2	-2.27	0.343	0.0116	0.988	0.464706
NOL10	-2.63	0.166	0.00432	0.996	0.779892
PSMD4	-2.99	0.0698	0.0014	0.999	1.15614
GABPB1	-2.12	0.437	0.0169	0.983	0.359519
KIF18A	-1.69	0.833	0.0454	0.955	0.079355
UFSP2	-3.66	0.00997	0.000128	1	2.0013
EMC4	-2.36	0.287	0.00909	0.991	0.542118
GINS4	-2.52	0.207	0.00594	0.994	0.68403
NUP133	-2.33	0.307	0.00996	0.99	0.512862
NOP56	-2	0.534	0.0229	0.977	0.272459
NFS1	-2.31	0.316	0.0104	0.99	0.500313
RPS5	-1.94	0.585	0.0262	0.974	0.232844
SYMPK	-2.8	0.114	0.00259	0.997	0.943095
CDK7	-2.34	0.3	0.00971	0.99	0.522879
WDR43	-2.14	0.423	0.016	0.984	0.37366
RIOK1	-2.17	0.406	0.0151	0.985	0.391474
CPSF2	-2.59	0.178	0.00482	0.995	0.74958
PI4KA	-2.06	0.489	0.0199	0.98	0.310691
ATP5E	-2.39	0.271	0.00834	0.992	0.567031
ROMO1	-2.19	0.396	0.0144	0.986	0.402305
ENY2	-3.85	0.0054	5.86e-05	1	2.26761
ZNF622	-2.95	0.0768	0.00159	0.998	1.11464
HSPE1-MOB4	-2.53	0.2	0.00566	0.994	0.69897
RTFDC1	-2.19	0.396	0.0144	0.986	0.402305
ASH2L	-1.79	0.728	0.0364	0.964	0.137869
UBL5	-2.33	0.307	0.01	0.99	0.512862
RSL24D1	-2.33	0.307	0.01	0.99	0.512862
SNAPC1	-2.24	0.36	0.0124	0.988	0.443697
TRMT112	-2.62	0.167	0.00435	0.996	0.777284
PPP2CA	-2.72	0.135	0.00324	0.997	0.869666
ATP6AP2	-2.11	0.449	0.0175	0.982	0.347754
MAK16	-2.92	0.0838	0.00176	0.998	1.07676
RAB6A	-3.35	0.0255	0.000403	1	1.59346
CIRH1A	-1.88	0.64	0.0301	0.97	0.19382
GTF3A	-2.47	0.228	0.0067	0.993	0.642065
CERS2	-2.05	0.497	0.0204	0.98	0.303644
EMC7	-1.97	0.554	0.0241	0.976	0.25649
NAA10	-2.34	0.3	0.00967	0.99	0.522879
CHMP5	-2.35	0.291	0.00927	0.991	0.536107
DNAJC17	-1.9	0.625	0.029	0.971	0.20412
LSG1	-2.06	0.489	0.0199	0.98	0.310691
C19orf52	-2.38	0.279	0.00868	0.991	0.554396
UTP3	-1.95	0.578	0.0259	0.974	0.238072
MGAT1	-2.41	0.266	0.00801	0.992	0.575118
NCAPG	-2.6	0.175	0.00466	0.995	0.756962
CENPW	-3.19	0.039	0.000703	0.999	1.40894
IPO9	-2.48	0.226	0.00659	0.993	0.645892
DDX52	-2.35	0.291	0.00928	0.991	0.536107
GPX4	-2.86	0.0957	0.0021	0.998	1.01909
PRPF40A	-2.06	0.486	0.0197	0.98	0.313364
NCBP1	-2.66	0.155	0.00391	0.996	0.809668
HNRNPH1	-2.79	0.115	0.00263	0.997	0.939302
SIN3A	-2.54	0.199	0.0056	0.994	0.701147
FCF1	-2.06	0.485	0.0196	0.98	0.314258
MAEA	-3.85	0.0054	5.83e-05	1	2.26761
BOP1	-2.79	0.116	0.00267	0.997	0.935542
NCKAP1	-2.31	0.318	0.0105	0.989	0.497573
PPME1	-3.42	0.0211	0.000318	1	1.67572
SRPRB	-2.19	0.391	0.0141	0.986	0.407823
MCRS1	-2.06	0.484	0.0195	0.981	0.315155
RPL28	-2.61	0.172	0.00455	0.995	0.764472
IKBKAP	-3.01	0.0665	0.00132	0.999	1.17718
EXOSC5	-2.46	0.233	0.00686	0.993	0.632644
RPL7L1	-2	0.53	0.0226	0.977	0.275724
C1orf109	-2.95	0.0759	0.00156	0.998	1.11976
KDM8	-3.85	0.0055	6.03e-05	1	2.25964
RPAIN	-2.51	0.211	0.00608	0.994	0.675718
TAF7	-3.27	0.0314	0.000535	0.999	1.50307
TIMM13	-2.6	0.175	0.00468	0.995	0.756962
DCLRE1B	-3.29	0.03	0.000505	0.999	1.52288
LSM12	-3.41	0.0217	0.00033	1	1.66354
STT3B	-2.04	0.504	0.0208	0.979	0.297569
TUBB	-2.62	0.17	0.00445	0.996	0.769551
ERH	-1.56	0.895	0.0595	0.941	0.048177
USO1	-2.39	0.271	0.00833	0.992	0.567031
ARIH1	-4.74	0.000202	1.04e-06	1	3.69465
HNRNPL	-2.56	0.187	0.00519	0.995	0.728158
SRF	-3.26	0.0326	0.000561	0.999	1.48678
UCHL5	-2.89	0.0881	0.0019	0.998	1.05502
TERF1	-2.13	0.436	0.0168	0.983	0.360514
DCTN6	-2.4	0.27	0.00825	0.992	0.568636
NBN	-5.82	1.21e-06	2.99e-09	1	5.91721
VPS53	-2.45	0.242	0.00718	0.993	0.616185
POLR1A	-2.59	0.179	0.00485	0.995	0.747147
TRAPPC1	-2.64	0.162	0.00417	0.996	0.790485
RCL1	-2.4	0.268	0.00814	0.992	0.571865
PTAR1	-2.24	0.36	0.0125	0.988	0.443697
CSK	-2.2	0.384	0.0138	0.986	0.415669
FBL	-1.95	0.574	0.0254	0.975	0.241088
PRPF38B	-1.63	0.895	0.052	0.948	0.048177
SLX4	-2.85	0.0997	0.00221	0.998	1.0013
NCBP2	-2.34	0.297	0.00952	0.99	0.527244
C12orf45	-2.36	0.287	0.00904	0.991	0.542118
MAD2L2	-1.99	0.538	0.0232	0.977	0.269218
EXOC7	-2.18	0.401	0.0148	0.985	0.396856
PKM	-2	0.532	0.0227	0.977	0.274088
POLR3C	-2.45	0.243	0.00723	0.993	0.614394
CRK	-2.16	0.412	0.0154	0.985	0.385103
CLNS1A	-1.95	0.572	0.0253	0.975	0.242604
MUS81	-5.95	6.42e-07	1.35e-09	1	6.19246
SKP2	-3.12	0.0489	0.000911	0.999	1.31069
ADAR	-2.57	0.183	0.00505	0.995	0.737549
XRCC5	-2.69	0.147	0.00361	0.996	0.832683
TAF6	-2.4	0.271	0.00829	0.992	0.567031
DPY30	-2.18	0.397	0.0146	0.985	0.401209
UTP6	-1.88	0.64	0.0301	0.97	0.19382
FAM103A1	-2.24	0.36	0.0124	0.988	0.443697
VARS	-2.51	0.21	0.00603	0.994	0.677781
C16orf59	-1.37	0.895	0.0852	0.915	0.048177
SEH1L	-2.34	0.3	0.00965	0.99	0.522879
EIF3I	-2.29	0.33	0.0111	0.989	0.481486
SNRNP25	-2.37	0.282	0.00885	0.991	0.549751
POLR1B	-2.38	0.279	0.00868	0.991	0.554396
SNAPC5	-2.66	0.154	0.00389	0.996	0.812479
PPP1R7	-2.55	0.194	0.00545	0.995	0.712198
USP10	-1.48	0.895	0.0693	0.931	0.048177
MCM2	-3.21	0.0378	0.000673	0.999	1.42251
CSTF1	-2.36	0.287	0.0091	0.991	0.542118
GFM1	-1.4	0.895	0.0801	0.92	0.048177
PMPCA	-2.36	0.29	0.00919	0.991	0.537602
KIAA0196	-1.74	0.782	0.0411	0.959	0.106793
EIF4G1	-2.22	0.377	0.0133	0.987	0.423659
EIF4E	-2.52	0.207	0.00594	0.994	0.68403
ANKRD20A3	-1.97	0.563	0.0246	0.975	0.249492
ACACA	-1.96	0.568	0.025	0.975	0.245652
MYC	-1.81	0.711	0.0354	0.965	0.14813
EIF4A1	-2.67	0.151	0.00377	0.996	0.821023
CMTR1	-3.13	0.0478	0.000884	0.999	1.32057
PES1	-2.32	0.311	0.0102	0.99	0.50724
PFDN4	-1.95	0.577	0.0258	0.974	0.238824
SHFM1	-2.64	0.162	0.00418	0.996	0.790485
SRSF1	-1.5	0.895	0.0667	0.933	0.048177
ECHS1	-2.92	0.0835	0.00175	0.998	1.07831
WDR24	-2.15	0.418	0.0157	0.984	0.378824
HAUS8	-2.53	0.2	0.00564	0.994	0.69897
DCAF13	-2.35	0.291	0.00927	0.991	0.536107
GPN2	-2.41	0.267	0.00807	0.992	0.573489
CSE1L	-2.62	0.17	0.00444	0.996	0.769551
CHMP7	-1.82	0.702	0.0346	0.965	0.153663
ZWINT	-2.24	0.362	0.0126	0.987	0.441291
PHB	-2.16	0.414	0.0154	0.985	0.383
SSRP1	-2.48	0.227	0.00663	0.993	0.643974
SPC24	-1.65	0.877	0.0497	0.95	0.0570004
ARGLU1	-1.58	0.895	0.0573	0.943	0.048177
HJURP	-3.94	0.00397	4.06e-05	1	2.40121
RPN2	-2.6	0.174	0.00463	0.995	0.759451
IPO7	-2.07	0.479	0.0192	0.981	0.319664
DHX37	-1.92	0.605	0.0277	0.972	0.218245
BARD1	-4.03	0.00296	2.81e-05	1	2.52871
ATP2A2	-2.14	0.425	0.0161	0.984	0.371611
ATXN7L3	-3.11	0.0492	0.00092	0.999	1.30803
RPL15	-1.66	0.86	0.0481	0.952	0.0655015
STUB1	-1.96	0.572	0.0252	0.975	0.242604
TADA3	-2.4	0.268	0.00813	0.992	0.571865
TONSL	-1.22	0.895	0.112	0.888	0.048177
COG2	-2.31	0.316	0.0104	0.99	0.500313
DARS	-1.95	0.575	0.0256	0.974	0.240332
PRKRIR	-2.39	0.272	0.00837	0.992	0.565431
PIK3R4	-2.14	0.431	0.0164	0.984	0.365523
ASNA1	-1.4	0.895	0.0805	0.919	0.048177
RNASEK	-1.77	0.742	0.038	0.962	0.129596
C17orf70	-3.17	0.0421	0.000767	0.999	1.37572
BCAS2	-1.6	0.895	0.0551	0.945	0.048177
QARS	-1.87	0.649	0.0308	0.969	0.187755
GNA12	-2.93	0.0814	0.0017	0.998	1.08938
ERCC4	-2.24	0.36	0.0125	0.988	0.443697
NOL6	-1.98	0.553	0.024	0.976	0.257275
CTU2	-1.85	0.674	0.0325	0.968	0.17134
MIOS	-1.75	0.774	0.0404	0.96	0.111259
C10orf76	-1.18	0.895	0.12	0.88	0.048177
PPIL2	-2.66	0.155	0.00392	0.996	0.809668
ORC3	-1.87	0.65	0.031	0.969	0.187087
CPSF6	-2.02	0.514	0.0215	0.979	0.289037
DDX46	-2.01	0.528	0.0224	0.978	0.277366
RCC1	-2.11	0.446	0.0174	0.983	0.350665
ABCE1	-1.78	0.735	0.0373	0.963	0.133713
SNRPD2	-1.66	0.867	0.0489	0.951	0.0619809
ATRIP	-3.08	0.0545	0.00104	0.999	1.2636
ANAPC5	-2.06	0.489	0.0199	0.98	0.310691
NLE1	-2.04	0.498	0.0205	0.979	0.302771
POP7	-1.62	0.895	0.0524	0.948	0.048177
BCCIP	-1.37	0.895	0.0846	0.915	0.048177
ERCC3	-2.65	0.16	0.00408	0.996	0.79588
HNRNPK	-1.82	0.697	0.0341	0.966	0.156767
NSL1	-1.48	0.895	0.0692	0.931	0.048177
RPS28	-1.98	0.552	0.0239	0.976	0.258061
PRPF31	-3.52	0.0151	0.000217	1	1.82102
UBR4	-1.8	0.717	0.0357	0.964	0.144481
CCDC53	-1.79	0.734	0.0369	0.963	0.134304
XRN2	-2.88	0.0921	0.00201	0.998	1.03574
MARS	-2.07	0.481	0.0194	0.981	0.317855
SRSF11	-2.3	0.323	0.0108	0.989	0.490797
THOC2	-2.02	0.514	0.0216	0.978	0.289037
RAPGEF2	-1.58	0.895	0.0569	0.943	0.048177
NOLC1	-1.05	0.895	0.147	0.853	0.048177
ICMT	-2.39	0.273	0.00843	0.992	0.563837
RFC5	-2.83	0.104	0.0023	0.998	0.982967
ATP5D	-2.1	0.452	0.0177	0.982	0.344862
TSR3	-2.22	0.377	0.0134	0.987	0.423659
SNF8	-1.96	0.569	0.025	0.975	0.244888
PTPN1	-2.97	0.0739	0.00151	0.998	1.13136
DROSHA	-2.32	0.31	0.0102	0.99	0.508638
MATR3	-2.27	0.338	0.0115	0.989	0.471083
LENG8	-1.66	0.862	0.0484	0.952	0.0644927
RTTN	-2.78	0.118	0.00275	0.997	0.928118
KRAS	-1.93	0.589	0.0266	0.973	0.229885
DOCK5	-2.57	0.183	0.00506	0.995	0.737549
WRB	-1.87	0.649	0.0307	0.969	0.187755
TBL1XR1	-1.58	0.895	0.0571	0.943	0.048177
CEP120	-1.79	0.729	0.0365	0.963	0.137272
TCEB1	-1.87	0.648	0.0306	0.969	0.188425
SACS	-1.81	0.71	0.035	0.965	0.148742
TBCE	-2.04	0.503	0.0208	0.979	0.298432
TEAD1	-2.23	0.366	0.0128	0.987	0.436519
ZFP36L1	-2.29	0.33	0.0111	0.989	0.481486
TBCB	-1.85	0.666	0.032	0.968	0.176526
KRI1	-1.61	0.895	0.0538	0.946	0.048177
TCEA1	-1.64	0.889	0.0509	0.949	0.0510982
EIF5A	-2.31	0.318	0.0105	0.989	0.497573
RNF103-CHMP3	-2.3	0.323	0.0108	0.989	0.490797
ARPC3	-1.62	0.895	0.0526	0.947	0.048177
SEC61B	-1.9	0.619	0.0285	0.972	0.208309
MAD2L1	-1.88	0.64	0.03	0.97	0.19382
LAGE3	-2.31	0.318	0.0105	0.989	0.497573
CHMP4B	-1.8	0.724	0.0362	0.964	0.140261
CABIN1	-2.73	0.132	0.00315	0.997	0.879426
WTAP	-1.46	0.895	0.0725	0.928	0.048177
EXOC5	-2.11	0.445	0.0173	0.983	0.35164
CENPJ	-1.54	0.895	0.0621	0.938	0.048177
POP4	-1.65	0.874	0.0495	0.95	0.0584886
RPS18	-1.68	0.836	0.046	0.954	0.0777937
DDX10	-2.53	0.202	0.00572	0.994	0.694649
MEN1	-2.13	0.436	0.0168	0.983	0.360514
HSD17B12	-1.77	0.749	0.0384	0.962	0.125518
NOC2L	-1.98	0.548	0.0237	0.976	0.261219
APITD1	-1.57	0.895	0.0578	0.942	0.048177
CRCP	-1.41	0.895	0.0794	0.921	0.048177
RPS12	-1.51	0.895	0.0652	0.935	0.048177
SPC25	-1.63	0.895	0.052	0.948	0.048177
POLD2	-2.18	0.401	0.0147	0.985	0.396856
USP5	-1.96	0.572	0.0253	0.975	0.242604
TUBD1	-1.87	0.651	0.0311	0.969	0.186419
LSM4	-1.83	0.693	0.0338	0.966	0.159267
TUBA1B	-1.36	0.895	0.0876	0.912	0.048177
WDR55	-2.49	0.221	0.0064	0.994	0.655608
DDX42	-2.78	0.118	0.00275	0.997	0.928118
ALG3	-0.96	0.895	0.167	0.833	0.048177
G6PD	-1.99	0.536	0.0231	0.977	0.270835
NAA35	-1.78	0.735	0.0373	0.963	0.133713
ABCF1	-1.61	0.895	0.0541	0.946	0.048177
KIAA1033	-2.08	0.475	0.0189	0.981	0.323306
GEMIN7	-3	0.0666	0.00133	0.999	1.17653
COMMD2	-2.11	0.45	0.0176	0.982	0.346787
HNRNPD	-1.04	0.895	0.15	0.85	0.048177
SETDB1	-2.88	0.0908	0.00196	0.998	1.04191
PKN2	-2.03	0.507	0.0211	0.979	0.294992
POLR2L	-2.51	0.21	0.00604	0.994	0.677781
CKS1B	-3.11	0.0492	0.000924	0.999	1.30803
HAUS1	-3.03	0.0614	0.00121	0.999	1.21183
INTS1	-2.4	0.27	0.00824	0.992	0.568636
WBSCR22	-2.02	0.515	0.0217	0.978	0.288193
FANCI	-3.21	0.0376	0.000664	0.999	1.42481
RPP38	-2.11	0.45	0.0176	0.982	0.346787
SETD2	-2.08	0.47	0.0186	0.981	0.327902
HSPA8	-2.53	0.201	0.0057	0.994	0.696804
LPAR1	-1.88	0.64	0.03	0.97	0.19382
CDK6	-2	0.533	0.0228	0.977	0.273273
KIAA1429	-1.52	0.895	0.0639	0.936	0.048177
WDR33	-2.29	0.329	0.011	0.989	0.482804
WDR12	-2.03	0.509	0.0212	0.979	0.293282
RPS23	-2.41	0.264	0.00792	0.992	0.578396
NARFL	-2.61	0.17	0.00446	0.996	0.769551
ABCB7	-1.67	0.848	0.0472	0.953	0.0716041
RNMT	-3.03	0.0628	0.00124	0.999	1.20204
GNB1	-1.29	0.895	0.0983	0.902	0.048177
WDR25	-2.26	0.348	0.0118	0.988	0.458421
COPB2	-1.08	0.895	0.14	0.86	0.048177
RANGAP1	-2.12	0.437	0.0169	0.983	0.359519
DAD1	-2.14	0.431	0.0164	0.984	0.365523
EIF2B3	-1.5	0.895	0.0665	0.933	0.048177
PAFAH1B1	-1.33	0.895	0.0917	0.908	0.048177
NACC1	-1.72	0.798	0.0423	0.958	0.0979971
YBX1	-1.93	0.589	0.0267	0.973	0.229885
CMPK1	-2.03	0.507	0.0211	0.979	0.294992
CCT7	-2.58	0.179	0.00488	0.995	0.747147
ORC4	-2.56	0.188	0.00523	0.995	0.725842
YEATS4	-2.16	0.41	0.0153	0.985	0.387216
MPDU1	-2.14	0.425	0.0161	0.984	0.371611
UBE3D	-2.52	0.207	0.00593	0.994	0.68403
SET	-1.55	0.895	0.0606	0.939	0.048177
UPF2	-2	0.532	0.0227	0.977	0.274088
NSMCE4A	-2.68	0.149	0.00368	0.996	0.826814
BRCA1	-3.39	0.0228	0.000352	1	1.64207
PSENEN	-2.11	0.45	0.0176	0.982	0.346787
GOLT1B	-2.21	0.38	0.0135	0.986	0.420216
HSPE1	-2	0.531	0.0227	0.977	0.274905
SUPV3L1	-1.48	0.895	0.0693	0.931	0.048177
ACTR10	-1.75	0.774	0.0404	0.96	0.111259
UTP20	-1.79	0.73	0.0367	0.963	0.136677
MARCH6	-0.78	0.886	0.218	0.782	0.0525663
EDC4	-1.81	0.71	0.035	0.965	0.148742
TMCO6	-1.68	0.836	0.046	0.954	0.0777937
FARSA	-1.96	0.566	0.0248	0.975	0.247184
POLR3B	-1.83	0.687	0.0333	0.967	0.163043
CREB1	-1.57	0.895	0.0588	0.941	0.048177
DDX21	-2.07	0.48	0.0193	0.981	0.318759
C3orf17	-2.86	0.0963	0.00212	0.998	1.01637
CDK4	-2.36	0.287	0.00903	0.991	0.542118
THOC7	-0.94	0.895	0.173	0.827	0.048177
PAK4	-1.66	0.863	0.0486	0.951	0.0639892
GTPBP4	-1.87	0.65	0.0309	0.969	0.187087
EIF5B	-2.26	0.35	0.012	0.988	0.455932
URB1	-2.52	0.207	0.00589	0.994	0.68403
SUGP1	-1.74	0.785	0.0413	0.959	0.10513
BRD2	-1.57	0.895	0.0583	0.942	0.048177
ZFC3H1	-1.72	0.806	0.0429	0.957	0.093665
ILF3	-2.73	0.131	0.00313	0.997	0.882729
NVL	-1.45	0.895	0.0734	0.927	0.048177
PDCD2	-3.04	0.0609	0.0012	0.999	1.21538
PPWD1	-2.4	0.268	0.00813	0.992	0.571865
FAM210A	-1.58	0.895	0.0572	0.943	0.048177
NRD1	-1.48	0.895	0.0693	0.931	0.048177
TERF2	-1.66	0.86	0.0482	0.952	0.0655015
ITGAV	-2.08	0.47	0.0186	0.981	0.327902
RPL39	-0.86	0.895	0.194	0.806	0.048177
COMMD4	-1.81	0.71	0.0351	0.965	0.148742
TLN1	-2.48	0.227	0.00664	0.993	0.643974
INPP5K	-2.47	0.23	0.00677	0.993	0.638272
URI1	-2	0.535	0.023	0.977	0.271646
DDX41	-2.58	0.183	0.00501	0.995	0.737549
COL4A3BP	-1.7	0.828	0.045	0.955	0.0819697
PPIH	-1.82	0.702	0.0345	0.965	0.153663
UBE2V1	-1.19	0.895	0.118	0.882	0.048177
DLG5	-2.38	0.276	0.00857	0.991	0.559091
NELFA	-1.93	0.593	0.027	0.973	0.226945
SF3B1	-2.14	0.425	0.0161	0.984	0.371611
DUSP12	-2.64	0.16	0.00409	0.996	0.79588
PGGT1B	-1.7	0.824	0.0444	0.956	0.0840728
CFDP1	-1.06	0.895	0.144	0.856	0.048177
SUPT4H1	-1.87	0.651	0.0311	0.969	0.186419
OGT	-2.05	0.491	0.02	0.98	0.308919
POLG	-1.76	0.756	0.0391	0.961	0.121478
FARSB	-2.24	0.36	0.0125	0.988	0.443697
ANAPC10	-2.37	0.281	0.00879	0.991	0.551294
PPP2R1A	-1.56	0.895	0.0595	0.941	0.048177
CCT8	-2.13	0.436	0.0167	0.983	0.360514
DDX11	-1.16	0.895	0.124	0.876	0.048177
RNF40	-2.57	0.184	0.00509	0.995	0.735182
EIF3F	-2.18	0.397	0.0145	0.985	0.401209
PRKRA	-1.09	0.895	0.137	0.863	0.048177
UBE4B	-2.02	0.515	0.0217	0.978	0.288193
TUBGCP2	-1.22	0.895	0.112	0.888	0.048177
MCM5	-3.56	0.0132	0.000187	1	1.87943
HARS	-1.75	0.773	0.0402	0.96	0.111821
RPLP2	-2.07	0.477	0.019	0.981	0.321482
RCE1	-2.28	0.333	0.0112	0.989	0.477556
SPTLC1	-1.87	0.649	0.0308	0.969	0.187755
XAB2	-2.26	0.349	0.0119	0.988	0.457175
KTI12	-2.21	0.379	0.0134	0.987	0.421361
RPTOR	-2.18	0.401	0.0148	0.985	0.396856
ZNRD1	-1.83	0.69	0.0336	0.966	0.161151
ARF1	-2.21	0.38	0.0135	0.986	0.420216
ATP6AP1	-1.3	0.895	0.0969	0.903	0.048177
CSTF3	-2.05	0.492	0.0202	0.98	0.308035
HMGCS1	-1.07	0.895	0.143	0.857	0.048177
PKMYT1	-2.85	0.0991	0.00218	0.998	1.00393
TRAPPC5	-1.93	0.589	0.0267	0.973	0.229885
URM1	-2.33	0.307	0.01	0.99	0.512862
PAK1IP1	-2.3	0.323	0.0107	0.989	0.490797
EIF1AD	-1.88	0.637	0.0298	0.97	0.195861
ARHGEF7	-1.51	0.895	0.0651	0.935	0.048177
LUC7L3	-2.41	0.267	0.00806	0.992	0.573489
MRPS12	-1.56	0.895	0.0596	0.94	0.048177
CPSF1	-2.21	0.38	0.0136	0.986	0.420216
RPS19	-2.28	0.333	0.0113	0.989	0.477556
ISG20L2	-1.78	0.736	0.0375	0.963	0.133122
UBE2L3	-3.63	0.0105	0.000141	1	1.97881
NUP160	-1.04	0.895	0.15	0.85	0.048177
ACTR3	-2.07	0.479	0.0192	0.981	0.319664
GPN3	-1.7	0.82	0.0441	0.956	0.0861861
ATR	-2.24	0.362	0.0126	0.987	0.441291
CEBPZ	-1.36	0.895	0.0863	0.914	0.048177
SRP19	-2.72	0.135	0.00325	0.997	0.869666
UBTF	-2.55	0.192	0.00535	0.995	0.716699
WDR75	-1.78	0.735	0.0373	0.963	0.133713
NEK1	-2.43	0.256	0.00765	0.992	0.59176
TRAPPC11	-1.78	0.736	0.0374	0.963	0.133122
CLTC	-1.71	0.814	0.0435	0.957	0.0893756
C19orf25	-2.37	0.284	0.00892	0.991	0.546682
RIC8A	-1.54	0.895	0.062	0.938	0.048177
HBS1L	-1.81	0.71	0.0351	0.965	0.148742
MAPRE1	-1.69	0.833	0.0455	0.955	0.079355
TANGO6	-1.95	0.575	0.0256	0.974	0.240332
MCM7	-1.23	0.895	0.11	0.89	0.048177
GLMN	-2.72	0.137	0.00331	0.997	0.863279
PIKFYVE	-1.97	0.555	0.0242	0.976	0.255707
EWSR1	-2.37	0.284	0.00894	0.991	0.546682
CENPO	-2.71	0.14	0.00338	0.997	0.853872
RPS16	-2.59	0.178	0.00482	0.995	0.74958
CENPH	-1.85	0.669	0.0321	0.968	0.174574
CCDC94	-2.8	0.114	0.00258	0.997	0.943095
CSNK2B	-1.92	0.598	0.0274	0.973	0.223299
RPLP1	-1.33	0.895	0.0911	0.909	0.048177
PSMC5	-1.73	0.794	0.0419	0.958	0.100179
MCAT	-2.19	0.396	0.0144	0.986	0.402305
UNC50	-1.3	0.895	0.0976	0.902	0.048177
DCPS	-1.46	0.895	0.0717	0.928	0.048177
PPP1R11	-1.47	0.895	0.0711	0.929	0.048177
RPL36A-HNRNPH2	-1.29	0.895	0.0978	0.902	0.048177
NOP2	-1.64	0.882	0.0504	0.95	0.0545314
NAA50	-2.12	0.442	0.0172	0.983	0.354578
COG7	-1.54	0.895	0.0618	0.938	0.048177
LTV1	-2.12	0.438	0.017	0.983	0.358526
POLRMT	-1.12	0.895	0.132	0.868	0.048177
MARK3	-0.99	0.895	0.161	0.839	0.048177
MED21	-0.72	0.875	0.234	0.766	0.0579919
DRAP1	-1.98	0.551	0.0239	0.976	0.258848
C10orf2	-1.97	0.564	0.0246	0.975	0.248721
RANBP1	-1.89	0.633	0.0295	0.971	0.198596
LOC101060389	-1.2	0.895	0.116	0.884	0.048177
NAT10	-2.28	0.336	0.0114	0.989	0.473661
DHX35	-2.04	0.505	0.0209	0.979	0.296709
YKT6	-2.42	0.263	0.00787	0.992	0.580044
ALDOA	-1.11	0.895	0.133	0.867	0.048177
HNRNPU	-2.06	0.486	0.0197	0.98	0.313364
BIRC6	-1.37	0.895	0.086	0.914	0.048177
RRM1	-2.24	0.362	0.0126	0.987	0.441291
SRSF10	-4.15	0.00203	1.65e-05	1	2.6925
MRPL42	-1.62	0.895	0.053	0.947	0.048177
VEZF1	-1.3	0.895	0.0976	0.902	0.048177
SNRPB2	-1.32	0.895	0.094	0.906	0.048177
ZBTB11	-1.61	0.895	0.0542	0.946	0.048177
XRCC1	-7.28	2.65e-10	1.64e-13	1	9.57675
NUP85	-1.59	0.895	0.0556	0.944	0.048177
PDPK1	-1.9	0.619	0.0285	0.971	0.208309
PARN	-1.67	0.853	0.0477	0.952	0.069051
CAPRIN1	-1.6	0.895	0.0545	0.945	0.048177
SMG8	-2.09	0.468	0.0184	0.982	0.329754
HAUS3	-1.22	0.895	0.111	0.889	0.048177
SMG6	-1.26	0.895	0.104	0.896	0.048177
VPS51	-2.67	0.151	0.00376	0.996	0.821023
CTDP1	-1.11	0.895	0.134	0.866	0.048177
EMC6	-2.35	0.295	0.00945	0.991	0.530178
GMPPB	-1.86	0.66	0.0316	0.968	0.180456
TIMM22	-2.06	0.486	0.0197	0.98	0.313364
ARFRP1	-1.9	0.624	0.0289	0.971	0.204815
DDX20	-1.84	0.68	0.0329	0.967	0.167491
TOMM22	-1.84	0.678	0.0328	0.967	0.16877
FOSL1	-2.13	0.431	0.0164	0.984	0.365523
TAF13	-4.58	0.0004	2.32e-06	1	3.39794
DNAJC13	-1.14	0.895	0.128	0.872	0.048177
ANKRD20A1	-1.58	0.895	0.0576	0.942	0.048177
SKP1	-2.58	0.181	0.00495	0.995	0.742321
TSEN54	-2.46	0.234	0.00692	0.993	0.630784
RPS6	-1.32	0.895	0.0933	0.907	0.048177
TIMM50	-0.89	0.895	0.188	0.812	0.048177
GTF2F1	-1.43	0.895	0.0762	0.924	0.048177
MED9	-1.69	0.833	0.0455	0.955	0.079355
POLG2	-1.19	0.895	0.117	0.883	0.048177
RPS15A	-1.76	0.754	0.0389	0.961	0.122629
KIF2A	-1.9	0.62	0.0286	0.971	0.207608
SKIV2L2	-1.95	0.577	0.0258	0.974	0.238824
BANP	-2.22	0.373	0.0131	0.987	0.428291
FAU	-1.66	0.862	0.0484	0.952	0.0644927
E4F1	-1.25	0.895	0.105	0.895	0.048177
CHMP3	-2.05	0.492	0.0201	0.98	0.308035
PDCL	-1.28	0.895	0.0994	0.901	0.048177
SHOC2	-1.46	0.895	0.0724	0.928	0.048177
TMEM30A	-2.08	0.47	0.0186	0.981	0.327902
VARS2	-1.51	0.895	0.0655	0.935	0.048177
ELP3	-2.37	0.281	0.00879	0.991	0.551294
INTS7	-1.17	0.895	0.121	0.879	0.048177
FANCB	-2.6	0.176	0.00472	0.995	0.754487
SPDYE2	-1.24	0.895	0.107	0.893	0.048177
ERCC1	-1.55	0.895	0.0609	0.939	0.048177
RER1	-1.37	0.895	0.0851	0.915	0.048177
TSEN34	-1.51	0.895	0.0657	0.934	0.048177
WDR3	-1.73	0.796	0.042	0.958	0.0990869
SURF6	-2.03	0.507	0.021	0.979	0.294992
BRK1	-1.31	0.895	0.0948	0.905	0.048177
CENPL	-1.6	0.895	0.0551	0.945	0.048177
COG5	-1.22	0.895	0.11	0.89	0.048177
IPO13	-1.11	0.895	0.133	0.867	0.048177
SMC2	-2.08	0.471	0.0187	0.981	0.326979
EIF2B2	-2.22	0.373	0.0131	0.987	0.428291
DOCK7	-1.98	0.551	0.0239	0.976	0.258848
COMMD3	-1.94	0.587	0.0263	0.974	0.231362
HYOU1	-1.87	0.65	0.0309	0.969	0.187087
RPL21	-1.78	0.735	0.0374	0.963	0.133713
SNX32	-0.91	0.895	0.181	0.819	0.048177
CENPT	-1.89	0.634	0.0296	0.97	0.197911
EIF3CL	-1.28	0.895	0.101	0.899	0.048177
CNOT3	-2.81	0.111	0.0025	0.998	0.954677
ACTR1A	-1.92	0.598	0.0274	0.973	0.223299
SDE2	-1.45	0.895	0.0734	0.927	0.048177
NCL	-2.02	0.516	0.0218	0.978	0.28735
RPL19	-1.25	0.895	0.106	0.894	0.048177
MCM3	-1.55	0.895	0.0602	0.94	0.048177
ARCN1	-1.01	0.895	0.155	0.845	0.048177
TTC37	-1.25	0.895	0.105	0.895	0.048177
IST1	-1.64	0.881	0.0502	0.95	0.0550241
ZNF131	-1.49	0.895	0.0682	0.932	0.048177
EEFSEC	-1.89	0.633	0.0294	0.971	0.198596
SHQ1	-2.22	0.373	0.0131	0.987	0.428291
RPS15	-1.73	0.797	0.0421	0.958	0.0985417
EIF5	-1.78	0.742	0.0379	0.962	0.129596
HEATR1	-1.95	0.572	0.0253	0.975	0.242604
PCYT1A	-1.68	0.84	0.0465	0.954	0.0757207
HEATR3	-1.03	0.895	0.15	0.85	0.048177
NUP50	-0.95	0.895	0.17	0.83	0.048177
PRPF38A	-1.9	0.62	0.0287	0.971	0.207608
TTI2	-2.13	0.436	0.0166	0.983	0.360514
AKIRIN2	-1.21	0.895	0.113	0.887	0.048177
C16orf62	-2.02	0.516	0.0217	0.978	0.28735
YARS2	-1.4	0.895	0.0802	0.92	0.048177
JTB	-1.5	0.895	0.0669	0.933	0.048177
NCAPD3	-1.5	0.895	0.0665	0.934	0.048177
MED24	-1.39	0.895	0.0816	0.918	0.048177
OST4	-1.42	0.895	0.0777	0.922	0.048177
LSM6	-1.81	0.71	0.0353	0.965	0.148742
SUPT16H	-1.45	0.895	0.0734	0.927	0.048177
ALG1L2	-1.56	0.895	0.06	0.94	0.048177
FZR1	-2.45	0.243	0.00723	0.993	0.614394
PHAX	-1.12	0.895	0.131	0.869	0.048177
MED19	-0.8	0.89	0.212	0.788	0.05061
CEPT1	-1.55	0.895	0.061	0.939	0.048177
NSA2	-1.27	0.895	0.101	0.899	0.048177
MRPL15	-1.49	0.895	0.0679	0.932	0.048177
RAC1	-1.5	0.895	0.0668	0.933	0.048177
STIL	-2.18	0.401	0.0148	0.985	0.396856
PPP1R12A	-1.75	0.774	0.0404	0.96	0.111259
NARS2	-1.62	0.895	0.0524	0.948	0.048177
KRTAP5-6	-1.67	0.846	0.0471	0.953	0.0726296
LHFPL3	-0.82	0.895	0.206	0.794	0.048177
PSMA1	-1.51	0.895	0.0661	0.934	0.048177
CCT3	-1.57	0.895	0.0588	0.941	0.048177
UBC	-1.3	0.895	0.0968	0.903	0.048177
SFR1	-1.77	0.75	0.0386	0.961	0.124939
UTP23	-2.02	0.514	0.0215	0.978	0.289037
IARS	-1.65	0.879	0.0499	0.95	0.0560111
TAPT1	-2.05	0.49	0.02	0.98	0.309804
IWS1	-1.93	0.589	0.0267	0.973	0.229885
HIST1H2BI	-1.53	0.895	0.063	0.937	0.048177
LEMD3	-2.16	0.414	0.0155	0.984	0.383
USE1	-2.13	0.436	0.0167	0.983	0.360514
EMC3	-1.81	0.71	0.0352	0.965	0.148742
GID8	-1.99	0.545	0.0235	0.976	0.263603
EIF3E	-2.8	0.114	0.00258	0.997	0.943095
GINS1	-2.26	0.349	0.0119	0.988	0.457175
MED8	-1.93	0.591	0.0269	0.973	0.228413
PCBP2	-1.59	0.895	0.0556	0.944	0.048177
GOLPH3	-0.71	0.873	0.238	0.762	0.0589858
HINFP	-1.52	0.895	0.0638	0.936	0.048177
ZNF574	-2.33	0.307	0.01	0.99	0.512862
CCNA2	-1.57	0.895	0.0588	0.941	0.048177
GTF2A2	-3.12	0.0481	0.000892	0.999	1.31785
CHORDC1	-0.91	0.895	0.181	0.819	0.048177
RABGGTA	-1.4	0.895	0.0811	0.919	0.048177
NUP93	-1.06	0.895	0.144	0.856	0.048177
MED23	-0.96	0.895	0.167	0.833	0.048177
EIF3C	-0.98	0.895	0.163	0.837	0.048177
PNO1	-1.83	0.696	0.034	0.966	0.157391
NSF	-1.22	0.895	0.111	0.889	0.048177
EARS2	-1.51	0.895	0.0659	0.934	0.048177
NIP7	-1.74	0.783	0.0411	0.959	0.106238
FANCL	-2.52	0.207	0.00594	0.994	0.68403
RRP12	-2.04	0.502	0.0207	0.979	0.299296
WDR44	-1.09	0.895	0.139	0.861	0.048177
EXOSC10	-1.34	0.895	0.0906	0.909	0.048177
GTF3C3	-1.83	0.688	0.0335	0.967	0.162412
GTF2E2	-1.26	0.895	0.104	0.896	0.048177
FAM157A	-1.84	0.683	0.0331	0.967	0.165579
SNRPG	-1.76	0.754	0.0389	0.961	0.122629
TEX10	-1.53	0.895	0.0628	0.937	0.048177
KARS	-1.17	0.895	0.122	0.878	0.048177
C21orf2	-2.34	0.297	0.00953	0.99	0.527244
PHB2	-2	0.529	0.0225	0.978	0.276544
CNEP1R1	-2.21	0.38	0.0136	0.986	0.420216
STAG1	-2.89	0.0899	0.00194	0.998	1.04624
SAMD14	-0.53	0.837	0.298	0.702	0.0772745
MPHOSPH10	-0.89	0.895	0.188	0.812	0.048177
BANF1	-1.68	0.843	0.0467	0.953	0.0741724
TRIP10	-0.77	0.884	0.22	0.78	0.0535477
POLR1C	-1.99	0.538	0.0232	0.977	0.269218
ANKLE2	-1.72	0.799	0.0424	0.958	0.0974532
LSM5	-2.21	0.381	0.0137	0.986	0.419075
RPS25	-2.17	0.402	0.0149	0.985	0.395774
PRCC	-1.16	0.895	0.124	0.876	0.048177
VPS16	-1.7	0.826	0.0446	0.955	0.08302
PSMB3	-1.36	0.895	0.0866	0.913	0.048177
NOP58	-1.89	0.628	0.0292	0.971	0.20204
FXN	-2.13	0.436	0.0168	0.983	0.360514
UBA5	-2.35	0.293	0.00936	0.991	0.533132
ECD	-1.52	0.895	0.0642	0.936	0.048177
INTS12	-1.59	0.895	0.0557	0.944	0.048177
OTUD5	-3.42	0.0209	0.000312	1	1.67985
POLE3	-2.15	0.418	0.0158	0.984	0.378824
RAD17	-2.57	0.183	0.00505	0.995	0.737549
WDR7	-1.67	0.853	0.0477	0.952	0.069051
ERCC6L	-1.71	0.82	0.044	0.956	0.0861861
CEP85	-1.57	0.895	0.0577	0.942	0.048177
ESPL1	-1.46	0.895	0.0716	0.928	0.048177
MFAP1	-0.62	0.853	0.269	0.731	0.069051
NBAS	-0.36	0.813	0.359	0.641	0.0899095
SMC1A	-1.63	0.895	0.0518	0.948	0.048177
USP22	-1.61	0.895	0.0539	0.946	0.048177
TRIO	-1.27	0.895	0.102	0.898	0.048177
RPL32	-1.69	0.832	0.0453	0.955	0.0798767
FEM1C	-1.8	0.727	0.0363	0.964	0.138466
AFG3L2	-2.22	0.373	0.0131	0.987	0.428291
DDX49	-1.81	0.71	0.0352	0.965	0.148742
RBM39	-1.09	0.895	0.138	0.862	0.048177
COG3	-1.83	0.693	0.0338	0.966	0.159267
ATRN	-0.33	0.809	0.371	0.629	0.0920515
PDRG1	-1.51	0.895	0.0658	0.934	0.048177
URB2	-2.01	0.523	0.0221	0.978	0.281498
AP1G1	-1.84	0.683	0.033	0.967	0.165579
COMMD8	-1.55	0.895	0.0603	0.94	0.048177
BECN1	-1.01	0.895	0.157	0.843	0.048177
SMPD4	-1.68	0.836	0.046	0.954	0.0777937
C21orf59	-1.07	0.895	0.141	0.859	0.048177
SAP130	-1.78	0.739	0.0378	0.962	0.131356
CTBP2	-1.63	0.895	0.0519	0.948	0.048177
PAX6	-1.17	0.895	0.12	0.88	0.048177
PRIM2	-1.95	0.577	0.0258	0.974	0.238824
MINK1	-0.69	0.869	0.244	0.756	0.0609802
SEC61A1	-1.94	0.582	0.0261	0.974	0.235077
PRKRIP1	-2.58	0.179	0.00489	0.995	0.747147
CCAR1	-1.78	0.735	0.0371	0.963	0.133713
ZW10	-1.31	0.895	0.0952	0.905	0.048177
GATB	-1.12	0.895	0.132	0.868	0.048177
SEPSECS	-1.71	0.82	0.0441	0.956	0.0861861
PALB2	-1.65	0.874	0.0495	0.951	0.0584886
YLPM1	-1.43	0.895	0.0765	0.924	0.048177
THAP1	-1.29	0.895	0.099	0.901	0.048177
EXOSC9	-1.4	0.895	0.0813	0.919	0.048177
TUBA1C	-1.51	0.895	0.0661	0.934	0.048177
RPL6	-0.94	0.895	0.175	0.825	0.048177
NUP155	-1.77	0.75	0.0386	0.961	0.124939
RRP36	-1.33	0.895	0.0913	0.909	0.048177
MRPL44	-0.97	0.895	0.166	0.834	0.048177
PHF5A	-1.43	0.895	0.0769	0.923	0.048177
GOLGA6L1	-1.44	0.895	0.0752	0.925	0.048177
ATAD5	-1.35	0.895	0.0881	0.912	0.048177
CCNH	-1.81	0.711	0.0354	0.965	0.14813
CDC23	-1.43	0.895	0.077	0.923	0.048177
ATL2	-1.03	0.895	0.151	0.849	0.048177
UBTD1	-0.81	0.892	0.209	0.791	0.0496351
DTYMK	-1.46	0.895	0.0715	0.928	0.048177
GTF2H2C	-1.39	0.895	0.0816	0.918	0.048177
PRPF19	-1.51	0.895	0.0654	0.935	0.048177
FAM65A	-0.97	0.895	0.165	0.835	0.048177
MARK2	-1.28	0.895	0.0995	0.901	0.048177
CBWD3	-1.57	0.895	0.0583	0.942	0.048177
CSNK2A2	-0.31	0.809	0.378	0.622	0.0920515
GOLGA8J	-1.37	0.895	0.0859	0.914	0.048177
TAX1BP3	-1.42	0.895	0.0778	0.922	0.048177
PPAN-P2RY11	-1.12	0.895	0.132	0.868	0.048177
CCT2	-1.61	0.895	0.0536	0.946	0.048177
TAF6L	-1.88	0.64	0.03	0.97	0.19382
SARS	-1.68	0.839	0.0464	0.954	0.076238
ZNHIT2	-1.67	0.851	0.0475	0.953	0.0700704
EIF4ENIF1	-1.34	0.895	0.0909	0.909	0.048177
RPL36AL	-0.79	0.887	0.215	0.785	0.0520764
ATXN10	-1.53	0.895	0.0634	0.937	0.048177
EIF5AL1	-1.94	0.587	0.0264	0.974	0.231362
MTOR	-1.69	0.829	0.0451	0.955	0.0814455
GPATCH4	-0.9	0.895	0.185	0.815	0.048177
ZMAT2	-1.63	0.895	0.0518	0.948	0.048177
SIX3	-1.1	0.895	0.135	0.865	0.048177
POLE	-1.26	0.895	0.103	0.897	0.048177
NPIPB9	-0.42	0.82	0.336	0.664	0.0861861
RPS17	-1.7	0.828	0.045	0.955	0.0819697
VPS29	-2.08	0.471	0.0187	0.981	0.326979
GNL2	-2.21	0.38	0.0136	0.986	0.420216
RNMTL1	-0.57	0.843	0.286	0.714	0.0741724
PNN	-0.5	0.831	0.31	0.69	0.080399
DHDDS	-1.56	0.895	0.0589	0.941	0.048177
REV3L	-1.08	0.895	0.141	0.859	0.048177
TUBG1	-1.18	0.895	0.12	0.88	0.048177
GTF2E1	-1.53	0.895	0.0624	0.938	0.048177
RAPH1	-0.43	0.822	0.332	0.668	0.0851282
PSMC3	-1.14	0.895	0.127	0.873	0.048177
POLR2K	-1.22	0.895	0.111	0.889	0.048177
MOGS	-1.19	0.895	0.116	0.884	0.048177
SYNCRIP	-2.2	0.387	0.014	0.986	0.412289
CDC73	-1.69	0.834	0.0456	0.954	0.0788339
IPO5	-1.82	0.702	0.0345	0.966	0.153663
EIF2B5	-0.86	0.895	0.194	0.806	0.048177
DCAF7	-2.79	0.114	0.0026	0.997	0.943095
SNRNP70	-2.04	0.497	0.0205	0.98	0.303644
C9orf78	-2.33	0.304	0.00985	0.99	0.517126
UBR5	-1.27	0.895	0.102	0.898	0.048177
NBPF15	-2	0.53	0.0226	0.977	0.275724
EPSTI1	-0.91	0.895	0.181	0.819	0.048177
SFSWAP	-1.34	0.895	0.0903	0.91	0.048177
GPS1	-1.4	0.895	0.0801	0.92	0.048177
AP1M1	-1.22	0.895	0.11	0.89	0.048177
GPI	-0.87	0.895	0.193	0.807	0.048177
ZMYND8	-1.32	0.895	0.0941	0.906	0.048177
TRIM37	-2.03	0.511	0.0213	0.979	0.291579
HMBS	-0.17	0.806	0.432	0.568	0.093665
TADA1	-2.35	0.291	0.00928	0.991	0.536107
RBFOX2	-1.93	0.591	0.0269	0.973	0.228413
TRMT1	-1.47	0.895	0.0706	0.929	0.048177
EXOC2	-1.91	0.617	0.0283	0.972	0.209715
TAF10	-1.03	0.895	0.151	0.849	0.048177
USP36	-1.04	0.895	0.15	0.85	0.048177
DDX47	-1.3	0.895	0.0969	0.903	0.048177
NPAT	-0.31	0.809	0.378	0.622	0.0920515
ASF1A	-0.5	0.831	0.31	0.69	0.080399
PSMG4	-1.59	0.895	0.0563	0.944	0.048177
TUFM	-0.78	0.886	0.216	0.784	0.0525663
UTP18	-1.78	0.738	0.0376	0.962	0.131944
JMJD6	-2.29	0.331	0.0111	0.989	0.480172
EXOC4	-1.06	0.895	0.145	0.855	0.048177
NMD3	-1.65	0.874	0.0495	0.95	0.0584886
RPP40	-1.61	0.895	0.0532	0.947	0.048177
POP5	-1.86	0.655	0.0313	0.969	0.183759
CCND1	-1.59	0.895	0.0555	0.944	0.048177
TCP1	-1.03	0.895	0.153	0.847	0.048177
ZC3H8	-0.94	0.895	0.174	0.826	0.048177
RPL26	-1.96	0.572	0.0253	0.975	0.242604
SPDYE6	-1.21	0.895	0.112	0.888	0.048177
AARS	-1.64	0.88	0.0501	0.95	0.0555173
MRPS7	-0.78	0.886	0.217	0.783	0.0525663
RFWD3	-1.51	0.895	0.0658	0.934	0.048177
NUP98	-1.27	0.895	0.102	0.898	0.048177
CDK9	-1.42	0.895	0.0773	0.923	0.048177
SKA1	-2.74	0.13	0.00307	0.997	0.886057
TOMM70A	-1.29	0.895	0.099	0.901	0.048177
KAT8	-1.6	0.895	0.0546	0.945	0.048177
MARS2	-1.64	0.882	0.0503	0.95	0.0545314
RPL4	-1.19	0.895	0.117	0.883	0.048177
FOXD4L1	-0.32	0.809	0.375	0.625	0.0920515
WAPAL	-0.82	0.895	0.205	0.795	0.048177
GTF2B	-1.83	0.687	0.0333	0.967	0.163043
MED4	-1.72	0.807	0.043	0.957	0.0931265
RAB14	-0.97	0.895	0.166	0.834	0.048177
FAM58A	-2.06	0.485	0.0196	0.98	0.314258
LRRC37A	-1.22	0.895	0.112	0.888	0.048177
SRRM1	-0.34	0.81	0.369	0.631	0.091515
MRPS34	-0.99	0.895	0.162	0.838	0.048177
RPL24	-1.34	0.895	0.0894	0.911	0.048177
GINS3	-1.47	0.895	0.0706	0.929	0.048177
NEMF	-0.59	0.848	0.277	0.723	0.0716041
NUDCD2	-2.17	0.409	0.0152	0.985	0.388277
PFDN6	-1.94	0.587	0.0264	0.974	0.231362
NUMB	-0.56	0.842	0.289	0.711	0.0746879
PNISR	-1.9	0.62	0.0286	0.971	0.207608
TUBGCP4	-1.17	0.895	0.122	0.878	0.048177
RBM17	-0.91	0.895	0.181	0.819	0.048177
OR4F16	-1.16	0.895	0.124	0.876	0.048177
UBE2J2	-1.23	0.895	0.11	0.89	0.048177
SUDS3	-2.39	0.274	0.00847	0.992	0.562249
FTSJ3	-1.93	0.592	0.027	0.973	0.227678
ZEB2	-1.52	0.895	0.0643	0.936	0.048177
TBC1D3B	-1.74	0.775	0.0405	0.96	0.110698
WDR74	-2.3	0.323	0.0108	0.989	0.490797
EXOSC1	-1.34	0.895	0.0898	0.91	0.048177
SAE1	-1.5	0.895	0.0672	0.933	0.048177
PI4KB	-1.68	0.839	0.0464	0.954	0.076238
RAD51	-2.07	0.479	0.0192	0.981	0.319664
CCT5	-1.43	0.895	0.0757	0.924	0.048177
ELK3	-1.45	0.895	0.0733	0.927	0.048177
TLK2	-1.02	0.895	0.154	0.846	0.048177
GPS2	-2.08	0.472	0.0188	0.981	0.326058
C19orf53	-1.33	0.895	0.0917	0.908	0.048177
SUMO2	-0.54	0.839	0.294	0.706	0.076238
U2SURP	-1.02	0.895	0.154	0.846	0.048177
ZC3H12A	-0.88	0.895	0.19	0.81	0.048177
DNAJC9	-1.94	0.587	0.0265	0.974	0.231362
RPS8	-0.82	0.894	0.207	0.793	0.0486625
RPL12	-1.46	0.895	0.0726	0.927	0.048177
RARS	-1.68	0.837	0.0461	0.954	0.0772745
LZTS2	-1.03	0.895	0.151	0.849	0.048177
MRPL48	-1.47	0.895	0.0705	0.93	0.048177
FRMD4A	-1.41	0.895	0.08	0.92	0.048177
EXOC3	-2.18	0.397	0.0145	0.986	0.401209
DEAF1	-1.15	0.895	0.125	0.875	0.048177
SLMO2	-1.87	0.648	0.0306	0.969	0.188425
SIRT6	-1.87	0.65	0.031	0.969	0.187087
ADNP	-1.89	0.636	0.0297	0.97	0.196543
AUP1	-1	0.895	0.159	0.841	0.048177
RPS4X	-1.59	0.895	0.0565	0.944	0.048177
MAGOHB	-0.67	0.864	0.253	0.747	0.0634863
NOP9	-1.44	0.895	0.0751	0.925	0.048177
BNIP1	-0.97	0.895	0.167	0.833	0.048177
SPEN	-1.63	0.895	0.0514	0.949	0.048177
KIF3A	-0.92	0.895	0.178	0.822	0.048177
FANCG	-1.72	0.8	0.0426	0.957	0.09691
BYSL	-1.11	0.895	0.133	0.867	0.048177
TMTC3	-1.26	0.895	0.104	0.896	0.048177
EVA1A	-0.83	0.895	0.203	0.797	0.048177
NUP37	-1.15	0.895	0.126	0.874	0.048177
SNRNP27	-1.46	0.895	0.0725	0.927	0.048177
WNK1	-1.2	0.895	0.116	0.884	0.048177
FOXM1	-3.71	0.00856	0.000102	1	2.06753
COMMD3-BMI1	-1.4	0.895	0.0801	0.92	0.048177
BRIX1	-1.55	0.895	0.0607	0.939	0.048177
ZNF207	-1.3	0.895	0.0966	0.903	0.048177
ICE2	-2.18	0.397	0.0146	0.985	0.401209
HNRNPM	-1.02	0.895	0.155	0.845	0.048177
COG1	-1.69	0.832	0.0453	0.955	0.0798767
VPS8	-0.74	0.877	0.231	0.769	0.0570004
SNAPC3	-1.36	0.895	0.0866	0.913	0.048177
ZNHIT6	-1.16	0.895	0.122	0.878	0.048177
BUD31	-1.4	0.895	0.0804	0.92	0.048177
RSRC2	-0.69	0.868	0.246	0.754	0.0614803
VCL	-1.79	0.734	0.037	0.963	0.134304
USP8	-0.95	0.895	0.17	0.83	0.048177
INTS5	-1.93	0.589	0.0267	0.973	0.229885
PSME3	-0.82	0.895	0.205	0.795	0.048177
ATP1B2	-0.53	0.837	0.297	0.703	0.0772745
CEP97	-0.89	0.895	0.188	0.812	0.048177
TSPAN4	-0.76	0.881	0.224	0.776	0.0550241
MRPL55	-0.66	0.861	0.255	0.745	0.0649968
NHP2L1	-0.79	0.888	0.214	0.786	0.051587
RBM19	-1.09	0.895	0.138	0.862	0.048177
RPL38	-1.18	0.895	0.12	0.88	0.048177
AURKAIP1	-1.09	0.895	0.138	0.862	0.048177
MGAT5	-0.54	0.838	0.296	0.704	0.076756
APRT	-0.7	0.87	0.243	0.757	0.0604807
C9orf129	-0.88	0.895	0.191	0.809	0.048177
EBNA1BP2	-1.4	0.895	0.0805	0.92	0.048177
NARS	-1.82	0.702	0.0346	0.965	0.153663
MED29	-1.09	0.895	0.137	0.863	0.048177
DCTN3	-1.13	0.895	0.13	0.87	0.048177
APEX2	-3.01	0.0662	0.00131	0.999	1.17914
TRAPPC3	-1.26	0.895	0.104	0.896	0.048177
CCDC174	-1.38	0.895	0.0844	0.916	0.048177
MED31	-1.82	0.699	0.0343	0.966	0.155523
KIF20A	-1.06	0.895	0.144	0.856	0.048177
TBL3	-1.85	0.669	0.0322	0.968	0.174574
TGIF1	-1.15	0.895	0.125	0.875	0.048177
TUBB2B	-1.65	0.874	0.0495	0.95	0.0584886
KANSL3	-0.52	0.834	0.303	0.697	0.0788339
RAB10	-1.88	0.64	0.0301	0.97	0.19382
PIGV	-0.87	0.895	0.193	0.807	0.048177
TBC1D3H	-0.82	0.895	0.206	0.794	0.048177
HMGXB3	-1.52	0.895	0.0644	0.936	0.048177
MED10	0.28	0.806	0.61	0.39	0.093665
TNPO3	-1.32	0.895	0.0931	0.907	0.048177
PSTK	-1.41	0.895	0.0786	0.921	0.048177
NCAPH2	-0.95	0.895	0.17	0.83	0.048177
POLD3	-1.54	0.895	0.0616	0.938	0.048177
DGCR8	-1.19	0.895	0.116	0.884	0.048177
PPP1CC	-1.97	0.564	0.0247	0.975	0.248721
FKBP4	-1	0.895	0.158	0.842	0.048177
DDX27	-1.16	0.895	0.122	0.878	0.048177
NOC3L	-2.02	0.514	0.0215	0.978	0.289037
TUBE1	-1.63	0.895	0.0519	0.948	0.048177
ATP6V0B	-1.64	0.885	0.0506	0.949	0.0530567
RQCD1	-1.07	0.895	0.141	0.859	0.048177
RPS21	-1.68	0.845	0.0469	0.953	0.0731433
RPL17-C18orf32	-1.6	0.895	0.0543	0.946	0.048177
CANX	-0.96	0.895	0.169	0.831	0.048177
PISD	-1.33	0.895	0.092	0.908	0.048177
RPS10	-1.46	0.895	0.0719	0.928	0.048177
SMG1	-1.36	0.895	0.0872	0.913	0.048177
VPS72	-0.33	0.81	0.37	0.63	0.091515
NPIPB6	-1.04	0.895	0.15	0.85	0.048177
ESF1	-0.73	0.877	0.232	0.768	0.0570004
H2AFB1	-0.79	0.888	0.214	0.786	0.051587
SEC62	-1.6	0.895	0.0549	0.945	0.048177
HIST2H3A	-2.26	0.349	0.0119	0.988	0.457175
MAX	-1.76	0.753	0.0388	0.961	0.123205
PLXNB2	-1.14	0.895	0.127	0.873	0.048177
GMPS	-0.75	0.879	0.228	0.772	0.0560111
CRKL	-0.95	0.895	0.17	0.83	0.048177
UTP11L	-1.03	0.895	0.151	0.849	0.048177
LMNA	-2.16	0.414	0.0155	0.985	0.383
THOC5	-0.83	0.895	0.204	0.796	0.048177
RPS13	-1.7	0.82	0.0441	0.956	0.0861861
MPLKIP	-0.71	0.873	0.238	0.762	0.0589858
ACSL3	-1.5	0.895	0.0667	0.933	0.048177
RPRD1B	-2.72	0.136	0.00326	0.997	0.866461
RPS11	-1.12	0.895	0.132	0.868	0.048177
UFM1	-2.52	0.206	0.00587	0.994	0.686133
PRDM10	-0.88	0.895	0.191	0.809	0.048177
SKIV2L	-1.35	0.895	0.0885	0.912	0.048177
MED6	-1.26	0.895	0.103	0.897	0.048177
RPL18	-1.31	0.895	0.0944	0.906	0.048177
LRR1	-1.34	0.895	0.0896	0.91	0.048177
SNRPE	-0.89	0.895	0.186	0.814	0.048177
POM121	-1.03	0.895	0.152	0.848	0.048177
SULT6B1	-0.77	0.885	0.219	0.781	0.0530567
GDI2	-0.99	0.895	0.161	0.839	0.048177
MTMR9	-0.87	0.895	0.193	0.807	0.048177
ATP6V1H	-0.95	0.895	0.17	0.83	0.048177
FJX1	-0.51	0.833	0.305	0.695	0.079355
COPE	-1.35	0.895	0.0879	0.912	0.048177
SBNO1	-1.52	0.895	0.0639	0.936	0.048177
NACA	-1.36	0.895	0.0874	0.913	0.048177
PSMD14	-1.42	0.895	0.0776	0.922	0.048177
TSR2	-1.47	0.895	0.0704	0.93	0.048177
KMT2A	-1.06	0.895	0.144	0.856	0.048177
TIMELESS	-0.99	0.895	0.161	0.839	0.048177
FANCD2	-1.79	0.729	0.0366	0.963	0.137272
MRPL41	-0.95	0.895	0.171	0.829	0.048177
PSMC6	-1.65	0.879	0.0499	0.95	0.0560111
VTA1	-0.53	0.836	0.299	0.701	0.0777937
TSR1	-1.35	0.895	0.0892	0.911	0.048177
FANCE	-2.61	0.171	0.00453	0.995	0.767004
USP37	-1.97	0.564	0.0247	0.975	0.248721
HAUS2	-1.36	0.895	0.0868	0.913	0.048177
GOLGA8K	-1.35	0.895	0.0888	0.911	0.048177
EIF3D	-1.52	0.895	0.0637	0.936	0.048177
INTS9	-1.36	0.895	0.0867	0.913	0.048177
RICTOR	-1.76	0.761	0.0395	0.961	0.118615
KIF6	-0.74	0.877	0.23	0.77	0.0570004
LCMT1	-0.66	0.861	0.256	0.744	0.0649968
HECTD1	-1.61	0.895	0.0537	0.946	0.048177
RPS9	-0.55	0.841	0.29	0.71	0.075204
DDX56	-1	0.895	0.159	0.841	0.048177
COG8	-1.68	0.838	0.0462	0.954	0.076756
WTH3DI	-1.2	0.895	0.114	0.886	0.048177
H3F3A	-1.58	0.895	0.0567	0.943	0.048177
MEAF6	-2.18	0.397	0.0146	0.985	0.401209
DMAP1	-1.23	0.895	0.109	0.891	0.048177
EEF2	-1.36	0.895	0.0873	0.913	0.048177
FERMT2	-1.4	0.895	0.0809	0.919	0.048177
ATP5C1	-1.27	0.895	0.102	0.898	0.048177
PPAN	-1.7	0.82	0.0441	0.956	0.0861861
EIF3A	-1.04	0.895	0.15	0.85	0.048177
ANKRD52	-0.41	0.819	0.341	0.659	0.0867161
PSMD11	-0.51	0.833	0.305	0.695	0.079355
RNF25	-1.52	0.895	0.0647	0.935	0.048177
C3orf38	-1.48	0.895	0.069	0.931	0.048177
MSL1	-0.19	0.806	0.424	0.576	0.093665
ITCH	-0.48	0.829	0.316	0.684	0.0814455
LGALS9B	-0.67	0.865	0.251	0.749	0.0629839
EPN1	-0.91	0.895	0.18	0.82	0.048177
SMN1	-0.71	0.873	0.238	0.762	0.0589858
USP17L26	-1.78	0.739	0.0378	0.962	0.131356
BORA	-1.41	0.895	0.0797	0.92	0.048177
SLC39A7	-0.57	0.844	0.284	0.716	0.0736576
NDUFAB1	-1.34	0.895	0.0898	0.91	0.048177
TIPIN	-1.14	0.895	0.126	0.874	0.048177
RPL11	-0.6	0.85	0.274	0.726	0.0705811
DUSP1	-0.8	0.89	0.212	0.788	0.05061
MRPS22	-0.97	0.895	0.167	0.833	0.048177
RRP7A	-0.87	0.895	0.191	0.809	0.048177
CYFIP1	-1.27	0.895	0.103	0.897	0.048177
COPB1	-0.88	0.895	0.188	0.812	0.048177
CMSS1	-0.86	0.895	0.196	0.804	0.048177
AIM2	-1.16	0.895	0.122	0.878	0.048177
LAMTOR3	-1.55	0.895	0.0601	0.94	0.048177
RPS3	-1.08	0.895	0.14	0.86	0.048177
LIN9	-1.85	0.666	0.032	0.968	0.176526
TTYH1	-0.5	0.832	0.309	0.691	0.0798767
CLSTN3	-0.76	0.881	0.224	0.776	0.0550241
KPNB1	-0.94	0.895	0.174	0.826	0.048177
TBC1D3K	-0.34	0.81	0.367	0.633	0.091515
ORC1	-1.72	0.805	0.0429	0.957	0.0942041
RRM2	-1.68	0.836	0.046	0.954	0.0777937
LMNB1	-1.55	0.895	0.061	0.939	0.048177
DHX29	-0.49	0.83	0.312	0.688	0.0809219
RBM6	-1.46	0.895	0.072	0.928	0.048177
RAP1GDS1	-1.08	0.895	0.139	0.861	0.048177
DENND4C	-1.13	0.895	0.129	0.871	0.048177
ALOX15	-0.98	0.895	0.163	0.837	0.048177
SNRPD1	-1.68	0.842	0.0467	0.953	0.0746879
MANBAL	-0.8	0.89	0.212	0.788	0.05061
POMP	-0.36	0.812	0.36	0.64	0.090444
MDN1	-1.69	0.836	0.0459	0.954	0.0777937
DNAJB1	-1.04	0.895	0.15	0.85	0.048177
HCFC1	-1.03	0.895	0.152	0.848	0.048177
RBM18	-1.43	0.895	0.0769	0.923	0.048177
PPP1CB	-1.66	0.865	0.0487	0.951	0.0629839
NFRKB	-1.08	0.895	0.14	0.86	0.048177
RAD54L	-3.07	0.0553	0.00106	0.999	1.25727
KANSL1	-0.96	0.895	0.168	0.832	0.048177
CDK12	-2.49	0.22	0.00637	0.994	0.657577
CCT4	-1.33	0.895	0.0915	0.908	0.048177
GCN1L1	-1.92	0.595	0.0272	0.973	0.225483
SERINC1	-0.58	0.846	0.28	0.72	0.0726296
C2orf72	-1.03	0.895	0.152	0.848	0.048177
MRPS33	-1.45	0.895	0.0733	0.927	0.048177
RNF41	-0.58	0.846	0.28	0.72	0.0726296
POTEJ	-1.4	0.895	0.0811	0.919	0.048177
YAP1	-1.19	0.895	0.117	0.883	0.048177
ATOH8	-0.74	0.878	0.229	0.771	0.0565055
GGCX	-0.66	0.861	0.256	0.744	0.0649968
TUBGCP3	-1.31	0.895	0.0944	0.906	0.048177
CCT6A	-1.52	0.895	0.0638	0.936	0.048177
RPL18A	-0.99	0.895	0.16	0.84	0.048177
SAFB	-0.82	0.894	0.207	0.793	0.0486625
SDS	-0.53	0.837	0.298	0.702	0.0772745
NAV2	-1.04	0.895	0.149	0.851	0.048177
NAF1	-1.5	0.895	0.0665	0.933	0.048177
POLR3E	-0.78	0.885	0.219	0.781	0.0530567
MRPL16	-0.46	0.826	0.322	0.678	0.08302
EAPP	-0.76	0.881	0.224	0.776	0.0550241
ARID1B	-0.45	0.823	0.328	0.672	0.0846002
NASP	-1.55	0.895	0.0611	0.939	0.048177
HIST2H4B	-1.15	0.895	0.125	0.875	0.048177
DDX18	-1.63	0.895	0.0519	0.948	0.048177
MCOLN2	-0.83	0.895	0.204	0.796	0.048177
PDIA3	-0.71	0.873	0.239	0.761	0.0589858
STRN4	-1.31	0.895	0.0946	0.905	0.048177
RNF4	-2.21	0.379	0.0135	0.987	0.421361
HIST1H2BF	-0.78	0.886	0.217	0.783	0.0525663
LIMS3L	-0.85	0.895	0.197	0.803	0.048177
CEP295	-0.74	0.879	0.228	0.772	0.0560111
PPIL4	-1.57	0.895	0.0581	0.942	0.048177
TP53BP1	-1.2	0.895	0.115	0.885	0.048177
SWI5	-2.07	0.48	0.0193	0.981	0.318759
RGPD3	-1.13	0.895	0.13	0.87	0.048177
PCNA	-1.45	0.895	0.0733	0.927	0.048177
UBE2C	-1.46	0.895	0.0728	0.927	0.048177
PNPT1	-1.36	0.895	0.087	0.913	0.048177
FAM227A	-0.36	0.812	0.361	0.639	0.090444
TSNAX	-0.43	0.822	0.332	0.668	0.0851282
SART3	-2.09	0.465	0.0183	0.982	0.332547
ALG5	-1.42	0.895	0.0775	0.923	0.048177
EIF1AX	-2.61	0.172	0.00454	0.995	0.764472
CEP152	-1.45	0.895	0.0732	0.927	0.048177
BRAT1	-1.64	0.887	0.0508	0.949	0.0520764
CTNND1	-1.06	0.895	0.144	0.856	0.048177
FAAH	-0.37	0.813	0.355	0.645	0.0899095
PUS7	-0.88	0.895	0.19	0.81	0.048177
COMMD5	-0.38	0.814	0.352	0.648	0.0893756
THOC1	-1.69	0.836	0.0458	0.954	0.0777937
GRB2	-0.87	0.895	0.193	0.807	0.048177
WDR88	-0.3	0.809	0.381	0.619	0.0920515
CDS2	-1.13	0.895	0.128	0.872	0.048177
GALNT15	-0.57	0.843	0.285	0.715	0.0741724
GNL3L	-1.23	0.895	0.108	0.892	0.048177
LAT	-0.63	0.856	0.265	0.735	0.0675262
INTS3	-2.12	0.44	0.0171	0.983	0.356547
PSMB4	-1.03	0.895	0.151	0.849	0.048177
RNGTT	-1.23	0.895	0.109	0.891	0.048177
ZNF675	-0.81	0.892	0.21	0.79	0.0496351
TRAPPC4	-1.21	0.895	0.113	0.887	0.048177
SDAD1	-1.4	0.895	0.0812	0.919	0.048177
KATNB1	-1.65	0.87	0.0491	0.951	0.0604807
WDR26	-1.66	0.861	0.0483	0.952	0.0649968
GTF2H2	-1.27	0.895	0.102	0.898	0.048177
KLHL9	-1.36	0.895	0.0862	0.914	0.048177
PSMB6	-0.96	0.895	0.17	0.83	0.048177
RIF1	-1.62	0.895	0.0524	0.948	0.048177
NUPL2	-1.13	0.895	0.129	0.871	0.048177
SAAL1	-1.08	0.895	0.14	0.86	0.048177
ATAD3C	-1.07	0.895	0.142	0.858	0.048177
RAD52	-1.17	0.895	0.122	0.878	0.048177
LARS	-1.45	0.895	0.0732	0.927	0.048177
RABIF	-1.7	0.826	0.0446	0.955	0.08302
IGBP1	-0.85	0.895	0.199	0.801	0.048177
NAB1	-0.08	0.806	0.47	0.53	0.093665
WASL	-1.19	0.895	0.118	0.882	0.048177
RBPMS	-1.42	0.895	0.0781	0.922	0.048177
ZNF143	-1.17	0.895	0.121	0.879	0.048177
LSM8	-2.03	0.511	0.0213	0.979	0.291579
UFC1	-1.87	0.647	0.0305	0.97	0.189096
RHOA	-1.16	0.895	0.124	0.876	0.048177
FBXW11	-1.78	0.735	0.0373	0.963	0.133713
RPS7	-0.55	0.84	0.291	0.709	0.0757207
PSMB1	-1.05	0.895	0.147	0.853	0.048177
C2orf27B	-1.67	0.853	0.0476	0.952	0.069051
DNTTIP1	-1.07	0.895	0.143	0.857	0.048177
PDAP1	-1.01	0.895	0.155	0.845	0.048177
TWISTNB	-0.7	0.871	0.241	0.759	0.0599818
YEATS2	-0.7	0.871	0.241	0.759	0.0599818
INTS2	-0.72	0.874	0.237	0.763	0.0584886
SENP3	-1.6	0.895	0.0548	0.945	0.048177
CTAGE4	-0.63	0.857	0.263	0.737	0.0670192
YTHDF2	-0.95	0.895	0.171	0.829	0.048177
LAMTOR5	-1.11	0.895	0.134	0.866	0.048177
CTTNBP2NL	-1.06	0.895	0.146	0.854	0.048177
NUDC	-1.27	0.895	0.101	0.899	0.048177
HSD11B1L	-0.91	0.895	0.182	0.818	0.048177
AGR2	-0.61	0.852	0.272	0.728	0.0695604
TMEM95	-0.54	0.838	0.295	0.705	0.076756
AURKB	-1.18	0.895	0.12	0.88	0.048177
TRNT1	-1.52	0.895	0.0645	0.936	0.048177
ZCCHC9	-1.58	0.895	0.0569	0.943	0.048177
RAE1	-0.99	0.895	0.161	0.839	0.048177
XPO6	-0.6	0.849	0.275	0.725	0.0710923
BRD4	-1.93	0.591	0.0268	0.973	0.228413
FITM2	-1.02	0.895	0.153	0.847	0.048177
MCM4	-2.31	0.317	0.0105	0.99	0.498941
PRIM1	-1.85	0.669	0.0323	0.968	0.174574
EME1	-3.47	0.0177	0.00026	1	1.75203
ALG14	-1.19	0.895	0.118	0.882	0.048177
PIGU	-1.15	0.895	0.125	0.875	0.048177
IL1RN	-0.76	0.881	0.224	0.776	0.0550241
RPS2	-0.99	0.895	0.162	0.838	0.048177
LAMTOR2	-2.21	0.381	0.0136	0.986	0.419075
SARS2	-1.02	0.895	0.154	0.846	0.048177
VPS11	-1.4	0.895	0.081	0.919	0.048177
OR2A1	-0.35	0.811	0.363	0.637	0.0909791
LSM3	-1.14	0.895	0.128	0.872	0.048177
MMP14	-0.47	0.827	0.32	0.68	0.0824945
ATP1A1	-1.28	0.895	0.101	0.899	0.048177
ADK	-1.47	0.895	0.0704	0.93	0.048177
ATP5A1	-2.18	0.401	0.0147	0.985	0.396856
GTF2H5	-1.23	0.895	0.109	0.891	0.048177
EEF1A1	-1.07	0.895	0.142	0.858	0.048177
RPL7	-0.85	0.895	0.197	0.803	0.048177
TARS2	-1.53	0.895	0.0628	0.937	0.048177
OXA1L	-0.81	0.892	0.21	0.79	0.0496351
VCX3A	-1.04	0.895	0.149	0.851	0.048177
SENP6	-1.01	0.895	0.157	0.843	0.048177
CCNK	-1.32	0.895	0.0942	0.906	0.048177
DDX39B	0.02	0.806	0.509	0.491	0.093665
MRPL30	-0.86	0.895	0.194	0.806	0.048177
ATP5H	-0.72	0.874	0.236	0.764	0.0584886
ATP5J	-1.26	0.895	0.103	0.897	0.048177
RPS29	-1.51	0.895	0.0656	0.934	0.048177
EFTUD2	-0.62	0.854	0.268	0.732	0.0685421
CEP192	-0.77	0.885	0.22	0.78	0.0530567
ENTPD8	-0.45	0.823	0.328	0.672	0.0846002
PPP1R35	-1.24	0.895	0.108	0.892	0.048177
ALG1L	-1.25	0.895	0.105	0.895	0.048177
PPP1R9B	-1.13	0.895	0.13	0.87	0.048177
BRF2	-1.15	0.895	0.125	0.875	0.048177
HIST1H4B	-0.42	0.82	0.337	0.663	0.0861861
TAS2R31	-0.29	0.808	0.386	0.614	0.0925886
BRF1	-1.68	0.841	0.0466	0.953	0.075204
FGFR1OP2	-1.3	0.895	0.0963	0.904	0.048177
MRPS17	-0.86	0.895	0.194	0.806	0.048177
SAMD4B	-0.98	0.895	0.163	0.837	0.048177
PSMC2	-0.19	0.806	0.423	0.577	0.093665
CDC20	-0.7	0.871	0.241	0.759	0.0599818
ZC3HC1	-1.08	0.895	0.141	0.859	0.048177
EXOSC8	-1.12	0.895	0.132	0.868	0.048177
SLK	-1.48	0.895	0.0693	0.931	0.048177
GOLGA6L6	-0.59	0.848	0.277	0.723	0.0716041
HNRNPA0	-1.22	0.895	0.111	0.889	0.048177
SLC25A26	-1.44	0.895	0.0744	0.926	0.048177
MRPL53	-0.87	0.895	0.192	0.808	0.048177
RRP9	-1.36	0.895	0.0871	0.913	0.048177
BLM	-0.63	0.855	0.265	0.735	0.0680339
ACD	-1.39	0.895	0.0818	0.918	0.048177
HNRNPA2B1	-2.39	0.271	0.00832	0.992	0.567031
TTF1	-1.7	0.828	0.045	0.955	0.0819697
MBD3	-0.86	0.895	0.194	0.806	0.048177
SMG5	-1.23	0.895	0.11	0.89	0.048177
NAP1L1	-0.77	0.884	0.221	0.779	0.0535477
MLLT4	-0.72	0.874	0.236	0.764	0.0584886
KHSRP	-0.11	0.806	0.456	0.544	0.093665
VPS25	-1.23	0.895	0.109	0.891	0.048177
RRP1	-1.33	0.895	0.0926	0.907	0.048177
DDX23	-1.13	0.895	0.13	0.87	0.048177
CEP85L	-1.14	0.895	0.128	0.872	0.048177
TYW5	-0.29	0.808	0.388	0.612	0.0925886
PSMC1	-1.35	0.895	0.0879	0.912	0.048177
RPL3	-0.87	0.895	0.191	0.809	0.048177
CLEC17A	-0.52	0.835	0.302	0.698	0.0783135
MED11	-1	0.895	0.159	0.841	0.048177
MRPL57	-1.03	0.895	0.151	0.849	0.048177
DCTN1	-1.28	0.895	0.0997	0.9	0.048177
RSF1	-0.75	0.879	0.228	0.772	0.0560111
POLH	-0.07	0.806	0.472	0.528	0.093665
RTF1	-2.13	0.436	0.0166	0.983	0.360514
MRPL18	-1.15	0.895	0.125	0.875	0.048177
RFWD2	-1.09	0.895	0.137	0.863	0.048177
MKLN1	-1.36	0.895	0.0861	0.914	0.048177
POLR3A	-1.86	0.653	0.0312	0.969	0.185087
INTS8	-1.82	0.702	0.0345	0.966	0.153663
FAM3D	-0.41	0.818	0.342	0.658	0.0872467
TGM4	-0.48	0.829	0.315	0.685	0.0814455
DCTN4	-2.24	0.36	0.0124	0.988	0.443697
FOXD4L3	-1.01	0.895	0.156	0.844	0.048177
ARF4	-1.33	0.895	0.0912	0.909	0.048177
POLR2G	-1.06	0.895	0.144	0.856	0.048177
SNAP47	-0.97	0.895	0.166	0.834	0.048177
RAB3GAP1	-0.8	0.89	0.212	0.788	0.05061
CCDC130	-1.99	0.539	0.0233	0.977	0.268411
RRN3	-1.3	0.895	0.0961	0.904	0.048177
MEF2BNB	-0.65	0.86	0.258	0.742	0.0655015
PHKA2	-0.24	0.807	0.405	0.595	0.0931265
ZNF668	-1.03	0.895	0.151	0.849	0.048177
RWDD1	-0.54	0.838	0.295	0.705	0.076756
SLC35A3	-0.98	0.895	0.163	0.837	0.048177
PAPD7	-0.76	0.881	0.224	0.776	0.0550241
RPS19BP1	-1.26	0.895	0.104	0.896	0.048177
BAZ1B	-1.76	0.762	0.0396	0.96	0.118045
UTP15	-0.6	0.851	0.273	0.727	0.0700704
MED17	-0.83	0.895	0.203	0.797	0.048177
KDM2A	-0.76	0.881	0.224	0.776	0.0550241
MRPS18A	-1.16	0.895	0.124	0.876	0.048177
KHDRBS1	-1.83	0.696	0.034	0.966	0.157391
CLCF1	-0.63	0.855	0.265	0.735	0.0680339
ALOX15B	-0.68	0.867	0.248	0.752	0.0619809
DDX5	-1.09	0.895	0.138	0.862	0.048177
ZNF443	-0.59	0.848	0.277	0.723	0.0716041
DGKG	-1.06	0.895	0.146	0.854	0.048177
MRPL49	-0.91	0.895	0.182	0.818	0.048177
GABARAP	-0.82	0.894	0.206	0.794	0.0486625
AHCYL1	-1.2	0.895	0.115	0.885	0.048177
MRPL40	-0.71	0.873	0.239	0.761	0.0589858
MRPL4	-0.79	0.888	0.215	0.785	0.051587
CDKN1C	-0.71	0.873	0.237	0.763	0.0589858
CDK2	-0.99	0.895	0.162	0.838	0.048177
CRP	-0.92	0.895	0.18	0.82	0.048177
RPS14	-0.49	0.83	0.311	0.689	0.0809219
SPATA31A1	-0.52	0.834	0.303	0.697	0.0788339
TGFBRAP1	-0.97	0.895	0.167	0.833	0.048177
RBM25	-1.35	0.895	0.0891	0.911	0.048177
BRINP2	-1.05	0.895	0.148	0.852	0.048177
H3F3C	-0.96	0.895	0.167	0.833	0.048177
PRKAR1A	-1.16	0.895	0.123	0.877	0.048177
MCM9	-1.95	0.575	0.0255	0.974	0.240332
MRPL39	-0.83	0.895	0.204	0.796	0.048177
ZNF552	-0.42	0.82	0.338	0.662	0.0861861
LSM7	-0.93	0.895	0.176	0.824	0.048177
ZBTB2	-2.02	0.518	0.0218	0.978	0.28567
EIF4B	-1.64	0.889	0.051	0.949	0.0510982
WBP11	-0.72	0.874	0.237	0.763	0.0584886
PCNT	-0.91	0.895	0.18	0.82	0.048177
FOXD4L5	-1.34	0.895	0.0895	0.91	0.048177
DBNL	-0.4	0.817	0.345	0.655	0.0877779
DVL1	-0.74	0.877	0.231	0.769	0.0570004
ALYREF	-1.25	0.895	0.105	0.895	0.048177
WASF2	-1.55	0.895	0.0606	0.939	0.048177
RPL31	-1.4	0.895	0.0808	0.919	0.048177
MRPS21	-0.86	0.895	0.195	0.805	0.048177
DAXX	-0.81	0.892	0.21	0.79	0.0496351
OR4F17	-0.75	0.88	0.226	0.774	0.0555173
PDGFD	-0.7	0.87	0.242	0.758	0.0604807
TMEM204	-0.56	0.842	0.289	0.711	0.0746879
SLC9A1	-0.75	0.879	0.227	0.773	0.0560111
NUP43	-1.41	0.895	0.0789	0.921	0.048177
MTX1	-0.54	0.839	0.294	0.706	0.076238
TBP	-1.11	0.895	0.134	0.866	0.048177
CDK11A	-1.04	0.895	0.149	0.851	0.048177
WDR46	-1.64	0.882	0.0504	0.95	0.0545314
RPLP0	-1.58	0.895	0.0568	0.943	0.048177
MTG2	-1.05	0.895	0.147	0.853	0.048177
MED27	-0.52	0.835	0.301	0.699	0.0783135
PARS2	-1.34	0.895	0.0908	0.909	0.048177
CWC25	-1.61	0.895	0.0539	0.946	0.048177
KAT5	-0.7	0.87	0.243	0.757	0.0604807
FAM120A	-0.68	0.867	0.247	0.753	0.0619809
RSPH14	-0.9	0.895	0.184	0.816	0.048177
RGPD1	-1.1	0.895	0.136	0.864	0.048177
PPIAL4G	-0.44	0.823	0.328	0.672	0.0846002
CCDC59	-0.89	0.895	0.186	0.814	0.048177
MRPL13	-0.86	0.895	0.195	0.805	0.048177
SPTSSA	-1.19	0.895	0.117	0.883	0.048177
TRIM22	-0.73	0.876	0.233	0.767	0.0574959
TMEM217	-0.56	0.842	0.288	0.712	0.0746879
CHMP2A	-1.71	0.811	0.0433	0.957	0.0909791
TRIM43	-1.45	0.895	0.0735	0.926	0.048177
SF1	-0.78	0.886	0.218	0.782	0.0525663
TPP2	-0.41	0.818	0.342	0.658	0.0872467
MTG1	-1.74	0.777	0.0407	0.959	0.109579
CFI	-0.49	0.83	0.312	0.688	0.0809219
GNB3	-0.3	0.809	0.381	0.619	0.0920515
PIGC	-1.61	0.895	0.0532	0.947	0.048177
POLD1	-1.23	0.895	0.109	0.891	0.048177
GARS	-0.71	0.873	0.238	0.762	0.0589858
PIGS	-1.27	0.895	0.103	0.897	0.048177
PUF60	-0.92	0.895	0.18	0.82	0.048177
SMARCA4	-0.43	0.821	0.335	0.665	0.0856568
WBSCR16	-0.75	0.879	0.227	0.773	0.0560111
POLE2	-0.8	0.891	0.211	0.789	0.0501223
KIAA0391	-1.07	0.895	0.142	0.858	0.048177
RBMS1	-0.4	0.817	0.345	0.655	0.0877779
DICER1	-1.74	0.785	0.0413	0.959	0.10513
SEC61G	-0.64	0.858	0.261	0.739	0.0665127
C8orf89	0.22	0.806	0.588	0.412	0.093665
MTX2	-0.45	0.823	0.327	0.673	0.0846002
MORF4L2	-0.57	0.843	0.285	0.715	0.0741724
ZNF501	-0.91	0.895	0.18	0.82	0.048177
RPL8	-1.47	0.895	0.0712	0.929	0.048177
PPP1R2	-1.38	0.895	0.0845	0.916	0.048177
GMEB2	-0.95	0.895	0.171	0.829	0.048177
ATP8B3	-0.65	0.86	0.258	0.742	0.0655015
ANKRD36	-0.67	0.864	0.251	0.749	0.0634863
HYPK	-1.77	0.743	0.0381	0.962	0.129011
ADRBK2	-0.98	0.895	0.164	0.836	0.048177
CHERP	-1.17	0.895	0.122	0.878	0.048177
TTC1	-1.27	0.895	0.102	0.898	0.048177
GPN1	-0.78	0.886	0.217	0.783	0.0525663
QRSL1	-1.7	0.824	0.0444	0.956	0.0840728
UQCRHL	-0.48	0.829	0.315	0.685	0.0814455
CYB5R4	-2.58	0.183	0.005	0.995	0.737549
MAT2A	-0.55	0.841	0.29	0.71	0.075204
RBM33	-1.56	0.895	0.0593	0.941	0.048177
NDC1	-1.43	0.895	0.0758	0.924	0.048177
ATP6V1G1	-1.34	0.895	0.0905	0.909	0.048177
NHS	-0.65	0.859	0.259	0.741	0.0660068
TFF3	-0.23	0.806	0.411	0.589	0.093665
TIMM23	-1.57	0.895	0.0583	0.942	0.048177
ABTB1	-0.24	0.807	0.405	0.595	0.0931265
SMG9	-1.91	0.618	0.0284	0.972	0.209012
GOSR2	-0.84	0.895	0.201	0.799	0.048177
MICALL2	-0.16	0.806	0.437	0.563	0.093665
VBP1	-1.12	0.895	0.13	0.87	0.048177
CTNNA3	-0.56	0.842	0.289	0.711	0.0746879
PTPN23	-0.86	0.895	0.195	0.805	0.048177
PRR20C	-1.18	0.895	0.119	0.881	0.048177
FOXK1	-1.24	0.895	0.107	0.893	0.048177
LIMS1	-0.95	0.895	0.172	0.828	0.048177
SIVA1	-2.15	0.416	0.0156	0.984	0.380907
ARHGAP1	-1.08	0.895	0.141	0.859	0.048177
SNRPC	-0.86	0.895	0.195	0.805	0.048177
GADD45GIP1	-1.32	0.895	0.0927	0.907	0.048177
OLFML2B	-0.28	0.808	0.389	0.611	0.0925886
SAP30BP	-0.75	0.88	0.226	0.774	0.0555173
CDC25B	-2.17	0.402	0.0149	0.985	0.395774
LOC102724862	-1	0.895	0.159	0.841	0.048177
MICA	-0.66	0.861	0.255	0.745	0.0649968
SNRPB	-1.28	0.895	0.0995	0.901	0.048177
CKMT2	-0.03	0.806	0.489	0.511	0.093665
PPFIBP1	-0.62	0.854	0.267	0.733	0.0685421
NACC2	-0.46	0.825	0.323	0.677	0.0835461
RPL5	-1.9	0.625	0.029	0.971	0.20412
RUVBL2	-1.4	0.895	0.08	0.92	0.048177
RRS1	-1.35	0.895	0.089	0.911	0.048177
TUBGCP5	-1.3	0.895	0.096	0.904	0.048177
KLHL7	-0.28	0.808	0.391	0.609	0.0925886
REXO1	-1.19	0.895	0.118	0.882	0.048177
NDUFB4	-0.48	0.828	0.317	0.683	0.0819697
INO80C	-1.29	0.895	0.0981	0.902	0.048177
POLR2I	-0.77	0.884	0.22	0.78	0.0535477
KDM5C	-0.84	0.895	0.199	0.801	0.048177
NRF1	-0.7	0.871	0.242	0.758	0.0599818
RBBP7	-0.84	0.895	0.199	0.801	0.048177
RPL34	-0.93	0.895	0.176	0.824	0.048177
MYBL2	-1.38	0.895	0.0837	0.916	0.048177
AATF	-1.3	0.895	0.0966	0.903	0.048177
RPS27	-1.11	0.895	0.134	0.866	0.048177
HSBP1L1	-0.35	0.811	0.363	0.637	0.0909791
RAB22A	-0.31	0.809	0.379	0.621	0.0920515
PSMB7	-1.49	0.895	0.0683	0.932	0.048177
HIST1H3I	-0.81	0.892	0.209	0.791	0.0496351
OR8H2	-0.78	0.885	0.219	0.781	0.0530567
SYT3	-1.12	0.895	0.131	0.869	0.048177
PTMA	-1.56	0.895	0.0589	0.941	0.048177
VHL	-1.53	0.895	0.0635	0.936	0.048177
PPRC1	-0.89	0.895	0.187	0.813	0.048177
TBC1D3F	-1.04	0.895	0.149	0.851	0.048177
UTP14A	-1.29	0.895	0.0978	0.902	0.048177
EIF2B4	-0.31	0.809	0.377	0.623	0.0920515
CLCC1	-1.22	0.895	0.112	0.888	0.048177
POLR2J	-0.66	0.861	0.256	0.744	0.0649968
DAZ2	-0.72	0.875	0.234	0.766	0.0579919
BAP1	-1.7	0.828	0.0449	0.955	0.0819697
CBWD2	-0.82	0.894	0.207	0.793	0.0486625
ACVR1	-1.08	0.895	0.139	0.861	0.048177
ZNF287	-0.73	0.877	0.232	0.768	0.0570004
PPP1R10	-0.9	0.895	0.185	0.815	0.048177
TIAL1	-1.51	0.895	0.065	0.935	0.048177
WBP4	-0.91	0.895	0.18	0.82	0.048177
PGAP2	-1.13	0.895	0.129	0.871	0.048177
MLXIP	-0.61	0.852	0.271	0.729	0.0695604
SF3B4	-0.52	0.835	0.301	0.699	0.0783135
CCL11	-0.42	0.82	0.338	0.662	0.0861861
SNRK	-0.76	0.882	0.223	0.777	0.0545314
CLCNKA	-1.05	0.895	0.147	0.853	0.048177
LOC101060321	-0.48	0.828	0.317	0.683	0.0819697
TARS	-1.87	0.648	0.0306	0.969	0.188425
RBM48	-1.34	0.895	0.0905	0.91	0.048177
WDR70	-1.19	0.895	0.116	0.884	0.048177
TERT	-1.27	0.895	0.102	0.898	0.048177
MRPL37	-0.48	0.828	0.317	0.683	0.0819697
RBX1	-1.7	0.828	0.0449	0.955	0.0819697
OR6P1	-0.39	0.815	0.35	0.65	0.0888424
TSEN2	-2.05	0.496	0.0204	0.98	0.304518
FDPS	-0.52	0.834	0.303	0.697	0.0788339
SNX17	-0.48	0.829	0.315	0.685	0.0814455
AUNIP	-1.53	0.895	0.0631	0.937	0.048177
NINL	-0.93	0.895	0.177	0.823	0.048177
POLR2F	-1.53	0.895	0.0634	0.937	0.048177
NOMO1	-0.49	0.83	0.313	0.687	0.0809219
MINOS1	-1.14	0.895	0.127	0.873	0.048177
SF3B5	-0.9	0.895	0.183	0.817	0.048177
PAAF1	-0.61	0.851	0.272	0.728	0.0700704
DNAI2	-0.47	0.827	0.32	0.68	0.0824945
EDC3	-0.98	0.895	0.164	0.836	0.048177
POGLUT1	-0.54	0.838	0.296	0.704	0.076756
ZZZ3	-0.29	0.808	0.388	0.612	0.0925886
SLC10A2	-0.53	0.836	0.299	0.701	0.0777937
KRTAP5-10	-0.97	0.895	0.165	0.835	0.048177
MASTL	-0.85	0.895	0.197	0.803	0.048177
DPM2	-0.83	0.895	0.202	0.798	0.048177
CACNA1D	-0.26	0.808	0.396	0.604	0.0925886
PGM5	-0.6	0.851	0.273	0.727	0.0700704
IFITM3	-0.85	0.895	0.197	0.803	0.048177
PTDSS2	-0.58	0.846	0.281	0.719	0.0726296
RUVBL1	-1.18	0.895	0.119	0.881	0.048177
GET4	-0.5	0.832	0.309	0.691	0.0798767
ZRANB1	-1	0.895	0.158	0.842	0.048177
ISY1-RAB43	-0.8	0.89	0.212	0.788	0.05061
MRPL46	-1.23	0.895	0.109	0.891	0.048177
NIPSNAP3A	-0.01	0.806	0.496	0.504	0.093665
HIST1H2AE	-0.84	0.895	0.201	0.799	0.048177
PGF	-0.68	0.867	0.248	0.752	0.0619809
MB21D2	-0.51	0.834	0.304	0.696	0.0788339
MBD3L3	-0.53	0.837	0.299	0.701	0.0772745
NBPF11	-1.47	0.895	0.071	0.929	0.048177
CDC26	-0.95	0.895	0.17	0.83	0.048177
PSAP	-0.27	0.808	0.395	0.605	0.0925886
RBM22	-2.12	0.437	0.0168	0.983	0.359519
AAED1	-1.03	0.895	0.152	0.848	0.048177
HIST1H2AL	-0.39	0.817	0.347	0.653	0.0877779
MALSU1	-0.48	0.829	0.315	0.685	0.0814455
TFB2M	-0.99	0.895	0.16	0.84	0.048177
RPS24	-1.09	0.895	0.139	0.861	0.048177
TTC14	-1.39	0.895	0.0823	0.918	0.048177
VPS18	-1.76	0.761	0.0395	0.961	0.118615
MAD1L1	-1.09	0.895	0.137	0.863	0.048177
FAM178A	-0.33	0.81	0.369	0.631	0.091515
RGP1	-0.92	0.895	0.179	0.821	0.048177
FRG1	-1.39	0.895	0.0817	0.918	0.048177
PIGT	-1.3	0.895	0.0968	0.903	0.048177
NUP88	-1.31	0.895	0.0957	0.904	0.048177
SLC39A4	-0.19	0.806	0.423	0.577	0.093665
OR4F3	-0.59	0.848	0.277	0.723	0.0716041
PRPF3	-1.72	0.798	0.0423	0.958	0.0979971
MAGOH	-0.77	0.884	0.22	0.78	0.0535477
HMGA1	-0.23	0.806	0.408	0.592	0.093665
POLA2	-1.05	0.895	0.148	0.852	0.048177
ATRX	-0.99	0.895	0.162	0.838	0.048177
HIST1H2AC	-0.52	0.835	0.301	0.699	0.0783135
KIAA0100	-1.44	0.895	0.0747	0.925	0.048177
TP53BP2	-1.34	0.895	0.09	0.91	0.048177
UBA52	-1.23	0.895	0.109	0.891	0.048177
TMEM161A	-0.37	0.813	0.356	0.644	0.0899095
DYNC1H1	-0.61	0.851	0.272	0.728	0.0700704
RBM28	-0.78	0.886	0.217	0.783	0.0525663
RPIA	-0.98	0.895	0.163	0.837	0.048177
SECISBP2	-1.43	0.895	0.0757	0.924	0.048177
SPECC1L	-0.36	0.813	0.359	0.641	0.0899095
C19orf44	-0.79	0.889	0.213	0.787	0.0510982
MCM6	-1.3	0.895	0.0976	0.902	0.048177
ANAPC15	-3.2	0.0382	0.000685	0.999	1.41794
TECR	-0.69	0.869	0.245	0.755	0.0609802
LOC100506388	-0.42	0.82	0.337	0.663	0.0861861
ATAD3B	-0.32	0.809	0.375	0.625	0.0920515
KRT14	-0.98	0.895	0.164	0.836	0.048177
SMIM3	-1.14	0.895	0.127	0.873	0.048177
TAF1A	-1.35	0.895	0.0883	0.912	0.048177
RNF170	-0.98	0.895	0.163	0.837	0.048177
ST7L	-0.43	0.822	0.333	0.667	0.0851282
PPIAL4C	-1.38	0.895	0.0844	0.916	0.048177
SLC25A28	-1.41	0.895	0.0797	0.92	0.048177
RFC4	-1.56	0.895	0.0597	0.94	0.048177
TNS3	-1.29	0.895	0.0989	0.901	0.048177
ATP5O	-0.84	0.895	0.2	0.8	0.048177
OR5J2	-0.29	0.808	0.384	0.616	0.0925886
TAF12	-1.29	0.895	0.098	0.902	0.048177
TCHH	-0.32	0.809	0.373	0.627	0.0920515
SPATA31A3	-0.78	0.885	0.219	0.781	0.0530567
FAM46A	-0.92	0.895	0.179	0.821	0.048177
RGPD4	-0.98	0.895	0.162	0.838	0.048177
EIF2B1	-1.55	0.895	0.0609	0.939	0.048177
ZFPM1	-0.38	0.814	0.353	0.647	0.0893756
DEF8	-0.6	0.851	0.273	0.727	0.0700704
ATP2B1	-0.86	0.895	0.195	0.805	0.048177
CELF5	-0.74	0.877	0.231	0.769	0.0570004
MRPL32	-0.43	0.821	0.335	0.665	0.0856568
CEP57	-1.06	0.895	0.145	0.855	0.048177
SCRN2	-0.8	0.89	0.212	0.788	0.05061
BPTF	-0.6	0.849	0.275	0.725	0.0710923
RHBDL1	-0.19	0.806	0.423	0.577	0.093665
RELL2	-0.93	0.895	0.175	0.825	0.048177
IBA57	-0.72	0.875	0.235	0.765	0.0579919
KRTAP10-6	-1.39	0.895	0.0819	0.918	0.048177
FAM32A	-0.63	0.856	0.265	0.735	0.0675262
KCNQ4	-0.35	0.811	0.364	0.636	0.0909791
RPL7A	-1.6	0.895	0.0544	0.946	0.048177
SPSB2	-0.16	0.806	0.437	0.563	0.093665
NGDN	-0.78	0.886	0.218	0.782	0.0525663
TMEFF1	-0.91	0.895	0.183	0.817	0.048177
CRABP2	-0.91	0.895	0.182	0.818	0.048177
NDUFS8	0.04	0.806	0.515	0.485	0.093665
HDLBP	-0.34	0.81	0.368	0.632	0.091515
INTS4	-0.85	0.895	0.198	0.802	0.048177
ANKFY1	-1.21	0.895	0.113	0.887	0.048177
INO80B	-0.75	0.879	0.227	0.773	0.0560111
NEDD1	-0.59	0.849	0.276	0.724	0.0710923
LEO1	-0.64	0.858	0.26	0.74	0.0665127
SPNS2	-0.44	0.822	0.33	0.67	0.0851282
MRPS2	-1.3	0.895	0.0965	0.903	0.048177
KNTC1	-0.72	0.874	0.237	0.763	0.0584886
TPR	-0.48	0.829	0.316	0.684	0.0814455
AEBP2	-0.67	0.864	0.252	0.748	0.0634863
ZNHIT1	0.6	0.806	0.726	0.274	0.093665
ARHGEF12	-1.32	0.895	0.0941	0.906	0.048177
RPA1	-0.85	0.895	0.198	0.802	0.048177
MCPH1	-1.18	0.895	0.119	0.881	0.048177
NCOR2	-1.35	0.895	0.0885	0.912	0.048177
MMP17	-0.29	0.808	0.386	0.614	0.0925886
CSRP2BP	-1.11	0.895	0.134	0.866	0.048177
AAMDC	-0.26	0.808	0.398	0.602	0.0925886
KRTAP10-9	-0.61	0.853	0.269	0.731	0.069051
CBS	-0.62	0.853	0.269	0.731	0.069051
NBPF10	-1.24	0.895	0.107	0.893	0.048177
DEFB108B	-0.74	0.878	0.23	0.77	0.0565055
GLRX3	-1.58	0.895	0.0571	0.943	0.048177
SIX2	-0.43	0.821	0.334	0.666	0.0856568
WDR76	-1.78	0.735	0.0374	0.963	0.133713
PDCL3	-0.78	0.886	0.217	0.783	0.0525663
TMEM258	-1.07	0.895	0.143	0.857	0.048177
UBA1	-1.02	0.895	0.154	0.846	0.048177
MEF2D	-0.83	0.895	0.203	0.797	0.048177
POM121C	-1.22	0.895	0.112	0.888	0.048177
UBE2W	-0.83	0.895	0.203	0.797	0.048177
MAPK1	-1.18	0.895	0.119	0.881	0.048177
C1QTNF9B-AS1	-0.1	0.806	0.459	0.541	0.093665
ZCCHC8	-0.73	0.877	0.232	0.768	0.0570004
CLASRP	-1.49	0.895	0.0675	0.932	0.048177
RPL37A	-1.26	0.895	0.105	0.895	0.048177
KIF23	-0.6	0.849	0.276	0.724	0.0710923
SNAPC2	-1.3	0.895	0.0966	0.903	0.048177
CCDC22	-0.92	0.895	0.178	0.822	0.048177
ZNF335	-0.56	0.842	0.288	0.712	0.0746879
IZUMO1	-0.89	0.895	0.187	0.813	0.048177
TMEM167A	-1.13	0.895	0.13	0.87	0.048177
PLK1	-1.11	0.895	0.134	0.866	0.048177
PRSS56	-0.32	0.809	0.374	0.626	0.0920515
SLC9A2	-0.41	0.818	0.343	0.657	0.0872467
PPP4R1	-0.45	0.824	0.326	0.674	0.0840728
SIT1	-0.44	0.822	0.33	0.67	0.0851282
PGM3	-1.32	0.895	0.0931	0.907	0.048177
XCR1	-0.34	0.811	0.366	0.634	0.0909791
ZNF619	-0.59	0.847	0.279	0.721	0.0721166
UBE2H	-1.54	0.895	0.0612	0.939	0.048177
CTAGE6	-0.9	0.895	0.185	0.815	0.048177
LIG3	-1.53	0.895	0.063	0.937	0.048177
TADA2B	-1.54	0.895	0.0621	0.938	0.048177
GOLGA8R	-1.06	0.895	0.144	0.856	0.048177
GLOD4	-0.78	0.885	0.218	0.782	0.0530567
[truncated: 17,365 more rows]

## Sheet: d9→d24
Gene	normZ	fdr	neg_p	pos_p	fdr_log10
NEDD8	-8.33	1.89e-13	3.89e-17	1	12.7235
DOHH	-9.64	2.75e-18	2.84e-22	1	17.5607
PTPMT1	-10.41	2.19e-21	1.13e-25	1	20.6596
RPP21	-7.71	1.09e-11	6.18e-15	1	10.9626
FDXR	-7.76	7.98e-12	4.12e-15	1	11.098
CIAO1	-7.78	7.56e-12	3.51e-15	1	11.1215
UBA3	-8.41	1.34e-13	2.07e-17	1	12.8729
PGS1	-8.16	6.65e-13	1.72e-16	1	12.1772
LSM11	-7.89	4.69e-12	1.45e-15	1	11.3288
GPR89A	-7.1	7.59e-10	6.27e-13	1	9.11976
ADAT3	-7.84	5.96e-12	2.23e-15	1	11.2248
GTF3C5	-6.83	4.42e-09	4.11e-12	1	8.35458
VRK1	-7.12	6.84e-10	5.3e-13	1	9.16494
ADAT2	-7.55	3.39e-11	2.1e-14	1	10.4698
MFN2	-5.73	2.3e-06	5.17e-09	1	5.63827
MRE11A	-5.83	1.45e-06	2.85e-09	1	5.83863
DNLZ	-6.76	6.83e-09	6.71e-12	1	8.16558
WDR73	-7.36	1.27e-10	9.15e-14	1	9.8962
RNASEH2A	-4.27	0.00148	9.84e-06	1	2.82974
MCMBP	-5.02	6.81e-05	2.6e-07	1	4.16685
NAA20	-6.08	3.6e-07	6.13e-10	1	6.4437
METTL16	-6.18	2.18e-07	3.15e-10	1	6.66154
HIRA	-6.03	4.57e-07	8.02e-10	1	6.34008
DHPS	-5.81	1.48e-06	3.05e-09	1	5.82974
TEN1	-5.23	2.53e-05	8.63e-08	1	4.59688
NELFCD	-6.91	2.69e-09	2.36e-12	1	8.57025
TRMT5	-5.24	2.41e-05	8.1e-08	1	4.61798
PRMT5	-6.52	3.27e-08	3.54e-11	1	7.48545
ATP6V0C	-6.38	7.97e-08	9.06e-11	1	7.09854
PCID2	-6.29	1.28e-07	1.58e-10	1	6.89279
RTCB	-5.77	1.84e-06	3.99e-09	1	5.73518
DNAJC11	-5.97	6.59e-07	1.19e-09	1	6.18111
MBTPS1	-7.44	7.59e-11	5.1e-14	1	10.1198
PGAM1	-6.12	2.89e-07	4.78e-10	1	6.5391
GTF3C4	-5.6	3.99e-06	1.05e-08	1	5.39903
KDSR	-5.47	7.99e-06	2.23e-08	1	5.09745
NUBP2	-6.13	2.78e-07	4.3e-10	1	6.55596
NAE1	-4.14	0.00225	1.72e-05	1	2.64782
AASDHPPT	-6.17	2.31e-07	3.46e-10	1	6.63639
ALG13	-5.37	1.32e-05	4.03e-08	1	4.87943
CHD4	-5.95	7.38e-07	1.37e-09	1	6.13194
PPP4C	-6.64	1.52e-08	1.57e-11	1	7.81816
OBFC1	-6.34	9.83e-08	1.17e-10	1	7.00745
FEN1	-5.05	5.87e-05	2.21e-07	1	4.23136
DPH6	-5.53	5.84e-06	1.6e-08	1	5.23359
RTEL1	-4.35	0.0011	6.8e-06	1	2.95861
HSCB	-5.78	1.79e-06	3.78e-09	1	5.74715
METTL1	-4.81	0.00018	7.44e-07	1	3.74473
CENPM	-5.82	1.48e-06	2.98e-09	1	5.82974
NHLRC2	-6.26	1.47e-07	1.9e-10	1	6.83268
TAMM41	-7.83	5.96e-12	2.46e-15	1	11.2248
SCAP	-6.2	2.05e-07	2.83e-10	1	6.68825
VPS45	-5.37	1.32e-05	3.95e-08	1	4.87943
DOLPP1	-4.63	0.000355	1.8e-06	1	3.44977
LIG1	-0.78	0.893	0.218	0.782	0.0491485
CHURC1-FNTB	-4.93	0.000104	4.07e-07	1	3.98297
RAD51B	-2.91	0.0901	0.00179	0.998	1.04528
OPA1	-5.26	2.22e-05	7.22e-08	1	4.65365
TELO2	-4.8	0.000181	7.77e-07	1	3.74232
SMC6	-5.42	1.02e-05	3e-08	1	4.9914
TOMM20	-5.43	9.82e-06	2.84e-08	1	5.00789
PRMT1	-5.15	3.66e-05	1.31e-07	1	4.43652
VWA9	-4.11	0.00252	1.98e-05	1	2.5986
EIF6	-5.61	3.89e-06	9.84e-09	1	5.41005
OXSM	-5.54	5.49e-06	1.48e-08	1	5.26043
FNTB	-4.5	0.000615	3.4e-06	1	3.21112
NAA25	-4.38	0.000962	5.81e-06	1	3.01682
RFT1	-4.75	0.000213	1e-06	1	3.67162
XRCC3	-4.2	0.00187	1.35e-05	1	2.72816
N6AMT1	-5.05	5.87e-05	2.2e-07	1	4.23136
RAD50	-3.33	0.0305	0.000435	1	1.5157
MIS18A	-5.63	3.72e-06	9.23e-09	1	5.42946
ZCRB1	-6.12	2.89e-07	4.67e-10	1	6.5391
SBDS	-4.65	0.000332	1.64e-06	1	3.47886
ELOF1	-4.41	0.000884	5.25e-06	1	3.05355
ACTR8	-4.15	0.00224	1.7e-05	1	2.64975
HSP90B1	-3.71	0.00987	0.000106	1	2.00568
DDX55	-5.11	4.4e-05	1.59e-07	1	4.35655
DKC1	-4.45	0.000735	4.25e-06	1	3.13371
CTC1	-4.49	0.000631	3.52e-06	1	3.19997
TRIAP1	-5.66	3.06e-06	7.42e-09	1	5.51428
GRPEL1	-4.44	0.000754	4.4e-06	1	3.12263
ARMC7	-5.25	2.29e-05	7.57e-08	1	4.64016
DHRSX	-5.72	2.3e-06	5.22e-09	1	5.63827
WDR92	-4.39	0.000952	5.7e-06	1	3.02136
PGK1	-4.92	0.000108	4.36e-07	1	3.96658
CDAN1	-4.55	0.000489	2.63e-06	1	3.31069
ERCC2	-4.79	0.000188	8.17e-07	1	3.72584
NELFB	-5.44	9.38e-06	2.66e-08	1	5.0278
RPP30	-4.58	0.000442	2.35e-06	1	3.35458
PPA1	-5.33	1.55e-05	4.87e-08	1	4.80967
TRMT61A	-4.81	0.00018	7.63e-07	1	3.74473
TNPO1	-4.44	0.000781	4.6e-06	1	3.10735
GUK1	-4.37	0.000991	6.09e-06	1	3.00393
NDOR1	-4.92	0.000108	4.41e-07	1	3.96658
PIK3C3	-3.39	0.0253	0.000345	1	1.59688
IARS2	-5.61	3.99e-06	1.04e-08	1	5.39903
RNASEH2B	-3.41	0.0239	0.000322	1	1.6216
ZPR1	-4.75	0.000213	1e-06	1	3.67162
NHP2	-6.2	2.05e-07	2.86e-10	1	6.68825
RBBP4	-4.81	0.00018	7.62e-07	1	3.74473
DIS3	-4.16	0.00214	1.61e-05	1	2.66959
SEPT7	-4.38	0.000979	5.97e-06	1	3.00922
ATP6V1D	-4.26	0.00148	1.03e-05	1	2.82974
SSB	-4.76	0.00021	9.6e-07	1	3.67778
SRP9	-5.26	2.22e-05	7.2e-08	1	4.65365
MSTO1	-4.6	0.000411	2.1e-06	1	3.38616
TAF1B	-4.19	0.0019	1.39e-05	1	2.72125
XPO5	-5.71	2.41e-06	5.6e-09	1	5.61798
PGAM4	-3.98	0.00384	3.45e-05	1	2.41567
DR1	-3.93	0.00463	4.33e-05	1	2.33442
WDR18	-4.5	0.000612	3.35e-06	1	3.21325
ALG1	-4.29	0.00137	8.86e-06	1	2.86328
UBA2	-4.33	0.00119	7.45e-06	1	2.92445
C15orf41	-4.79	0.000191	8.39e-07	1	3.71897
LONP1	-5.86	1.23e-06	2.36e-09	1	5.91009
ATM	-0.88	0.902	0.189	0.811	0.0447935
CFAP20	-3.92	0.00467	4.41e-05	1	2.33068
NSMCE1	-4.71	0.000254	1.22e-06	1	3.59517
WDR77	-4.1	0.00261	2.09e-05	1	2.58336
CHTF8	-2.32	0.311	0.0101	0.99	0.50724
HAUS5	-3.7	0.00989	0.000106	1	2.0048
RMI1	-4.76	0.00021	9.65e-07	1	3.67778
MIPEP	-4.26	0.00148	1.04e-05	1	2.82974
TOP3A	-2.62	0.172	0.0044	0.996	0.764472
ARPC4	-4.07	0.00286	2.36e-05	1	2.54363
GNB2L1	-4.09	0.00265	2.14e-05	1	2.57675
MESDC2	-4.71	0.000254	1.23e-06	1	3.59517
ASUN	-4.27	0.00148	9.81e-06	1	2.82974
DDX1	-4.07	0.00287	2.39e-05	1	2.54212
CHCHD4	-4.78	0.000199	8.84e-07	1	3.70115
MECR	-4.67	0.0003	1.47e-06	1	3.52288
DHX36	-4.71	0.000254	1.21e-06	1	3.59517
PPP6C	-4.46	0.000713	4.01e-06	1	3.14691
GNB1L	-4.17	0.002	1.49e-05	1	2.69897
THG1L	-3.62	0.0128	0.000147	1	1.89279
PUS3	-4.26	0.00148	1e-05	1	2.82974
TRMT6	-4.27	0.00148	9.9e-06	1	2.82974
WDHD1	-3.67	0.0112	0.000123	1	1.95078
ELP2	-4.31	0.00128	8.16e-06	1	2.89279
DDOST	-3.82	0.00658	6.62e-05	1	2.18177
CENPN	-3.85	0.00591	5.86e-05	1	2.22841
ELAC2	-4.51	0.000593	3.21e-06	1	3.22695
SPATA5	-3.54	0.0162	0.000199	1	1.79048
ITGB5	-3.8	0.00713	7.36e-05	1	2.14691
TBCA	-4.25	0.00148	1.06e-05	1	2.82974
BUB1B	-4.96	8.88e-05	3.44e-07	1	4.05159
NR2C2AP	-4.93	0.000104	4.12e-07	1	3.98297
TPI1	-5.15	3.65e-05	1.28e-07	1	4.43771
CCDC84	-3.68	0.0108	0.000117	1	1.96658
SNRNP35	-4.1	0.00257	2.04e-05	1	2.59007
RPP25L	-4.46	0.000729	4.18e-06	1	3.13727
TXNL4B	-3.47	0.0196	0.000259	1	1.70774
MOCS3	-4.64	0.000342	1.72e-06	1	3.46597
GEMIN6	-3.85	0.00591	5.86e-05	1	2.22841
C7orf26	-3.59	0.0138	0.000166	1	1.86012
WDR1	-5.35	1.42e-05	4.39e-08	1	4.84771
EXOSC7	-4.29	0.00137	8.89e-06	1	2.86328
CDIPT	-3.91	0.00481	4.59e-05	1	2.31785
NUDT21	-3.28	0.034	0.000513	0.999	1.46852
TARDBP	-4.77	0.000204	9.16e-07	1	3.69037
NOP10	-3.92	0.00473	4.5e-05	1	2.32514
DPH5	-3.66	0.0114	0.000126	1	1.9431
FDX1L	-3.44	0.0221	0.000295	1	1.65561
SNUPN	-4.26	0.00148	1.01e-05	1	2.82974
CPSF4	-3.65	0.0117	0.000132	1	1.93181
MAP2K5	-2.69	0.15	0.00355	0.996	0.823909
PSMG3	-3.89	0.00519	5.04e-05	1	2.28483
CSNK1A1	-3.99	0.00369	3.24e-05	1	2.43297
PFDN5	-5.69	2.69e-06	6.39e-09	1	5.57025
AIFM1	-4.46	0.000714	4.06e-06	1	3.1463
ELP5	-3.96	0.00417	3.82e-05	1	2.37986
ZNHIT3	-3.91	0.00481	4.62e-05	1	2.31785
XRCC6	-4.25	0.00148	1.05e-05	1	2.82974
ARL2	-4.03	0.00327	2.81e-05	1	2.48545
EEF1G	-4.02	0.00327	2.85e-05	1	2.48545
RPF2	-4.06	0.0029	2.44e-05	1	2.5376
TPRKB	-4.59	0.000422	2.2e-06	1	3.37469
STRAP	-3.6	0.0137	0.000161	1	1.86328
RAD51D	-3.59	0.0137	0.000164	1	1.86328
METTL14	-3.47	0.0197	0.00026	1	1.70553
PPP2R4	-2.25	0.356	0.0123	0.988	0.44855
CTDNEP1	-3.39	0.0253	0.000346	1	1.59688
GTF3C6	-4.07	0.00281	2.3e-05	1	2.55129
MYH9	-3.6	0.0133	0.000156	1	1.87615
SPATA5L1	-4.08	0.00275	2.23e-05	1	2.56067
HAUS7	-4.19	0.00188	1.37e-05	1	2.72584
NCAPD2	-4.11	0.00253	2e-05	1	2.59688
GPR89B	-5.1	4.73e-05	1.73e-07	1	4.32514
DNAJC8	-3.82	0.00664	6.76e-05	1	2.17783
SRD5A3	-4.32	0.00124	7.84e-06	1	2.90658
CAPZB	-4.07	0.00281	2.3e-05	1	2.55129
FAM98B	-3.15	0.0475	0.00081	0.999	1.32331
SRP14	-3.82	0.00658	6.67e-05	1	2.18177
TAF1C	-3.88	0.00528	5.16e-05	1	2.27737
MNAT1	-3.29	0.0337	0.000495	1	1.47237
FAM96B	-4.05	0.00296	2.51e-05	1	2.52871
UHRF1	-4.06	0.00287	2.4e-05	1	2.54212
ATP6V1F	-3.28	0.034	0.000512	0.999	1.46852
METAP2	-3.51	0.0176	0.000222	1	1.75449
NAA15	-2.54	0.204	0.00557	0.994	0.69037
ORAOV1	-4.25	0.00148	1.06e-05	1	2.82974
PNKP	-2.88	0.1	0.00201	0.998	1
TSEN15	-3.01	0.0708	0.00133	0.999	1.14997
VMP1	-3.37	0.0267	0.000374	1	1.57349
VPS52	-3.97	0.00402	3.64e-05	1	2.39577
DNAJA3	-3.7	0.0101	0.000109	1	1.99568
ELMO2	-3.52	0.0173	0.000218	1	1.76195
MOB4	-3.11	0.052	0.000922	0.999	1.284
TIMM10	-3.82	0.00658	6.61e-05	1	2.18177
NPM1	-3.17	0.0452	0.000761	0.999	1.34486
POU2F1	-3.83	0.00643	6.41e-05	1	2.19179
TXN	-3.26	0.036	0.000566	0.999	1.4437
COPS5	-2.79	0.123	0.00261	0.997	0.910095
CRLS1	-3.04	0.0645	0.00119	0.999	1.19044
ILK	-3.49	0.0189	0.000242	1	1.72354
RPP14	-3.8	0.00706	7.25e-05	1	2.1512
UBE2N	-4.12	0.00247	1.92e-05	1	2.6073
POP1	-2.5	0.218	0.00614	0.994	0.661544
MBTPS2	-5.2	2.91e-05	1.01e-07	1	4.53611
PRELID1	-2.96	0.0796	0.00156	0.998	1.09909
ACTR2	-3.5	0.0183	0.000234	1	1.73755
SAMM50	-3.28	0.0345	0.000522	0.999	1.46218
GEMIN4	-3.39	0.0253	0.000344	1	1.59688
SMC5	-4.26	0.00148	1.01e-05	1	2.82974
SOD1	-3.37	0.0266	0.00037	1	1.57512
C2orf49	-3.23	0.0392	0.000626	0.999	1.40671
HUS1	-3.23	0.0385	0.00061	0.999	1.41454
ELAVL1	-3.48	0.0191	0.000248	1	1.71897
CINP	-3.61	0.0133	0.000155	1	1.87615
ATP6V1C1	-3.39	0.0255	0.000352	1	1.59346
EXOSC4	-3.39	0.0255	0.00035	1	1.59346
RHEB	-3.56	0.0152	0.000185	1	1.81816
DUT	-4.58	0.000442	2.33e-06	1	3.35458
RABGGTB	-3.65	0.0117	0.000132	1	1.93181
UBA6	-3.74	0.00861	9.11e-05	1	2.065
ILF2	-3.91	0.00487	4.71e-05	1	2.31247
INO80	-3.5	0.018	0.000228	1	1.74473
DOLK	-3.57	0.0148	0.000179	1	1.82974
DHX33	-4.18	0.002	1.48e-05	1	2.69897
VEZT	-3.13	0.05	0.000873	0.999	1.30103
ATP6V1A	-3.66	0.0114	0.000126	1	1.9431
DNAJC2	-4.12	0.00247	1.93e-05	1	2.6073
WDR61	-4.03	0.00327	2.84e-05	1	2.48545
NUBP1	-3.54	0.0162	0.0002	1	1.79048
DNMT1	-3.13	0.0497	0.000864	0.999	1.30364
NOL9	-3.29	0.0337	0.000495	1	1.47237
ARMC5	-3.64	0.012	0.000136	1	1.92082
CENPI	-3.16	0.0462	0.000785	0.999	1.33536
SYS1	-3.52	0.0173	0.000216	1	1.76195
PELO	-3.98	0.0038	3.38e-05	1	2.42022
PRC1	-3.64	0.0121	0.000139	1	1.91721
EMC2	-3.31	0.0321	0.000463	1	1.49349
DHX9	-3.47	0.0198	0.000263	1	1.70333
METAP1	-3.29	0.0338	0.000506	0.999	1.47108
SKA2	-2.23	0.363	0.0127	0.987	0.440093
TPT1	-4.14	0.00224	1.7e-05	1	2.64975
NOC4L	-3.77	0.00773	8.1e-05	1	2.11182
WDR5	-3.61	0.0133	0.000155	1	1.87615
RNH1	-3.55	0.0158	0.000193	1	1.80134
ALG6	-2.96	0.0782	0.00153	0.998	1.10679
PFDN2	-4.29	0.00137	9e-06	1	2.86328
HDAC3	-3.19	0.0432	0.000715	0.999	1.36452
LETM1	-3.81	0.00692	7.07e-05	1	2.15989
RNF20	-3.93	0.00451	4.19e-05	1	2.34582
PAK2	-2.42	0.26	0.00777	0.992	0.585027
POLR1E	-3.47	0.0196	0.000258	1	1.70774
MAU2	-3.71	0.00962	0.000102	1	2.01682
CTU1	-3.94	0.00438	4.05e-05	1	2.35853
RAD1	-2.75	0.133	0.00298	0.997	0.876148
STT3A	-3.24	0.0383	0.000605	0.999	1.4168
TIPRL	-2.41	0.264	0.00791	0.992	0.578396
RNF8	-1.59	0.902	0.0562	0.944	0.0447935
GFER	-3.48	0.0191	0.000247	1	1.71897
GGPS1	-3.27	0.0352	0.000539	0.999	1.45346
CARS	-2.57	0.193	0.00515	0.995	0.714443
KRR1	-2.8	0.121	0.00257	0.997	0.917215
STK11	-2.35	0.296	0.00942	0.991	0.528708
SRSF7	-3.34	0.03	0.000424	1	1.52288
POLR3H	-3.95	0.00417	3.83e-05	1	2.37986
CTNNBL1	-2.76	0.132	0.00291	0.997	0.879426
NUDCD3	-3.85	0.00591	5.85e-05	1	2.22841
ELP6	-3.52	0.0171	0.000212	1	1.767
ASCC3	-3.46	0.0204	0.000272	1	1.69037
TAF2	-4.3	0.00132	8.47e-06	1	2.87943
POT1	-3.99	0.0037	3.27e-05	1	2.4318
CD2BP2	-3.1	0.0538	0.000961	0.999	1.26922
WDR82	-4.03	0.00327	2.83e-05	1	2.48545
WRAP53	-2.58	0.189	0.005	0.995	0.723538
ZBTB17	-3.64	0.0121	0.000139	1	1.91721
UXT	-3.52	0.0173	0.000217	1	1.76195
RAD51C	-2.81	0.117	0.00246	0.998	0.931814
TRAIP	-1.95	0.59	0.0253	0.975	0.229148
RFC2	-3.79	0.00723	7.54e-05	1	2.14086
TMEM199	-2.82	0.115	0.00241	0.998	0.939302
CENPA	-4.12	0.00247	1.9e-05	1	2.6073
PCBP1	-3	0.0718	0.00135	0.999	1.14388
ARPC2	-4.05	0.00296	2.52e-05	1	2.52871
GTF2H4	-3.21	0.0414	0.00067	0.999	1.383
DPAGT1	-3.98	0.0038	3.4e-05	1	2.42022
MMS19	-3.36	0.0278	0.00039	1	1.55596
GNL3	-2.86	0.103	0.00211	0.998	0.987163
GEMIN8	-3.03	0.0666	0.00124	0.999	1.17653
BTF3	-2.56	0.195	0.00521	0.995	0.709965
RFC3	-2.97	0.0779	0.00151	0.998	1.10846
C9orf114	-3.14	0.0491	0.00084	0.999	1.30892
TIMM9	-3.42	0.0237	0.000319	1	1.62525
DBR1	-3.11	0.0524	0.000931	0.999	1.28067
SEPT2	-2.59	0.185	0.00487	0.995	0.732828
CHTF18	-2.41	0.264	0.008	0.992	0.578396
CPSF3	-2.74	0.135	0.00308	0.997	0.869666
UNC45A	-3.59	0.0138	0.000167	1	1.86012
PSMG1	-3.66	0.0113	0.000124	1	1.94692
PPIE	-2.93	0.0852	0.00168	0.998	1.06956
WDR83	-3.28	0.0347	0.000527	0.999	1.45967
DSCC1	-2.64	0.167	0.0042	0.996	0.777284
RSL1D1	-3.01	0.0708	0.00132	0.999	1.14997
DNM2	-3.21	0.0414	0.000672	0.999	1.383
TBCD	-2.99	0.0736	0.00141	0.999	1.13312
WASH1	-2.68	0.154	0.00369	0.996	0.812479
C14orf80	-2.66	0.158	0.00388	0.996	0.801343
METTL3	-3.75	0.00834	8.79e-05	1	2.07883
CHAF1B	-3.19	0.0433	0.000719	0.999	1.36351
PELP1	-2.21	0.38	0.0135	0.987	0.420216
SEC63	-3.19	0.0435	0.000723	0.999	1.36151
DPH3	-2.84	0.108	0.00224	0.998	0.966576
THOC3	-3.26	0.0355	0.000553	0.999	1.44977
TTI1	-3.29	0.0338	0.000505	0.999	1.47108
SMARCA5	-3.3	0.0333	0.000487	1	1.47756
TOE1	-3.47	0.0196	0.000257	1	1.70774
EIF3H	-3.92	0.00467	4.4e-05	1	2.33068
DDX6	-3	0.0722	0.00137	0.999	1.14146
ATP6V1E1	-3.07	0.0592	0.00108	0.999	1.22768
PDCD5	-2.86	0.104	0.00214	0.998	0.982967
MED12	-3.14	0.0493	0.00085	0.999	1.30715
POLR1D	-2.17	0.408	0.0149	0.985	0.38934
C4orf27	0.26	0.824	0.604	0.396	0.0840728
SSU72	-3.59	0.0137	0.000163	1	1.86328
NUP35	-2.76	0.132	0.00292	0.997	0.879426
CCDC115	-3.96	0.00406	3.69e-05	1	2.39147
PFDN1	-3.64	0.012	0.000137	1	1.92082
POLR3K	-3.17	0.0457	0.000773	0.999	1.34008
MRTO4	-3.22	0.0398	0.000639	0.999	1.40012
RSU1	-2.67	0.155	0.00375	0.996	0.809668
ORC5	-2.78	0.127	0.00274	0.997	0.896196
HSPD1	-2.99	0.0736	0.00142	0.999	1.13312
PSMG2	-3.04	0.0632	0.00116	0.999	1.19928
PPIL1	-3.27	0.0352	0.000544	0.999	1.45346
NOL12	-3.14	0.0493	0.00085	0.999	1.30715
OSGEP	-3.33	0.03	0.000427	1	1.52288
DPM1	-3.2	0.0416	0.000678	0.999	1.38091
DENR	-2.79	0.123	0.00262	0.997	0.910095
TP53RK	-2.74	0.135	0.00309	0.997	0.869666
INTS6	-3.6	0.0135	0.000159	1	1.86967
CSNK2A1	-3.48	0.0193	0.000251	1	1.71444
DYNLRB1	-3.41	0.0239	0.000324	1	1.6216
DCTN5	-2.47	0.237	0.00684	0.993	0.625252
XPOT	-2.92	0.0896	0.00177	0.998	1.04769
DDX54	-3.21	0.0408	0.000657	0.999	1.38934
TRRAP	-3.29	0.0337	0.000501	0.999	1.47237
PMF1-BGLAP	-3.32	0.0319	0.000458	1	1.49621
RAD9A	-3.5	0.0182	0.000232	1	1.73993
PMF1	-3.27	0.0352	0.000544	0.999	1.45346
XRN1	-3.2	0.0416	0.000679	0.999	1.38091
PPP1R8	-1.92	0.616	0.0273	0.973	0.210419
PWP1	-2.89	0.0955	0.0019	0.998	1.02
SAP18	-3.31	0.0324	0.00047	1	1.48945
ACTL6A	-3.65	0.0116	0.00013	1	1.93554
GINS2	-3.37	0.0266	0.00037	1	1.57512
CCDC101	-2.77	0.128	0.00276	0.997	0.89279
WDR36	-2.62	0.172	0.00439	0.996	0.764472
CHD1L	-0.51	0.846	0.306	0.694	0.0726296
AK6	-2.69	0.15	0.00356	0.996	0.823909
UBE2I	-2.87	0.101	0.00204	0.998	0.995679
PRKDC	-3.19	0.0428	0.000702	0.999	1.36856
IPO11	-2.26	0.348	0.0118	0.988	0.458421
GAPDH	-2.99	0.0722	0.00137	0.999	1.14146
SETD1A	-2.08	0.477	0.0188	0.981	0.321482
SLMAP	-2.35	0.296	0.00945	0.991	0.528708
ACTR5	-2.74	0.135	0.00309	0.997	0.869666
EXOSC2	-2.86	0.103	0.0021	0.998	0.987163
GABPA	-3.12	0.052	0.000918	0.999	1.284
COPS4	-3.25	0.0371	0.000584	0.999	1.43063
GEMIN2	-4.25	0.00148	1.06e-05	1	2.82974
ANAPC13	-2.17	0.408	0.0148	0.985	0.38934
TOMM40	-3.79	0.00715	7.43e-05	1	2.14569
CUL2	-2.83	0.112	0.00233	0.998	0.950782
THAP11	-3.04	0.0645	0.0012	0.999	1.19044
SS18L2	-3.61	0.0131	0.000152	1	1.88273
TTC27	-2.54	0.204	0.00556	0.994	0.69037
EXOC8	-1.61	0.902	0.0542	0.946	0.0447935
RBBP5	-2.25	0.356	0.0123	0.988	0.44855
MIS12	-2.87	0.102	0.00206	0.998	0.9914
CDC42	-3.68	0.0109	0.000119	1	1.96257
CTCF	-2.65	0.16	0.00398	0.996	0.79588
WDR4	-2.3	0.327	0.0108	0.989	0.485452
RECQL4	-2.41	0.265	0.00805	0.992	0.576754
HUWE1	-2.57	0.193	0.00512	0.995	0.714443
NSMCE2	-2.91	0.0901	0.00179	0.998	1.04528
SNRNP40	-2.47	0.234	0.00673	0.993	0.630784
CDH2	-2.49	0.226	0.00642	0.994	0.645892
PFN1	-3.29	0.0337	0.000497	1	1.47237
DIMT1	-2.66	0.158	0.00387	0.996	0.801343
GRWD1	-1.74	0.796	0.041	0.959	0.0990869
ALG2	-2.43	0.256	0.00756	0.992	0.59176
VMA21	-2.27	0.344	0.0115	0.988	0.463442
PLK4	-2.75	0.133	0.00299	0.997	0.876148
IMP4	-3.09	0.0551	0.00099	0.999	1.25885
DDX51	-3.14	0.0495	0.000856	0.999	1.30539
ATP6V1B2	-2.69	0.151	0.00361	0.996	0.821023
PMPCB	-3.07	0.0582	0.00106	0.999	1.23508
NOP16	-2.73	0.138	0.00317	0.997	0.860121
MRGBP	-2.16	0.412	0.0152	0.985	0.385103
PRPF4	-2.24	0.361	0.0126	0.987	0.442493
OIP5	-3.19	0.0432	0.000712	0.999	1.36452
IMP3	-2.55	0.201	0.00545	0.995	0.696804
PYROXD1	-3.05	0.0632	0.00116	0.999	1.19928
XRCC4	-2.01	0.54	0.0222	0.978	0.267606
CLP1	-2.62	0.171	0.00436	0.996	0.767004
VPS36	-2.49	0.226	0.00645	0.994	0.645892
SRSF6	-1.67	0.874	0.0478	0.952	0.0584886
PARVA	-2.78	0.127	0.00274	0.997	0.896196
IMMT	-3.22	0.0398	0.00064	0.999	1.40012
ACTR6	-2.71	0.143	0.00333	0.997	0.844664
OSTC	-2.75	0.133	0.00299	0.997	0.876148
ANAPC11	-3.26	0.0355	0.000551	0.999	1.44977
YAE1D1	-2.62	0.172	0.00443	0.996	0.764472
DDX59	-3.13	0.0503	0.000883	0.999	1.29843
RNASEH2C	-0.84	0.902	0.2	0.8	0.0447935
PTK2	-3.26	0.036	0.000565	0.999	1.4437
HAUS6	-2.72	0.14	0.00324	0.997	0.853872
MLST8	-2.41	0.265	0.00805	0.992	0.576754
NDNL2	-4.6	0.000412	2.13e-06	1	3.3851
ZMAT5	-2.42	0.26	0.00772	0.992	0.585027
LYRM4	-2.79	0.123	0.00263	0.997	0.910095
TUT1	-2.48	0.229	0.00654	0.993	0.640165
MMGT1	-2.65	0.16	0.00399	0.996	0.79588
EFTUD1	-2.27	0.343	0.0115	0.989	0.464706
PWP2	-2.76	0.132	0.0029	0.997	0.879426
HSPA9	-2.49	0.226	0.00645	0.994	0.645892
CENPK	-2.65	0.16	0.004	0.996	0.79588
MAPK7	-2.29	0.335	0.0112	0.989	0.474955
C11orf57	-2.66	0.159	0.00393	0.996	0.798603
YARS	-2.7	0.146	0.00345	0.997	0.835647
FNBP4	-2.33	0.305	0.00978	0.99	0.5157
GTF2H1	-2.04	0.513	0.0208	0.979	0.289883
TMA16	-2.6	0.178	0.0046	0.995	0.74958
TAF8	-2.75	0.133	0.003	0.997	0.876148
ZBTB8OS	-2.68	0.155	0.00373	0.996	0.809668
SASS6	-3.13	0.0497	0.000863	0.999	1.30364
FUBP1	-2.56	0.195	0.00521	0.995	0.709965
COG4	-3.27	0.0352	0.000539	0.999	1.45346
HSPA14	-3	0.0718	0.00135	0.999	1.14388
LSM10	-3.57	0.0148	0.000179	1	1.82974
ISCU	-2.86	0.104	0.00212	0.998	0.982967
NOB1	-1.78	0.759	0.0378	0.962	0.119758
ENO1	-3.31	0.0321	0.000462	1	1.49349
CD3EAP	-2.44	0.251	0.00736	0.993	0.600326
SMC3	-2.24	0.357	0.0124	0.988	0.447332
COPS6	-2.77	0.129	0.0028	0.997	0.88941
FNTA	-2.68	0.153	0.00367	0.996	0.815309
COPS3	-3.29	0.0337	0.000501	0.999	1.47237
RPN1	-2.51	0.216	0.00603	0.994	0.665546
TCEB2	-2.46	0.239	0.00693	0.993	0.621602
XRCC2	-2.42	0.259	0.00768	0.992	0.5867
TTC4	-2.83	0.112	0.00234	0.998	0.950782
GTF2H3	-2.62	0.172	0.00444	0.996	0.764472
PSMD13	-2.54	0.204	0.00554	0.994	0.69037
BUB3	-2.13	0.436	0.0166	0.983	0.360514
SLC35A2	-2.17	0.412	0.0151	0.985	0.385103
MED18	-2.72	0.14	0.00324	0.997	0.853872
NCAPG2	-2.31	0.317	0.0104	0.99	0.498941
NOL10	-2.68	0.154	0.0037	0.996	0.812479
PSMD4	-2.94	0.0847	0.00167	0.998	1.07212
GABPB1	-2.54	0.202	0.00548	0.995	0.694649
KIF18A	-2.21	0.382	0.0136	0.986	0.417937
UFSP2	-2.3	0.325	0.0107	0.989	0.488117
EMC4	-2.64	0.166	0.00415	0.996	0.779892
GINS4	-2.29	0.331	0.011	0.989	0.480172
NUP133	-2.61	0.173	0.00447	0.996	0.761954
NOP56	-2.17	0.409	0.015	0.985	0.388277
NFS1	-2.46	0.238	0.00688	0.993	0.623423
RPS5	-2.33	0.306	0.00989	0.99	0.514279
SYMPK	-2.57	0.189	0.00502	0.995	0.723538
CDK7	-2.72	0.14	0.00323	0.997	0.853872
WDR43	-1.62	0.902	0.0523	0.948	0.0447935
RIOK1	-1.85	0.683	0.0319	0.968	0.165579
CPSF2	-2.57	0.193	0.00513	0.995	0.714443
PI4KA	-2.12	0.441	0.0168	0.983	0.355561
ATP5E	-3.27	0.0349	0.000531	0.999	1.45717
ROMO1	-2.22	0.375	0.0132	0.987	0.425969
ENY2	-2.74	0.135	0.00309	0.997	0.869666
ZNF622	-2.15	0.422	0.0157	0.984	0.374688
HSPE1-MOB4	-2.4	0.265	0.0081	0.992	0.576754
RTFDC1	-2.63	0.169	0.0043	0.996	0.772113
ASH2L	-2.2	0.389	0.0139	0.986	0.41005
UBL5	-2.11	0.452	0.0175	0.982	0.344862
RSL24D1	-2.59	0.185	0.00486	0.995	0.732828
SNAPC1	-3.26	0.0355	0.000551	0.999	1.44977
TRMT112	-2.64	0.166	0.00418	0.996	0.779892
PPP2CA	-3.32	0.0319	0.000458	1	1.49621
ATP6AP2	-1.89	0.65	0.0294	0.971	0.187087
MAK16	-3.23	0.0392	0.000624	0.999	1.40671
RAB6A	-3.18	0.0446	0.000747	0.999	1.35067
CIRH1A	-2.62	0.171	0.00436	0.996	0.767004
GTF3A	-2.66	0.16	0.00396	0.996	0.79588
CERS2	-2.11	0.449	0.0173	0.983	0.347754
EMC7	-1.88	0.657	0.0299	0.97	0.182435
NAA10	-2.89	0.0977	0.00195	0.998	1.01011
CHMP5	-2.86	0.104	0.00214	0.998	0.982967
DNAJC17	-2.33	0.309	0.01	0.99	0.510042
LSG1	-2.68	0.155	0.00374	0.996	0.809668
C19orf52	-2.16	0.418	0.0155	0.985	0.378824
UTP3	-2.13	0.436	0.0166	0.983	0.360514
MGAT1	-2.31	0.317	0.0103	0.99	0.498941
NCAPG	-3.09	0.0562	0.00101	0.999	1.25026
CENPW	-2.14	0.43	0.0162	0.984	0.366532
IPO9	-2.85	0.107	0.00222	0.998	0.970616
DDX52	-2.38	0.281	0.00868	0.991	0.551294
GPX4	-2.42	0.26	0.00774	0.992	0.585027
PRPF40A	-2.07	0.49	0.0193	0.981	0.309804
NCBP1	-1.56	0.902	0.0591	0.941	0.0447935
HNRNPH1	-2.76	0.132	0.00292	0.997	0.879426
SIN3A	-2.81	0.118	0.00249	0.998	0.928118
FCF1	-2.31	0.321	0.0105	0.989	0.493495
MAEA	-2.38	0.278	0.00858	0.991	0.555955
BOP1	-2.14	0.428	0.016	0.984	0.368556
NCKAP1	-2.08	0.476	0.0187	0.981	0.322393
PPME1	-1.37	0.902	0.0851	0.915	0.0447935
SRPRB	-2.52	0.214	0.00594	0.994	0.669586
MCRS1	-2.2	0.387	0.0138	0.986	0.412289
RPL28	-1.96	0.585	0.0249	0.975	0.232844
IKBKAP	-2.12	0.443	0.017	0.983	0.353596
EXOSC5	-3.38	0.0261	0.000361	1	1.58336
RPL7L1	-2.26	0.35	0.012	0.988	0.455932
C1orf109	-3.17	0.0452	0.000762	0.999	1.34486
KDM8	-2.26	0.35	0.012	0.988	0.455932
RPAIN	-2.04	0.51	0.0206	0.979	0.29243
TAF7	-3.2	0.0417	0.000683	0.999	1.37986
TIMM13	-2.74	0.134	0.00304	0.997	0.872895
DCLRE1B	-3.1	0.0546	0.000978	0.999	1.26281
LSM12	-2.5	0.222	0.00627	0.994	0.653647
STT3B	-2.7	0.145	0.00342	0.997	0.838632
TUBB	-3.11	0.0528	0.00094	0.999	1.27737
ERH	-1.87	0.667	0.0307	0.969	0.175874
USO1	-1.72	0.816	0.0428	0.957	0.0883098
ARIH1	-1.61	0.902	0.0542	0.946	0.0447935
HNRNPL	-1.92	0.616	0.0273	0.973	0.210419
SRF	-3.06	0.0606	0.00111	0.999	1.21753
UCHL5	-2.66	0.159	0.00389	0.996	0.798603
TERF1	-2.32	0.31	0.01	0.99	0.508638
DCTN6	-2.31	0.317	0.0104	0.99	0.498941
NBN	-0.96	0.902	0.168	0.832	0.0447935
VPS53	-1.85	0.686	0.0321	0.968	0.163676
POLR1A	-2.56	0.196	0.00525	0.995	0.707744
TRAPPC1	-2.32	0.314	0.0102	0.99	0.50307
RCL1	-2.83	0.112	0.00233	0.998	0.950782
PTAR1	-2.73	0.137	0.00314	0.997	0.863279
CSK	-2.67	0.156	0.00379	0.996	0.806875
FBL	-2.18	0.401	0.0145	0.986	0.396856
PRPF38B	-2.35	0.295	0.00937	0.991	0.530178
SLX4	-1.89	0.651	0.0295	0.971	0.186419
NCBP2	-2.12	0.444	0.0171	0.983	0.352617
C12orf45	-2.03	0.52	0.0212	0.979	0.283997
MAD2L2	-2.76	0.131	0.00287	0.997	0.882729
EXOC7	-2.33	0.306	0.00983	0.99	0.514279
PKM	-2.63	0.168	0.00425	0.996	0.774691
POLR3C	-2.39	0.277	0.00853	0.991	0.55752
CRK	-2.15	0.423	0.0157	0.984	0.37366
CLNS1A	-3.06	0.0606	0.00111	0.999	1.21753
MUS81	-0.3	0.825	0.381	0.619	0.0835461
SKP2	-2.05	0.504	0.0202	0.98	0.297569
ADAR	-2.99	0.0734	0.0014	0.999	1.1343
XRCC5	-3.17	0.0448	0.000751	0.999	1.34872
TAF6	-2.43	0.253	0.00745	0.993	0.596879
DPY30	-3.14	0.0492	0.000843	0.999	1.30803
UTP6	-1.73	0.81	0.0422	0.958	0.091515
FAM103A1	-2.44	0.249	0.00727	0.993	0.603801
VARS	-1.73	0.801	0.0415	0.958	0.0963675
C16orf59	-2.37	0.287	0.00897	0.991	0.542118
SEH1L	-2.27	0.344	0.0115	0.988	0.463442
EIF3I	-2.63	0.169	0.00429	0.996	0.772113
SNRNP25	-2.81	0.119	0.00251	0.997	0.924453
POLR1B	-2.39	0.277	0.00852	0.991	0.55752
SNAPC5	-2.26	0.348	0.0118	0.988	0.458421
PPP1R7	-2.64	0.166	0.00416	0.996	0.779892
USP10	-2.1	0.458	0.0179	0.982	0.339135
MCM2	-2.87	0.101	0.00203	0.998	0.995679
CSTF1	-2.39	0.273	0.00839	0.992	0.563837
GFM1	-2.27	0.347	0.0117	0.988	0.459671
PMPCA	-2.99	0.0725	0.00138	0.999	1.13966
KIAA0196	-1.3	0.902	0.0969	0.903	0.0447935
EIF4G1	-2.71	0.143	0.00336	0.997	0.844664
EIF4E	-2.51	0.215	0.00599	0.994	0.667562
ANKRD20A3	-2.53	0.208	0.00571	0.994	0.681937
ACACA	-1.92	0.616	0.0273	0.973	0.210419
MYC	-2.69	0.151	0.0036	0.996	0.821023
EIF4A1	-2.74	0.134	0.00304	0.997	0.872895
CMTR1	-3.18	0.0437	0.000729	0.999	1.35952
PES1	-2.54	0.205	0.00559	0.994	0.688246
PFDN4	-2.77	0.128	0.00276	0.997	0.89279
SHFM1	-1.9	0.635	0.0285	0.972	0.197226
SRSF1	-1.6	0.902	0.0545	0.945	0.0447935
ECHS1	-2.75	0.134	0.00302	0.997	0.872895
WDR24	-2.8	0.119	0.00252	0.997	0.924453
HAUS8	-2.62	0.172	0.00442	0.996	0.764472
DCAF13	-1.86	0.679	0.0315	0.969	0.16813
GPN2	-2.43	0.255	0.00751	0.992	0.59346
CSE1L	-2.77	0.13	0.00284	0.997	0.886057
CHMP7	-2.51	0.215	0.00602	0.994	0.667562
ZWINT	-2.22	0.372	0.0131	0.987	0.429457
PHB	-2.13	0.436	0.0166	0.983	0.360514
SSRP1	-2.07	0.484	0.0191	0.981	0.315155
SPC24	-2.25	0.353	0.0121	0.988	0.452225
ARGLU1	-1.94	0.602	0.0262	0.974	0.220404
HJURP	-3.13	0.0501	0.000876	0.999	1.30016
RPN2	-1.83	0.709	0.0336	0.966	0.149354
IPO7	-2.46	0.24	0.00697	0.993	0.619789
DHX37	-2.14	0.429	0.016	0.984	0.367543
BARD1	-1.23	0.902	0.11	0.89	0.0447935
ATP2A2	-2.44	0.251	0.00735	0.993	0.600326
ATXN7L3	-3.12	0.0505	0.000889	0.999	1.29671
RPL15	-2.13	0.436	0.0165	0.983	0.360514
STUB1	-1.65	0.885	0.049	0.951	0.0530567
TADA3	-2.49	0.225	0.00638	0.994	0.647817
TONSL	-2.08	0.473	0.0186	0.981	0.325139
COG2	-2.95	0.0811	0.00159	0.998	1.09098
DARS	-2.1	0.458	0.0178	0.982	0.339135
PRKRIR	-2.43	0.255	0.00753	0.992	0.59346
PIK3R4	-2.17	0.408	0.0149	0.985	0.38934
ASNA1	-2.01	0.538	0.0221	0.978	0.269218
RNASEK	-2.36	0.292	0.00922	0.991	0.534617
C17orf70	-1.05	0.902	0.147	0.853	0.0447935
BCAS2	-1.76	0.771	0.039	0.961	0.112946
QARS	-2.37	0.287	0.00901	0.991	0.542118
GNA12	-2.77	0.129	0.00279	0.997	0.88941
ERCC4	-2.6	0.18	0.00465	0.995	0.744727
NOL6	-2.5	0.218	0.00614	0.994	0.661544
CTU2	-2.24	0.357	0.0124	0.988	0.447332
MIOS	-2.01	0.539	0.0222	0.978	0.268411
C10orf76	-1.67	0.872	0.0476	0.952	0.0594835
PPIL2	-2.49	0.224	0.00635	0.994	0.649752
ORC3	-3	0.0722	0.00137	0.999	1.14146
CPSF6	-1.93	0.612	0.027	0.973	0.213249
DDX46	-1.98	0.565	0.0237	0.976	0.247952
RCC1	-2.17	0.409	0.015	0.985	0.388277
ABCE1	-1.49	0.902	0.0676	0.932	0.0447935
SNRPD2	-2.32	0.311	0.0101	0.99	0.50724
ATRIP	-2.64	0.165	0.00412	0.996	0.782516
ANAPC5	-1.67	0.869	0.0472	0.953	0.0609802
NLE1	-1.94	0.603	0.0263	0.974	0.219683
POP7	-2.22	0.373	0.0132	0.987	0.428291
BCCIP	-2.21	0.378	0.0134	0.987	0.422508
ERCC3	-2.77	0.128	0.00277	0.997	0.89279
HNRNPK	-2.2	0.389	0.0139	0.986	0.41005
NSL1	-1.47	0.902	0.0703	0.93	0.0447935
RPS28	-2.25	0.356	0.0122	0.988	0.44855
PRPF31	-2.96	0.0781	0.00152	0.998	1.10735
UBR4	-2.14	0.429	0.0161	0.984	0.367543
CCDC53	-1.99	0.556	0.0232	0.977	0.254925
XRN2	-2.32	0.311	0.0101	0.99	0.50724
MARS	-2.17	0.412	0.0151	0.985	0.385103
SRSF11	-1.46	0.902	0.0722	0.928	0.0447935
THOC2	-1.79	0.747	0.0367	0.963	0.126679
RAPGEF2	-1.85	0.686	0.0321	0.968	0.163676
NOLC1	-1.22	0.902	0.111	0.889	0.0447935
ICMT	-2.85	0.107	0.00222	0.998	0.970616
RFC5	-2.76	0.131	0.00289	0.997	0.882729
ATP5D	-2.52	0.211	0.00585	0.994	0.675718
TSR3	-1.87	0.67	0.0309	0.969	0.173925
SNF8	-2.53	0.206	0.00564	0.994	0.686133
PTPN1	-2.18	0.402	0.0146	0.985	0.395774
DROSHA	-2.66	0.159	0.00393	0.996	0.798603
MATR3	-2.25	0.356	0.0123	0.988	0.44855
LENG8	-1.96	0.584	0.0249	0.975	0.233587
RTTN	-2.39	0.272	0.00833	0.992	0.565431
KRAS	-2.25	0.357	0.0124	0.988	0.447332
DOCK5	-2.86	0.103	0.00209	0.998	0.987163
WRB	-2.25	0.357	0.0124	0.988	0.447332
TBL1XR1	-1.94	0.603	0.0263	0.974	0.219683
CEP120	-2.52	0.211	0.00585	0.994	0.675718
TCEB1	-2.46	0.237	0.00686	0.993	0.625252
SACS	-1.76	0.769	0.0389	0.961	0.114074
TBCE	-1.65	0.89	0.0495	0.951	0.05061
TEAD1	-2.51	0.215	0.00602	0.994	0.667562
ZFP36L1	-2.01	0.541	0.0225	0.978	0.266803
TBCB	-2.72	0.14	0.00326	0.997	0.853872
KRI1	-1.55	0.902	0.0603	0.94	0.0447935
TCEA1	-1.95	0.595	0.0256	0.974	0.225483
EIF5A	-3.08	0.0574	0.00104	0.999	1.24109
RNF103-CHMP3	-2.49	0.226	0.00647	0.994	0.645892
ARPC3	-2.05	0.507	0.0204	0.98	0.294992
SEC61B	-2.58	0.188	0.00497	0.995	0.725842
MAD2L1	-2.4	0.265	0.0081	0.992	0.576754
LAGE3	-2.13	0.434	0.0164	0.984	0.36251
CHMP4B	-1.58	0.902	0.0569	0.943	0.0447935
CABIN1	-1.17	0.902	0.121	0.879	0.0447935
WTAP	-2.75	0.133	0.00296	0.997	0.876148
EXOC5	-1.76	0.771	0.0391	0.961	0.112946
CENPJ	-2.26	0.35	0.012	0.988	0.455932
POP4	-2.48	0.23	0.00659	0.993	0.638272
RPS18	-2.13	0.438	0.0167	0.983	0.358526
DDX10	-2.29	0.332	0.011	0.989	0.478862
MEN1	-1.96	0.59	0.0253	0.975	0.229148
HSD17B12	-2.04	0.515	0.0208	0.979	0.288193
NOC2L	-2.6	0.18	0.0047	0.995	0.744727
APITD1	-1.4	0.902	0.0805	0.919	0.0447935
CRCP	-1.76	0.769	0.0389	0.961	0.114074
RPS12	-1.35	0.902	0.0887	0.911	0.0447935
SPC25	-2.24	0.358	0.0125	0.988	0.446117
POLD2	-1.3	0.902	0.0969	0.903	0.0447935
USP5	-1.76	0.771	0.0391	0.961	0.112946
TUBD1	-2.34	0.301	0.00967	0.99	0.521434
LSM4	-2.05	0.507	0.0204	0.98	0.294992
TUBA1B	-1.75	0.783	0.04	0.96	0.106238
WDR55	-2.66	0.159	0.0039	0.996	0.798603
DDX42	-1.61	0.902	0.0539	0.946	0.0447935
ALG3	-1.63	0.902	0.0518	0.948	0.0447935
G6PD	-2.99	0.0736	0.00142	0.999	1.13312
NAA35	-2.12	0.443	0.017	0.983	0.353596
ABCF1	-1.64	0.901	0.0507	0.949	0.0452752
KIAA1033	-2.7	0.146	0.00345	0.997	0.835647
GEMIN7	-2.97	0.0764	0.00148	0.999	1.11691
COMMD2	-1.94	0.603	0.0264	0.974	0.219683
HNRNPD	-1.36	0.902	0.0862	0.914	0.0447935
SETDB1	-2.2	0.391	0.014	0.986	0.407823
PKN2	-2.29	0.335	0.0112	0.989	0.474955
POLR2L	-2.5	0.222	0.00626	0.994	0.653647
CKS1B	-2.05	0.504	0.0202	0.98	0.297569
HAUS1	-3.35	0.0289	0.000407	1	1.5391
INTS1	-2.42	0.259	0.00766	0.992	0.5867
WBSCR22	-2.34	0.299	0.00959	0.99	0.524329
FANCI	-1.18	0.902	0.119	0.881	0.0447935
RPP38	-1.79	0.748	0.0368	0.963	0.126098
SETD2	-2.78	0.126	0.0027	0.997	0.899629
HSPA8	-2.29	0.334	0.0111	0.989	0.476254
LPAR1	-2.45	0.246	0.00718	0.993	0.609065
CDK6	-1.71	0.828	0.0439	0.956	0.0819697
KIAA1429	-1.39	0.902	0.0823	0.918	0.0447935
WDR33	-1.72	0.819	0.0431	0.957	0.0867161
WDR12	-2.6	0.181	0.00472	0.995	0.742321
RPS23	-2.88	0.1	0.00201	0.998	1
NARFL	-2.71	0.143	0.00332	0.997	0.844664
ABCB7	-2.52	0.21	0.0058	0.994	0.677781
RNMT	-1.85	0.687	0.0322	0.968	0.163043
GNB1	-1.6	0.902	0.0546	0.945	0.0447935
WDR25	-2.03	0.52	0.0211	0.979	0.283997
COPB2	-0.64	0.866	0.262	0.738	0.0624821
RANGAP1	-2.35	0.294	0.00932	0.991	0.531653
DAD1	-2.53	0.206	0.00564	0.994	0.686133
EIF2B3	-1.91	0.625	0.0279	0.972	0.20412
PAFAH1B1	-2.09	0.465	0.0182	0.982	0.332547
NACC1	-1.71	0.824	0.0436	0.956	0.0840728
YBX1	-1.63	0.902	0.0517	0.948	0.0447935
CMPK1	-1.82	0.717	0.0344	0.966	0.144481
CCT7	-2.6	0.18	0.0047	0.995	0.744727
ORC4	-2.15	0.425	0.0158	0.984	0.371611
YEATS4	-1.95	0.593	0.0255	0.975	0.226945
MPDU1	-1.87	0.67	0.0309	0.969	0.173925
UBE3D	-2.71	0.144	0.00337	0.997	0.841638
SET	-1.65	0.892	0.0498	0.95	0.0496351
UPF2	-2.01	0.537	0.022	0.978	0.270026
NSMCE4A	-2.77	0.129	0.00282	0.997	0.88941
BRCA1	-1.06	0.902	0.145	0.855	0.0447935
PSENEN	-2.13	0.436	0.0165	0.983	0.360514
GOLT1B	-2.26	0.35	0.0119	0.988	0.455932
HSPE1	-2.05	0.504	0.0202	0.98	0.297569
SUPV3L1	-1.73	0.807	0.042	0.958	0.0931265
ACTR10	-2.41	0.263	0.00789	0.992	0.580044
UTP20	-1.69	0.847	0.0453	0.955	0.0721166
MARCH6	-1.28	0.902	0.1	0.9	0.0447935
EDC4	-2.23	0.366	0.0128	0.987	0.436519
TMCO6	-1.62	0.902	0.0523	0.948	0.0447935
FARSA	-1.61	0.902	0.054	0.946	0.0447935
POLR3B	-2.01	0.54	0.0224	0.978	0.267606
CREB1	-1.08	0.902	0.139	0.861	0.0447935
DDX21	-1.8	0.734	0.0356	0.964	0.134304
C3orf17	-2.58	0.185	0.00488	0.995	0.732828
CDK4	-1.78	0.759	0.0379	0.962	0.119758
THOC7	-1.42	0.902	0.0776	0.922	0.0447935
PAK4	-1.61	0.902	0.0534	0.947	0.0447935
GTPBP4	-2.19	0.399	0.0144	0.986	0.399027
EIF5B	-1.84	0.697	0.0327	0.967	0.156767
URB1	-2.37	0.283	0.00881	0.991	0.548214
SUGP1	-2.11	0.448	0.0173	0.983	0.348722
BRD2	-1.11	0.902	0.133	0.867	0.0447935
ZFC3H1	-1.44	0.902	0.0744	0.926	0.0447935
ILF3	-2.07	0.489	0.0193	0.981	0.310691
NVL	-1.26	0.902	0.104	0.896	0.0447935
PDCD2	-2.75	0.134	0.00302	0.997	0.872895
PPWD1	-2.04	0.512	0.0207	0.979	0.29073
FAM210A	-1.96	0.584	0.0248	0.975	0.233587
NRD1	-2.36	0.292	0.0092	0.991	0.534617
TERF2	-1.95	0.598	0.0258	0.974	0.223299
ITGAV	-3.52	0.0173	0.000218	1	1.76195
RPL39	-1.27	0.902	0.102	0.898	0.0447935
COMMD4	-1.83	0.713	0.034	0.966	0.14691
TLN1	-2.98	0.0739	0.00143	0.999	1.13136
INPP5K	-1.97	0.581	0.0247	0.975	0.235824
URI1	-1.99	0.557	0.0233	0.977	0.254145
DDX41	-2.24	0.36	0.0126	0.987	0.443697
COL4A3BP	-1.93	0.612	0.0269	0.973	0.213249
PPIH	-1.49	0.902	0.0683	0.932	0.0447935
UBE2V1	-1.84	0.702	0.033	0.967	0.153663
DLG5	-2.01	0.54	0.0223	0.978	0.267606
NELFA	-1.81	0.733	0.0355	0.965	0.134896
SF3B1	-2.41	0.264	0.00797	0.992	0.578396
DUSP12	-2.35	0.297	0.0095	0.99	0.527244
PGGT1B	-1.92	0.616	0.0272	0.973	0.210419
CFDP1	-1.22	0.902	0.111	0.889	0.0447935
SUPT4H1	-1.71	0.822	0.0434	0.957	0.0851282
OGT	-3.03	0.0657	0.00122	0.999	1.18243
POLG	-2.67	0.155	0.00377	0.996	0.809668
FARSB	-2.14	0.429	0.0161	0.984	0.367543
ANAPC10	-1.96	0.59	0.0253	0.975	0.229148
PPP2R1A	-2.27	0.347	0.0117	0.988	0.459671
CCT8	-2.38	0.281	0.00871	0.991	0.551294
DDX11	-1.12	0.902	0.131	0.869	0.0447935
RNF40	-1.78	0.759	0.0378	0.962	0.119758
EIF3F	-1.64	0.896	0.0504	0.95	0.047692
PRKRA	-1.03	0.902	0.151	0.849	0.0447935
UBE4B	-1.94	0.6	0.026	0.974	0.221849
TUBGCP2	-1.58	0.902	0.0566	0.943	0.0447935
MCM5	-1.93	0.612	0.027	0.973	0.213249
HARS	-1.94	0.601	0.0261	0.974	0.221126
RPLP2	-2.27	0.348	0.0117	0.988	0.458421
RCE1	-2.33	0.306	0.00986	0.99	0.514279
SPTLC1	-2.41	0.264	0.00795	0.992	0.578396
XAB2	-1.75	0.782	0.0399	0.96	0.106793
KTI12	-2.52	0.21	0.0058	0.994	0.677781
RPTOR	-2.69	0.15	0.00357	0.996	0.823909
ZNRD1	-1.5	0.902	0.0663	0.934	0.0447935
ARF1	-2.41	0.264	0.00792	0.992	0.578396
ATP6AP1	-2.05	0.502	0.02	0.98	0.299296
CSTF3	-1.99	0.557	0.0233	0.977	0.254145
HMGCS1	-1.36	0.902	0.0865	0.914	0.0447935
PKMYT1	-2.04	0.512	0.0207	0.979	0.29073
TRAPPC5	-3.05	0.0626	0.00115	0.999	1.20343
URM1	-2.37	0.287	0.00894	0.991	0.542118
PAK1IP1	-1.82	0.716	0.0343	0.966	0.145087
EIF1AD	-1.47	0.902	0.071	0.929	0.0447935
ARHGEF7	-1.66	0.883	0.0486	0.951	0.0540393
LUC7L3	-2.51	0.218	0.00611	0.994	0.661544
MRPS12	-2.13	0.436	0.0166	0.983	0.360514
CPSF1	-1.27	0.902	0.102	0.898	0.0447935
RPS19	-2.03	0.517	0.0209	0.979	0.286509
ISG20L2	-2.02	0.525	0.0214	0.979	0.279841
UBE2L3	-1.77	0.759	0.038	0.962	0.119758
NUP160	-1.5	0.902	0.0668	0.933	0.0447935
ACTR3	-2.69	0.151	0.00362	0.996	0.821023
GPN3	-1.87	0.672	0.0311	0.969	0.172631
ATR	-1.68	0.865	0.0468	0.953	0.0629839
CEBPZ	-2.09	0.463	0.0181	0.982	0.334419
SRP19	-1.83	0.709	0.0337	0.966	0.149354
UBTF	-1.77	0.76	0.0381	0.962	0.119186
WDR75	-1.46	0.902	0.0723	0.928	0.0447935
NEK1	-2.37	0.287	0.00901	0.991	0.542118
TRAPPC11	-2.41	0.265	0.00802	0.992	0.576754
CLTC	-1.78	0.759	0.0379	0.962	0.119758
C19orf25	-1.87	0.667	0.0307	0.969	0.175874
RIC8A	-2.28	0.343	0.0114	0.989	0.464706
HBS1L	-2.12	0.443	0.017	0.983	0.353596
MAPRE1	-1.38	0.902	0.0836	0.916	0.0447935
TANGO6	-2.35	0.296	0.0094	0.991	0.528708
MCM7	-1.37	0.902	0.0852	0.915	0.0447935
GLMN	-1.65	0.888	0.0492	0.951	0.051587
PIKFYVE	-1.44	0.902	0.0748	0.925	0.0447935
EWSR1	-1.68	0.857	0.0462	0.954	0.0670192
CENPO	-2.4	0.268	0.0082	0.992	0.571865
RPS16	-2.17	0.408	0.0149	0.985	0.38934
CENPH	-1.83	0.706	0.0334	0.967	0.151195
CCDC94	-2.24	0.36	0.0125	0.987	0.443697
CSNK2B	-2.44	0.25	0.00731	0.993	0.60206
RPLP1	-0.91	0.902	0.181	0.819	0.0447935
PSMC5	-1.91	0.63	0.0282	0.972	0.200659
MCAT	-1.84	0.701	0.0329	0.967	0.154282
UNC50	-1.97	0.571	0.0242	0.976	0.243364
DCPS	-1.39	0.902	0.0825	0.918	0.0447935
PPP1R11	-0.99	0.902	0.161	0.839	0.0447935
RPL36A-HNRNPH2	-1.34	0.902	0.0903	0.91	0.0447935
NOP2	-2.06	0.498	0.0198	0.98	0.302771
NAA50	-0.97	0.902	0.167	0.833	0.0447935
COG7	-2.03	0.52	0.0212	0.979	0.283997
LTV1	-2.06	0.497	0.0197	0.98	0.303644
POLRMT	-2.26	0.351	0.012	0.988	0.454693
MARK3	-1.23	0.902	0.109	0.891	0.0447935
MED21	-1.74	0.791	0.0407	0.959	0.101824
DRAP1	-0.97	0.902	0.167	0.833	0.0447935
C10orf2	-2.17	0.409	0.015	0.985	0.388277
RANBP1	-2.09	0.471	0.0185	0.982	0.326979
LOC101060389	-1.36	0.902	0.0874	0.913	0.0447935
NAT10	-2.36	0.288	0.00903	0.991	0.540608
DHX35	-1.61	0.902	0.0541	0.946	0.0447935
YKT6	-2.75	0.133	0.00297	0.997	0.876148
ALDOA	-1.91	0.629	0.0281	0.972	0.201349
HNRNPU	-1.94	0.6	0.0259	0.974	0.221849
BIRC6	-1.28	0.902	0.1	0.9	0.0447935
RRM1	-2.55	0.201	0.00542	0.995	0.696804
SRSF10	-1.58	0.902	0.0568	0.943	0.0447935
MRPL42	-1.8	0.734	0.0356	0.964	0.134304
VEZF1	-1.79	0.747	0.0365	0.963	0.126679
SNRPB2	-1.16	0.902	0.123	0.877	0.0447935
ZBTB11	-2.26	0.348	0.0118	0.988	0.458421
XRCC1	-0.42	0.835	0.337	0.663	0.0783135
NUP85	-1.74	0.796	0.041	0.959	0.0990869
PDPK1	-1.84	0.704	0.0332	0.967	0.152427
PARN	-2.35	0.293	0.00928	0.991	0.533132
CAPRIN1	-1.28	0.902	0.0999	0.9	0.0447935
SMG8	-1.82	0.717	0.0345	0.966	0.144481
HAUS3	-1.28	0.902	0.1	0.9	0.0447935
SMG6	-1.7	0.839	0.0449	0.955	0.076238
VPS51	-2.21	0.382	0.0136	0.986	0.417937
CTDP1	-1.71	0.822	0.0434	0.957	0.0851282
EMC6	-1.65	0.885	0.049	0.951	0.0530567
GMPPB	-1.92	0.619	0.0276	0.972	0.208309
TIMM22	-1.51	0.902	0.0651	0.935	0.0447935
ARFRP1	-1.68	0.856	0.0461	0.954	0.0675262
DDX20	-2.03	0.519	0.0211	0.979	0.284833
TOMM22	-2.11	0.45	0.0174	0.983	0.346787
FOSL1	-1.94	0.601	0.026	0.974	0.221126
TAF13	-1.66	0.881	0.0484	0.952	0.0550241
DNAJC13	-2.18	0.408	0.0148	0.985	0.38934
ANKRD20A1	-1.81	0.723	0.0348	0.965	0.140862
SKP1	-3.3	0.0333	0.000487	1	1.47756
TSEN54	-2.59	0.182	0.00475	0.995	0.739929
RPS6	-1.69	0.85	0.0456	0.954	0.0705811
TIMM50	-1.98	0.566	0.0238	0.976	0.247184
GTF2F1	-1.79	0.747	0.0365	0.963	0.126679
MED9	-1.88	0.657	0.03	0.97	0.182435
POLG2	-2.12	0.443	0.017	0.983	0.353596
RPS15A	-1.81	0.723	0.0349	0.965	0.140862
KIF2A	-1.64	0.896	0.0503	0.95	0.047692
SKIV2L2	-1.48	0.902	0.0688	0.931	0.0447935
BANP	-2.59	0.182	0.00475	0.995	0.739929
FAU	-1.61	0.902	0.0536	0.946	0.0447935
E4F1	-1.59	0.902	0.0557	0.944	0.0447935
CHMP3	-1.74	0.789	0.0405	0.959	0.102923
PDCL	-2.09	0.469	0.0184	0.982	0.328827
SHOC2	-1.63	0.902	0.0513	0.949	0.0447935
TMEM30A	-2.81	0.117	0.00246	0.998	0.931814
VARS2	-2.41	0.264	0.00799	0.992	0.578396
ELP3	-2.03	0.518	0.021	0.979	0.28567
INTS7	-1.54	0.902	0.0624	0.938	0.0447935
FANCB	-0.61	0.861	0.271	0.729	0.0649968
SPDYE2	-1.17	0.902	0.122	0.878	0.0447935
ERCC1	-1.52	0.902	0.0642	0.936	0.0447935
RER1	-1.59	0.902	0.0563	0.944	0.0447935
TSEN34	-1.15	0.902	0.125	0.875	0.0447935
WDR3	-2.01	0.54	0.0224	0.978	0.267606
SURF6	-2.67	0.157	0.00384	0.996	0.8041
BRK1	-1.95	0.591	0.0254	0.975	0.228413
CENPL	-1.36	0.902	0.0871	0.913	0.0447935
COG5	-2.27	0.347	0.0117	0.988	0.459671
IPO13	-1.7	0.835	0.0444	0.956	0.0783135
SMC2	-2.01	0.54	0.0223	0.978	0.267606
EIF2B2	-1.44	0.902	0.0743	0.926	0.0447935
DOCK7	-1.38	0.902	0.084	0.916	0.0447935
COMMD3	-2.05	0.502	0.02	0.98	0.299296
HYOU1	-1.72	0.815	0.0426	0.957	0.0888424
RPL21	-2.55	0.197	0.00531	0.995	0.705534
SNX32	-1.28	0.902	0.101	0.899	0.0447935
CENPT	-1.86	0.68	0.0315	0.968	0.167491
EIF3CL	-1.3	0.902	0.0967	0.903	0.0447935
CNOT3	-0.9	0.902	0.183	0.817	0.0447935
ACTR1A	-1.99	0.557	0.0234	0.977	0.254145
SDE2	-1.34	0.902	0.0896	0.91	0.0447935
NCL	-2.36	0.288	0.00905	0.991	0.540608
RPL19	-1.59	0.902	0.0558	0.944	0.0447935
MCM3	-1.43	0.902	0.0763	0.924	0.0447935
ARCN1	-2.37	0.287	0.00897	0.991	0.542118
TTC37	-2.31	0.317	0.0104	0.99	0.498941
IST1	-2.38	0.283	0.00877	0.991	0.548214
ZNF131	-1.65	0.892	0.0498	0.95	0.0496351
EEFSEC	-1.98	0.566	0.0239	0.976	0.247184
SHQ1	-1.67	0.873	0.0477	0.952	0.0589858
RPS15	-1.44	0.902	0.0755	0.924	0.0447935
EIF5	-1.37	0.902	0.0856	0.914	0.0447935
HEATR1	-1.3	0.902	0.097	0.903	0.0447935
PCYT1A	-1.47	0.902	0.0704	0.93	0.0447935
HEATR3	-1.62	0.902	0.0527	0.947	0.0447935
NUP50	-1.2	0.902	0.115	0.885	0.0447935
PRPF38A	-2.31	0.317	0.0104	0.99	0.498941
TTI2	-1.94	0.603	0.0263	0.974	0.219683
AKIRIN2	-1.37	0.902	0.0861	0.914	0.0447935
C16orf62	-2.53	0.208	0.00572	0.994	0.681937
YARS2	-2.48	0.23	0.00662	0.993	0.638272
JTB	-1.35	0.902	0.0893	0.911	0.0447935
NCAPD3	-1.78	0.759	0.0379	0.962	0.119758
MED24	-1.37	0.902	0.085	0.915	0.0447935
OST4	-2.47	0.234	0.00673	0.993	0.630784
LSM6	-1.64	0.896	0.0502	0.95	0.047692
SUPT16H	-0.91	0.902	0.181	0.819	0.0447935
ALG1L2	-1.76	0.771	0.0392	0.961	0.112946
FZR1	-0.53	0.848	0.297	0.703	0.0716041
PHAX	-1.92	0.619	0.0275	0.972	0.208309
MED19	-1.87	0.663	0.0304	0.97	0.178486
CEPT1	-1.5	0.902	0.0663	0.934	0.0447935
NSA2	-1.18	0.902	0.118	0.882	0.0447935
MRPL15	-2.06	0.499	0.0199	0.98	0.301899
RAC1	-1.89	0.653	0.0297	0.97	0.185087
STIL	-1.97	0.581	0.0247	0.975	0.235824
PPP1R12A	-1.25	0.902	0.105	0.895	0.0447935
NARS2	-1.79	0.751	0.037	0.963	0.12436
KRTAP5-6	-2.1	0.458	0.0179	0.982	0.339135
LHFPL3	-1.34	0.902	0.0908	0.909	0.0447935
PSMA1	-1.49	0.902	0.0676	0.932	0.0447935
CCT3	-1.46	0.902	0.0722	0.928	0.0447935
UBC	-1.2	0.902	0.115	0.885	0.0447935
SFR1	-0.7	0.878	0.242	0.758	0.0565055
UTP23	-2.14	0.433	0.0164	0.984	0.363512
IARS	-1.51	0.902	0.0654	0.935	0.0447935
TAPT1	-1.35	0.902	0.0881	0.912	0.0447935
IWS1	-2.27	0.343	0.0115	0.989	0.464706
HIST1H2BI	-2.19	0.399	0.0143	0.986	0.399027
LEMD3	-1.62	0.902	0.0528	0.947	0.0447935
USE1	-1.89	0.648	0.0291	0.971	0.188425
EMC3	-2.1	0.458	0.0178	0.982	0.339135
GID8	-1.78	0.755	0.0374	0.963	0.122053
EIF3E	-2.65	0.16	0.00397	0.996	0.79588
GINS1	-2.3	0.327	0.0108	0.989	0.485452
MED8	-1.98	0.566	0.0239	0.976	0.247184
PCBP2	-1.86	0.683	0.0318	0.968	0.165579
GOLPH3	-1	0.902	0.159	0.841	0.0447935
HINFP	-2.42	0.26	0.00775	0.992	0.585027
ZNF574	-1.89	0.653	0.0297	0.97	0.185087
CCNA2	-0.99	0.902	0.161	0.839	0.0447935
GTF2A2	-2.55	0.2	0.00539	0.995	0.69897
CHORDC1	-1.51	0.902	0.0661	0.934	0.0447935
RABGGTA	-1.75	0.788	0.0403	0.96	0.103474
NUP93	-1.67	0.869	0.0474	0.953	0.0609802
MED23	-0.95	0.902	0.171	0.829	0.0447935
EIF3C	-1.32	0.902	0.0927	0.907	0.0447935
PNO1	-1.79	0.747	0.0367	0.963	0.126679
NSF	-1.92	0.618	0.0274	0.973	0.209012
EARS2	-1.87	0.67	0.0308	0.969	0.173925
NIP7	-1.68	0.86	0.0464	0.954	0.0655015
FANCL	-0.78	0.893	0.218	0.782	0.0491485
RRP12	-1.65	0.89	0.0494	0.951	0.05061
WDR44	-1.43	0.902	0.0759	0.924	0.0447935
EXOSC10	-1.97	0.581	0.0247	0.975	0.235824
GTF3C3	-1.6	0.902	0.0547	0.945	0.0447935
GTF2E2	-1.37	0.902	0.0855	0.914	0.0447935
FAM157A	-2.02	0.535	0.0219	0.978	0.271646
SNRPG	-1.26	0.902	0.103	0.897	0.0447935
TEX10	-1.17	0.902	0.122	0.878	0.0447935
KARS	-1.43	0.902	0.0766	0.923	0.0447935
C21orf2	-1.16	0.902	0.123	0.877	0.0447935
PHB2	-1.93	0.605	0.0265	0.973	0.218245
CNEP1R1	-1.65	0.885	0.049	0.951	0.0530567
STAG1	-1.71	0.831	0.0441	0.956	0.080399
SAMD14	-0.96	0.902	0.169	0.831	0.0447935
MPHOSPH10	-0.98	0.902	0.164	0.836	0.0447935
BANF1	-1.95	0.6	0.0259	0.974	0.221849
TRIP10	-1.18	0.902	0.118	0.882	0.0447935
POLR1C	-1.69	0.852	0.0458	0.954	0.0695604
ANKLE2	-1.37	0.902	0.0856	0.914	0.0447935
LSM5	-1.7	0.835	0.0446	0.955	0.0783135
RPS25	-2.17	0.412	0.0152	0.985	0.385103
PRCC	-1.36	0.902	0.0869	0.913	0.0447935
VPS16	-1.02	0.902	0.154	0.846	0.0447935
PSMB3	-1.63	0.902	0.0517	0.948	0.0447935
NOP58	-1.48	0.902	0.0691	0.931	0.0447935
FXN	-2.19	0.398	0.0143	0.986	0.400117
UBA5	-1.33	0.902	0.0911	0.909	0.0447935
ECD	-1.33	0.902	0.0918	0.908	0.0447935
INTS12	-1.34	0.902	0.0901	0.91	0.0447935
OTUD5	-1.42	0.902	0.0779	0.922	0.0447935
POLE3	-0.87	0.902	0.193	0.807	0.0447935
RAD17	-2.56	0.197	0.00529	0.995	0.705534
WDR7	-1.65	0.885	0.049	0.951	0.0530567
ERCC6L	-1.47	0.902	0.0711	0.929	0.0447935
CEP85	-1.88	0.661	0.0302	0.97	0.179799
ESPL1	-1.53	0.902	0.0633	0.937	0.0447935
MFAP1	-1.26	0.902	0.104	0.896	0.0447935
NBAS	-1.93	0.607	0.0266	0.973	0.216811
SMC1A	-1.15	0.902	0.125	0.875	0.0447935
USP22	-1.5	0.902	0.0672	0.933	0.0447935
TRIO	-2.06	0.498	0.0198	0.98	0.302771
RPL32	-1.72	0.817	0.0429	0.957	0.0877779
FEM1C	-1.14	0.902	0.127	0.873	0.0447935
AFG3L2	-1.27	0.902	0.103	0.897	0.0447935
DDX49	-1.85	0.683	0.0319	0.968	0.165579
RBM39	-1.8	0.738	0.0359	0.964	0.131944
COG3	-2.21	0.38	0.0135	0.987	0.420216
ATRN	-1.55	0.902	0.0604	0.94	0.0447935
PDRG1	-1.85	0.683	0.0318	0.968	0.165579
URB2	-2.26	0.348	0.0118	0.988	0.458421
AP1G1	-1.61	0.902	0.0538	0.946	0.0447935
COMMD8	-1.71	0.821	0.0433	0.957	0.0856568
BECN1	-1.22	0.902	0.112	0.888	0.0447935
SMPD4	-2.01	0.54	0.0224	0.978	0.267606
C21orf59	-1.55	0.902	0.061	0.939	0.0447935
SAP130	-1.8	0.745	0.0363	0.964	0.127844
CTBP2	-2.63	0.17	0.00433	0.996	0.769551
PAX6	-0.95	0.902	0.172	0.828	0.0447935
PRIM2	-2.18	0.402	0.0146	0.985	0.395774
MINK1	-0.95	0.902	0.172	0.828	0.0447935
SEC61A1	-2.06	0.497	0.0197	0.98	0.303644
PRKRIP1	-1.1	0.902	0.136	0.864	0.0447935
CCAR1	-1.9	0.634	0.0284	0.972	0.197911
ZW10	-1.58	0.902	0.0566	0.943	0.0447935
GATB	-1.41	0.902	0.0793	0.921	0.0447935
SEPSECS	-1.62	0.902	0.0523	0.948	0.0447935
PALB2	-1.11	0.902	0.133	0.867	0.0447935
YLPM1	-1.78	0.756	0.0376	0.962	0.121478
THAP1	-1.45	0.902	0.073	0.927	0.0447935
EXOSC9	-1.42	0.902	0.0776	0.922	0.0447935
TUBA1C	-1.78	0.753	0.0372	0.963	0.123205
RPL6	-0.86	0.902	0.195	0.805	0.0447935
NUP155	-1.88	0.662	0.0303	0.97	0.179142
RRP36	-1.46	0.902	0.0719	0.928	0.0447935
MRPL44	-1.72	0.816	0.0428	0.957	0.0883098
PHF5A	-1.54	0.902	0.0614	0.939	0.0447935
GOLGA6L1	-1.28	0.902	0.101	0.899	0.0447935
ATAD5	-1.7	0.835	0.0445	0.955	0.0783135
CCNH	-2.15	0.422	0.0157	0.984	0.374688
CDC23	-1.38	0.902	0.0831	0.917	0.0447935
ATL2	-1.6	0.902	0.0553	0.945	0.0447935
UBTD1	-0.98	0.902	0.163	0.837	0.0447935
DTYMK	-1.51	0.902	0.0657	0.934	0.0447935
GTF2H2C	-1.59	0.902	0.0556	0.944	0.0447935
PRPF19	-1.98	0.566	0.0239	0.976	0.247184
FAM65A	-1.26	0.902	0.104	0.896	0.0447935
MARK2	-2.15	0.428	0.016	0.984	0.368556
CBWD3	-1.77	0.762	0.0384	0.962	0.118045
CSNK2A2	-1.72	0.818	0.043	0.957	0.0872467
GOLGA8J	-0.9	0.902	0.184	0.816	0.0447935
TAX1BP3	-1.35	0.902	0.0889	0.911	0.0447935
PPAN-P2RY11	-1.72	0.818	0.0431	0.957	0.0872467
CCT2	-1.73	0.801	0.0415	0.958	0.0963675
TAF6L	-1.77	0.768	0.0387	0.961	0.114639
SARS	-1.68	0.865	0.0469	0.953	0.0629839
ZNHIT2	-1.32	0.902	0.093	0.907	0.0447935
EIF4ENIF1	-1.42	0.902	0.0774	0.923	0.0447935
RPL36AL	-1.14	0.902	0.127	0.873	0.0447935
ATXN10	-1.07	0.902	0.141	0.859	0.0447935
EIF5AL1	-1.19	0.902	0.116	0.884	0.0447935
MTOR	-1.57	0.902	0.0583	0.942	0.0447935
GPATCH4	-1.15	0.902	0.124	0.876	0.0447935
ZMAT2	-1.94	0.603	0.0264	0.974	0.219683
SIX3	-1.41	0.902	0.0791	0.921	0.0447935
POLE	-1.63	0.902	0.0519	0.948	0.0447935
NPIPB9	-1.13	0.902	0.129	0.871	0.0447935
RPS17	-1.14	0.902	0.127	0.873	0.0447935
VPS29	-1.18	0.902	0.12	0.88	0.0447935
GNL2	-1.37	0.902	0.0853	0.915	0.0447935
RNMTL1	-0.92	0.902	0.18	0.82	0.0447935
PNN	-0.75	0.888	0.226	0.774	0.051587
DHDDS	-1.42	0.902	0.0777	0.922	0.0447935
REV3L	-1.03	0.902	0.152	0.848	0.0447935
TUBG1	-1.21	0.902	0.114	0.886	0.0447935
GTF2E1	-1.44	0.902	0.0754	0.925	0.0447935
RAPH1	-1.07	0.902	0.141	0.859	0.0447935
PSMC3	-0.71	0.88	0.238	0.762	0.0555173
POLR2K	-1.29	0.902	0.0984	0.902	0.0447935
MOGS	-1.35	0.902	0.0879	0.912	0.0447935
SYNCRIP	-1.49	0.902	0.0682	0.932	0.0447935
CDC73	-1.86	0.68	0.0316	0.968	0.167491
IPO5	-1.82	0.72	0.0347	0.965	0.142668
EIF2B5	-1.04	0.902	0.149	0.851	0.0447935
DCAF7	-1.35	0.902	0.0881	0.912	0.0447935
SNRNP70	-1.87	0.671	0.031	0.969	0.173277
C9orf78	-1.9	0.642	0.0288	0.971	0.192465
UBR5	-1.23	0.902	0.109	0.891	0.0447935
NBPF15	-0.88	0.902	0.189	0.811	0.0447935
EPSTI1	-0.73	0.884	0.233	0.767	0.0535477
SFSWAP	-2.36	0.292	0.00919	0.991	0.534617
GPS1	-1.46	0.902	0.0722	0.928	0.0447935
AP1M1	-1.37	0.902	0.0854	0.915	0.0447935
GPI	-1.43	0.902	0.0768	0.923	0.0447935
ZMYND8	-1.48	0.902	0.0696	0.93	0.0447935
TRIM37	-0.86	0.902	0.194	0.806	0.0447935
HMBS	-0.78	0.893	0.219	0.781	0.0491485
TADA1	-1.53	0.902	0.0636	0.936	0.0447935
RBFOX2	-1.05	0.902	0.146	0.854	0.0447935
TRMT1	-1.16	0.902	0.122	0.878	0.0447935
EXOC2	-1.26	0.902	0.103	0.897	0.0447935
TAF10	-1.79	0.745	0.0364	0.964	0.127844
USP36	-1.15	0.902	0.125	0.875	0.0447935
DDX47	-1.76	0.771	0.0391	0.961	0.112946
NPAT	-1.16	0.902	0.124	0.876	0.0447935
ASF1A	-1.28	0.902	0.0999	0.9	0.0447935
PSMG4	-1.13	0.902	0.128	0.872	0.0447935
TUFM	-1	0.902	0.158	0.842	0.0447935
UTP18	-1.16	0.902	0.123	0.877	0.0447935
JMJD6	-1.31	0.902	0.095	0.905	0.0447935
EXOC4	-1.59	0.902	0.0555	0.945	0.0447935
NMD3	-1.78	0.754	0.0373	0.963	0.122629
RPP40	-2.24	0.361	0.0127	0.987	0.442493
POP5	-1.68	0.865	0.0469	0.953	0.0629839
CCND1	-1.7	0.835	0.0443	0.956	0.0783135
TCP1	-1.6	0.902	0.0551	0.945	0.0447935
ZC3H8	-1.01	0.902	0.156	0.844	0.0447935
RPL26	-1.59	0.902	0.056	0.944	0.0447935
SPDYE6	-0.85	0.902	0.199	0.801	0.0447935
AARS	-2.42	0.26	0.00778	0.992	0.585027
MRPS7	-1.58	0.902	0.0565	0.943	0.0447935
RFWD3	-1.4	0.902	0.0805	0.919	0.0447935
NUP98	-1.75	0.788	0.0404	0.96	0.103474
CDK9	-0.83	0.902	0.202	0.798	0.0447935
SKA1	-1.42	0.902	0.0774	0.923	0.0447935
TOMM70A	-1.3	0.902	0.0974	0.903	0.0447935
KAT8	-1.67	0.869	0.0473	0.953	0.0609802
MARS2	-1.72	0.818	0.043	0.957	0.0872467
RPL4	-1.89	0.653	0.0297	0.97	0.185087
FOXD4L1	-1.01	0.902	0.156	0.844	0.0447935
WAPAL	-1.17	0.902	0.121	0.879	0.0447935
GTF2B	-1.26	0.902	0.104	0.896	0.0447935
MED4	-1.88	0.654	0.0298	0.97	0.184422
RAB14	-2	0.541	0.0225	0.978	0.266803
FAM58A	-1.84	0.704	0.0332	0.967	0.152427
LRRC37A	-0.79	0.894	0.215	0.785	0.0486625
SRRM1	-0.86	0.902	0.196	0.804	0.0447935
MRPS34	-1.51	0.902	0.065	0.935	0.0447935
RPL24	-1.26	0.902	0.103	0.897	0.0447935
GINS3	-1.28	0.902	0.0997	0.9	0.0447935
NEMF	-0.56	0.853	0.289	0.711	0.069051
NUDCD2	-1.19	0.902	0.116	0.884	0.0447935
PFDN6	-1.52	0.902	0.0647	0.935	0.0447935
NUMB	-1.16	0.902	0.123	0.877	0.0447935
PNISR	-1.28	0.902	0.1	0.9	0.0447935
TUBGCP4	-0.57	0.854	0.286	0.714	0.0685421
RBM17	-1.75	0.789	0.0405	0.96	0.102923
OR4F16	-0.55	0.852	0.29	0.71	0.0695604
UBE2J2	-1.39	0.902	0.0829	0.917	0.0447935
SUDS3	-0.87	0.902	0.193	0.807	0.0447935
FTSJ3	-1.91	0.628	0.028	0.972	0.20204
ZEB2	-0.92	0.902	0.178	0.822	0.0447935
TBC1D3B	-1.22	0.902	0.11	0.89	0.0447935
WDR74	-2.06	0.492	0.0195	0.981	0.308035
EXOSC1	-1.08	0.902	0.141	0.859	0.0447935
SAE1	-1.83	0.707	0.0335	0.966	0.150581
PI4KB	-1.48	0.902	0.07	0.93	0.0447935
RAD51	-1.93	0.612	0.0269	0.973	0.213249
CCT5	-1.68	0.86	0.0465	0.954	0.0655015
ELK3	-2.2	0.388	0.0139	0.986	0.411168
TLK2	-1.41	0.902	0.0791	0.921	0.0447935
GPS2	-1.76	0.772	0.0393	0.961	0.112383
C19orf53	-1.02	0.902	0.153	0.847	0.0447935
SUMO2	-1.59	0.902	0.0564	0.944	0.0447935
U2SURP	-1.15	0.902	0.126	0.874	0.0447935
ZC3H12A	-0.81	0.898	0.21	0.79	0.0467237
DNAJC9	-0.77	0.892	0.22	0.78	0.0496351
RPS8	-1.35	0.902	0.0881	0.912	0.0447935
RPL12	-0.97	0.902	0.166	0.834	0.0447935
RARS	-0.81	0.899	0.208	0.792	0.0462403
LZTS2	-1.11	0.902	0.133	0.867	0.0447935
MRPL48	-1.27	0.902	0.102	0.898	0.0447935
FRMD4A	-1.52	0.902	0.0641	0.936	0.0447935
EXOC3	-1.14	0.902	0.127	0.873	0.0447935
DEAF1	-1.51	0.902	0.0658	0.934	0.0447935
SLMO2	-1.11	0.902	0.134	0.866	0.0447935
SIRT6	-0.73	0.884	0.232	0.768	0.0535477
ADNP	-1.34	0.902	0.0905	0.91	0.0447935
AUP1	-0.71	0.879	0.24	0.76	0.0560111
RPS4X	-2.16	0.419	0.0155	0.984	0.377786
MAGOHB	-1.89	0.65	0.0293	0.971	0.187087
NOP9	-0.98	0.902	0.163	0.837	0.0447935
BNIP1	-1.41	0.902	0.079	0.921	0.0447935
SPEN	-1.29	0.902	0.0981	0.902	0.0447935
KIF3A	-1.56	0.902	0.0595	0.941	0.0447935
FANCG	-0.93	0.902	0.177	0.823	0.0447935
BYSL	-1.62	0.902	0.0526	0.947	0.0447935
TMTC3	-1.1	0.902	0.135	0.865	0.0447935
EVA1A	-0.95	0.902	0.17	0.83	0.0447935
NUP37	-1.45	0.902	0.0729	0.927	0.0447935
SNRNP27	-1.85	0.683	0.0319	0.968	0.165579
WNK1	-1.43	0.902	0.0759	0.924	0.0447935
FOXM1	-0.48	0.842	0.316	0.684	0.0746879
COMMD3-BMI1	-1.19	0.902	0.116	0.884	0.0447935
BRIX1	-1.28	0.902	0.101	0.899	0.0447935
ZNF207	-1.82	0.716	0.0343	0.966	0.145087
ICE2	-1.53	0.902	0.063	0.937	0.0447935
HNRNPM	-1.7	0.837	0.0447	0.955	0.0772745
COG1	-1.52	0.902	0.0642	0.936	0.0447935
VPS8	-1.34	0.902	0.0897	0.91	0.0447935
SNAPC3	-1.49	0.902	0.0679	0.932	0.0447935
ZNHIT6	-1.52	0.902	0.0648	0.935	0.0447935
BUD31	-1	0.902	0.159	0.841	0.0447935
RSRC2	-1.1	0.902	0.137	0.863	0.0447935
VCL	-1.55	0.902	0.0603	0.94	0.0447935
USP8	-1.33	0.902	0.0917	0.908	0.0447935
INTS5	-1.51	0.902	0.0658	0.934	0.0447935
PSME3	-1.21	0.902	0.113	0.887	0.0447935
ATP1B2	-0.68	0.875	0.247	0.753	0.0579919
CEP97	-1.21	0.902	0.114	0.886	0.0447935
TSPAN4	-1.78	0.756	0.0375	0.963	0.121478
MRPL55	-1.15	0.902	0.124	0.876	0.0447935
NHP2L1	-1.34	0.902	0.0895	0.911	0.0447935
RBM19	-1.4	0.902	0.0811	0.919	0.0447935
RPL38	-1.42	0.902	0.078	0.922	0.0447935
AURKAIP1	-1.8	0.737	0.0358	0.964	0.132533
MGAT5	-0.88	0.902	0.191	0.809	0.0447935
APRT	-0.75	0.888	0.226	0.774	0.051587
C9orf129	-1.47	0.902	0.0709	0.929	0.0447935
EBNA1BP2	-1.55	0.902	0.06	0.94	0.0447935
NARS	-1.8	0.738	0.0359	0.964	0.131944
MED29	-1.56	0.902	0.0591	0.941	0.0447935
DCTN3	-1.57	0.902	0.0583	0.942	0.0447935
APEX2	-1.32	0.902	0.0933	0.907	0.0447935
TRAPPC3	-0.82	0.9	0.206	0.794	0.0457575
CCDC174	-0.99	0.902	0.161	0.839	0.0447935
MED31	-1.34	0.902	0.0901	0.91	0.0447935
KIF20A	-1.82	0.717	0.0345	0.966	0.144481
TBL3	-1.24	0.902	0.108	0.892	0.0447935
TGIF1	-2.4	0.271	0.00829	0.992	0.567031
TUBB2B	-1.51	0.902	0.0657	0.934	0.0447935
KANSL3	-0.86	0.902	0.194	0.806	0.0447935
RAB10	-1.65	0.892	0.0499	0.95	0.0496351
PIGV	-1.2	0.902	0.114	0.886	0.0447935
TBC1D3H	-1.55	0.902	0.0607	0.939	0.0447935
HMGXB3	-1.19	0.902	0.117	0.883	0.0447935
MED10	-0.5	0.844	0.309	0.691	0.0736576
TNPO3	-1.67	0.869	0.0471	0.953	0.0609802
PSTK	-1.46	0.902	0.072	0.928	0.0447935
NCAPH2	-0.75	0.888	0.226	0.774	0.051587
POLD3	-1.74	0.796	0.0411	0.959	0.0990869
DGCR8	-2.14	0.43	0.0162	0.984	0.366532
PPP1CC	-1.27	0.902	0.102	0.898	0.0447935
FKBP4	-0.55	0.852	0.291	0.709	0.0695604
DDX27	-0.94	0.902	0.173	0.827	0.0447935
NOC3L	-1.23	0.902	0.11	0.89	0.0447935
TUBE1	-1.73	0.803	0.0417	0.958	0.0952845
ATP6V0B	-2.16	0.415	0.0153	0.985	0.381952
RQCD1	-1.13	0.902	0.128	0.872	0.0447935
RPS21	-1.02	0.902	0.153	0.847	0.0447935
RPL17-C18orf32	-1.45	0.902	0.0738	0.926	0.0447935
CANX	-1.22	0.902	0.112	0.888	0.0447935
PISD	-1.89	0.65	0.0293	0.971	0.187087
RPS10	-1.54	0.902	0.0624	0.938	0.0447935
SMG1	-1.81	0.723	0.0349	0.965	0.140862
VPS72	-1.31	0.902	0.095	0.905	0.0447935
NPIPB6	-1.25	0.902	0.107	0.893	0.0447935
ESF1	-0.84	0.902	0.201	0.799	0.0447935
H2AFB1	-0.81	0.899	0.209	0.791	0.0462403
SEC62	-0.97	0.902	0.165	0.835	0.0447935
HIST2H3A	-2	0.542	0.0226	0.977	0.266001
MAX	-1.89	0.65	0.0293	0.971	0.187087
PLXNB2	-0.96	0.902	0.168	0.832	0.0447935
GMPS	-1.29	0.902	0.0979	0.902	0.0447935
CRKL	-1.79	0.747	0.0366	0.963	0.126679
UTP11L	-1.82	0.716	0.0343	0.966	0.145087
LMNA	-1.79	0.747	0.0366	0.963	0.126679
THOC5	-0.78	0.893	0.217	0.783	0.0491485
RPS13	-1.36	0.902	0.0868	0.913	0.0447935
MPLKIP	-0.87	0.902	0.193	0.807	0.0447935
ACSL3	-1.08	0.902	0.14	0.86	0.0447935
RPRD1B	-1.3	0.902	0.0973	0.903	0.0447935
RPS11	-1.66	0.885	0.0489	0.951	0.0530567
UFM1	-1.26	0.902	0.104	0.896	0.0447935
PRDM10	-1.54	0.902	0.0618	0.938	0.0447935
SKIV2L	-1.66	0.883	0.0485	0.951	0.0540393
MED6	-1.95	0.591	0.0254	0.975	0.228413
RPL18	-1.28	0.902	0.0999	0.9	0.0447935
LRR1	-1.2	0.902	0.115	0.885	0.0447935
SNRPE	-1.08	0.902	0.14	0.86	0.0447935
POM121	-0.74	0.885	0.231	0.769	0.0530567
SULT6B1	-0.66	0.871	0.253	0.747	0.0599818
GDI2	-1.41	0.902	0.0787	0.921	0.0447935
MTMR9	-0.87	0.902	0.193	0.807	0.0447935
ATP6V1H	-1.46	0.902	0.0724	0.928	0.0447935
FJX1	-1.25	0.902	0.105	0.895	0.0447935
COPE	-1.16	0.902	0.122	0.878	0.0447935
SBNO1	-1.36	0.902	0.087	0.913	0.0447935
NACA	-0.51	0.846	0.304	0.696	0.0726296
PSMD14	-1.04	0.902	0.148	0.852	0.0447935
TSR2	-1.53	0.902	0.0625	0.937	0.0447935
KMT2A	-1.86	0.68	0.0315	0.968	0.167491
TIMELESS	-1.01	0.902	0.156	0.844	0.0447935
FANCD2	-1.48	0.902	0.07	0.93	0.0447935
MRPL41	-1.26	0.902	0.104	0.896	0.0447935
PSMC6	-0.75	0.888	0.226	0.774	0.051587
VTA1	-0.89	0.902	0.187	0.813	0.0447935
TSR1	-1.43	0.902	0.0761	0.924	0.0447935
FANCE	-0.76	0.89	0.223	0.777	0.05061
USP37	-1.39	0.902	0.0823	0.918	0.0447935
HAUS2	-1.41	0.902	0.08	0.92	0.0447935
GOLGA8K	-0.83	0.902	0.203	0.797	0.0447935
EIF3D	-1.74	0.797	0.0412	0.959	0.0985417
INTS9	-1.27	0.902	0.101	0.899	0.0447935
RICTOR	-1.27	0.902	0.101	0.899	0.0447935
KIF6	-1.11	0.902	0.134	0.866	0.0447935
LCMT1	-1.66	0.885	0.0487	0.951	0.0530567
HECTD1	-1.09	0.902	0.138	0.862	0.0447935
RPS9	-0.65	0.868	0.258	0.742	0.0614803
DDX56	-1	0.902	0.158	0.842	0.0447935
COG8	-1.68	0.865	0.0468	0.953	0.0629839
WTH3DI	-1.64	0.895	0.0502	0.95	0.048177
H3F3A	-1.17	0.902	0.121	0.879	0.0447935
MEAF6	-1.42	0.902	0.0773	0.923	0.0447935
DMAP1	-1.74	0.799	0.0413	0.959	0.0974532
EEF2	-2.02	0.532	0.0218	0.978	0.274088
FERMT2	-1.14	0.902	0.126	0.874	0.0447935
ATP5C1	-1.79	0.745	0.0363	0.964	0.127844
PPAN	-1.37	0.902	0.086	0.914	0.0447935
EIF3A	-1.06	0.902	0.145	0.855	0.0447935
ANKRD52	-1.17	0.902	0.121	0.879	0.0447935
PSMD11	-1.01	0.902	0.156	0.844	0.0447935
RNF25	-1.34	0.902	0.0899	0.91	0.0447935
C3orf38	-1.17	0.902	0.121	0.879	0.0447935
MSL1	-0.98	0.902	0.163	0.837	0.0447935
ITCH	-0.84	0.902	0.2	0.8	0.0447935
LGALS9B	-1	0.902	0.158	0.842	0.0447935
EPN1	-1.77	0.762	0.0383	0.962	0.118045
SMN1	-1.05	0.902	0.146	0.854	0.0447935
USP17L26	-0.92	0.902	0.178	0.822	0.0447935
BORA	-0.97	0.902	0.167	0.833	0.0447935
SLC39A7	-0.77	0.892	0.221	0.779	0.0496351
NDUFAB1	-1.7	0.835	0.0445	0.956	0.0783135
TIPIN	-0.49	0.843	0.311	0.689	0.0741724
RPL11	-1.1	0.902	0.136	0.864	0.0447935
DUSP1	-1.01	0.902	0.156	0.844	0.0447935
MRPS22	-1.18	0.902	0.119	0.881	0.0447935
RRP7A	-1.76	0.769	0.0388	0.961	0.114074
CYFIP1	-0.98	0.902	0.163	0.837	0.0447935
COPB1	-1.34	0.902	0.0904	0.91	0.0447935
CMSS1	-1.05	0.902	0.147	0.853	0.0447935
AIM2	-1.24	0.902	0.108	0.892	0.0447935
LAMTOR3	-1.3	0.902	0.0962	0.904	0.0447935
RPS3	-1.62	0.902	0.0521	0.948	0.0447935
LIN9	-1.01	0.902	0.157	0.843	0.0447935
TTYH1	-0.61	0.861	0.272	0.728	0.0649968
CLSTN3	-1.3	0.902	0.0968	0.903	0.0447935
KPNB1	-1.1	0.902	0.135	0.865	0.0447935
TBC1D3K	-1.25	0.902	0.105	0.895	0.0447935
ORC1	-1.3	0.902	0.0964	0.904	0.0447935
RRM2	-1.78	0.756	0.0375	0.962	0.121478
LMNB1	-0.38	0.829	0.353	0.647	0.0814455
DHX29	-1.31	0.902	0.0955	0.904	0.0447935
RBM6	-1.54	0.902	0.0612	0.939	0.0447935
RAP1GDS1	-1.33	0.902	0.0923	0.908	0.0447935
DENND4C	-0.91	0.902	0.181	0.819	0.0447935
ALOX15	-1.53	0.902	0.0632	0.937	0.0447935
SNRPD1	-1.73	0.808	0.0421	0.958	0.0925886
MANBAL	-0.97	0.902	0.165	0.835	0.0447935
POMP	-1.62	0.902	0.053	0.947	0.0447935
MDN1	-1.45	0.902	0.0738	0.926	0.0447935
DNAJB1	-0.74	0.886	0.229	0.771	0.0525663
HCFC1	-1.34	0.902	0.0905	0.91	0.0447935
RBM18	-1.18	0.902	0.118	0.882	0.0447935
PPP1CB	-1.24	0.902	0.107	0.893	0.0447935
NFRKB	-1.23	0.902	0.109	0.891	0.0447935
RAD54L	-0.76	0.89	0.223	0.777	0.05061
KANSL1	-0.83	0.902	0.203	0.797	0.0447935
CDK12	-1.57	0.902	0.0582	0.942	0.0447935
CCT4	-1.43	0.902	0.0757	0.924	0.0447935
GCN1L1	-0.99	0.902	0.162	0.838	0.0447935
SERINC1	-0.78	0.893	0.217	0.783	0.0491485
C2orf72	-0.89	0.902	0.187	0.813	0.0447935
MRPS33	-1.37	0.902	0.085	0.915	0.0447935
RNF41	-0.68	0.875	0.247	0.753	0.0579919
POTEJ	-0.34	0.826	0.367	0.633	0.08302
YAP1	-1.22	0.902	0.111	0.889	0.0447935
ATOH8	-0.82	0.9	0.205	0.795	0.0457575
GGCX	-1.26	0.902	0.104	0.896	0.0447935
TUBGCP3	-1.57	0.902	0.0587	0.941	0.0447935
CCT6A	-1.42	0.902	0.0785	0.921	0.0447935
RPL18A	-1.31	0.902	0.0949	0.905	0.0447935
SAFB	-1.24	0.902	0.107	0.893	0.0447935
SDS	-1.1	0.902	0.135	0.865	0.0447935
NAV2	-1.1	0.902	0.135	0.865	0.0447935
NAF1	-1.4	0.902	0.0815	0.919	0.0447935
POLR3E	-1.73	0.799	0.0414	0.959	0.0974532
MRPL16	-1	0.902	0.159	0.841	0.0447935
EAPP	-0.94	0.902	0.173	0.827	0.0447935
ARID1B	-0.16	0.824	0.438	0.562	0.0840728
NASP	-1.1	0.902	0.135	0.865	0.0447935
HIST2H4B	-1.44	0.902	0.0753	0.925	0.0447935
DDX18	-1.52	0.902	0.0644	0.936	0.0447935
MCOLN2	-0.46	0.841	0.321	0.679	0.075204
PDIA3	-1.1	0.902	0.137	0.863	0.0447935
STRN4	-1.07	0.902	0.142	0.858	0.0447935
RNF4	-1.42	0.902	0.0778	0.922	0.0447935
HIST1H2BF	-0.58	0.857	0.279	0.721	0.0670192
LIMS3L	-0.88	0.902	0.189	0.811	0.0447935
CEP295	-1.11	0.902	0.134	0.866	0.0447935
PPIL4	-1.77	0.759	0.038	0.962	0.119758
TP53BP1	-0.56	0.853	0.287	0.713	0.069051
SWI5	-0.62	0.861	0.269	0.731	0.0649968
RGPD3	-0.78	0.893	0.217	0.783	0.0491485
PCNA	-1.39	0.902	0.082	0.918	0.0447935
UBE2C	-0.8	0.896	0.212	0.788	0.047692
PNPT1	-1.86	0.679	0.0314	0.969	0.16813
FAM227A	-0.46	0.841	0.322	0.678	0.075204
TSNAX	-1.13	0.902	0.13	0.87	0.0447935
SART3	-1.56	0.902	0.0594	0.941	0.0447935
ALG5	-1.3	0.902	0.0961	0.904	0.0447935
EIF1AX	-1.83	0.705	0.0333	0.967	0.151811
CEP152	-1.47	0.902	0.0701	0.93	0.0447935
BRAT1	-1.99	0.557	0.0232	0.977	0.254145
CTNND1	-1.25	0.902	0.105	0.895	0.0447935
FAAH	-0.75	0.888	0.227	0.773	0.051587
PUS7	-1.27	0.902	0.102	0.898	0.0447935
COMMD5	-0.62	0.861	0.269	0.731	0.0649968
THOC1	-1.36	0.902	0.0862	0.914	0.0447935
GRB2	-1.52	0.902	0.0638	0.936	0.0447935
WDR88	-0.48	0.841	0.316	0.684	0.075204
CDS2	-1.22	0.902	0.111	0.889	0.0447935
GALNT15	-0.5	0.843	0.31	0.69	0.0741724
GNL3L	-0.85	0.902	0.197	0.803	0.0447935
LAT	-0.91	0.902	0.18	0.82	0.0447935
INTS3	-1.83	0.709	0.0337	0.966	0.149354
PSMB4	-1.27	0.902	0.102	0.898	0.0447935
RNGTT	-0.91	0.902	0.182	0.818	0.0447935
ZNF675	-0.81	0.898	0.21	0.79	0.0467237
TRAPPC4	-1.82	0.714	0.0341	0.966	0.146302
SDAD1	-1.6	0.902	0.0547	0.945	0.0447935
KATNB1	-1.72	0.816	0.0428	0.957	0.0883098
WDR26	-1.17	0.902	0.121	0.879	0.0447935
GTF2H2	-1.51	0.902	0.0649	0.935	0.0447935
KLHL9	-1.2	0.902	0.116	0.884	0.0447935
PSMB6	-1.1	0.902	0.135	0.865	0.0447935
RIF1	-1.44	0.902	0.0744	0.926	0.0447935
NUPL2	-1.94	0.601	0.0261	0.974	0.221126
SAAL1	-1.36	0.902	0.0862	0.914	0.0447935
ATAD3C	-0.92	0.902	0.18	0.82	0.0447935
RAD52	-0.8	0.897	0.212	0.788	0.0472076
LARS	-1.89	0.653	0.0297	0.97	0.185087
RABIF	-1.34	0.902	0.0901	0.91	0.0447935
IGBP1	-1.74	0.797	0.0412	0.959	0.0985417
NAB1	-0.77	0.892	0.22	0.78	0.0496351
WASL	-0.96	0.902	0.167	0.833	0.0447935
RBPMS	-0.52	0.846	0.303	0.697	0.0726296
ZNF143	-1.57	0.902	0.0578	0.942	0.0447935
LSM8	-1.75	0.779	0.0397	0.96	0.108463
UFC1	-1.23	0.902	0.109	0.891	0.0447935
RHOA	-1.44	0.902	0.0755	0.925	0.0447935
FBXW11	-1.45	0.902	0.0732	0.927	0.0447935
RPS7	-1.67	0.869	0.0473	0.953	0.0609802
PSMB1	-0.97	0.902	0.165	0.835	0.0447935
C2orf27B	-0.78	0.894	0.217	0.783	0.0486625
DNTTIP1	-0.52	0.846	0.303	0.697	0.0726296
PDAP1	-0.91	0.902	0.181	0.819	0.0447935
TWISTNB	-0.33	0.826	0.369	0.631	0.08302
YEATS2	-1.29	0.902	0.0989	0.901	0.0447935
INTS2	-0.94	0.902	0.174	0.826	0.0447935
SENP3	-0.74	0.887	0.228	0.772	0.0520764
CTAGE4	-1.04	0.902	0.15	0.85	0.0447935
YTHDF2	-1.07	0.902	0.142	0.858	0.0447935
LAMTOR5	-1.19	0.902	0.116	0.884	0.0447935
CTTNBP2NL	-1.04	0.902	0.149	0.851	0.0447935
NUDC	-1.57	0.902	0.0585	0.942	0.0447935
HSD11B1L	-0.96	0.902	0.169	0.831	0.0447935
AGR2	-0.71	0.88	0.239	0.761	0.0555173
TMEM95	-0.91	0.902	0.182	0.818	0.0447935
AURKB	-1.23	0.902	0.11	0.89	0.0447935
TRNT1	-1.33	0.902	0.0914	0.909	0.0447935
ZCCHC9	-1.98	0.566	0.0238	0.976	0.247184
RAE1	-1.72	0.815	0.0425	0.957	0.0888424
XPO6	-1.01	0.902	0.157	0.843	0.0447935
BRD4	-0.96	0.902	0.169	0.831	0.0447935
FITM2	-2.05	0.505	0.0203	0.98	0.296709
MCM4	-1.07	0.902	0.143	0.857	0.0447935
PRIM1	-1.09	0.902	0.139	0.861	0.0447935
EME1	0.04	0.824	0.518	0.482	0.0840728
ALG14	-1.1	0.902	0.135	0.865	0.0447935
PIGU	-0.29	0.825	0.387	0.613	0.0835461
IL1RN	-1	0.902	0.159	0.841	0.0447935
RPS2	-1.07	0.902	0.143	0.857	0.0447935
LAMTOR2	-1.51	0.902	0.065	0.935	0.0447935
SARS2	-1.62	0.902	0.0531	0.947	0.0447935
VPS11	-1.11	0.902	0.133	0.867	0.0447935
OR2A1	-0.52	0.847	0.3	0.7	0.0721166
LSM3	-0.96	0.902	0.168	0.832	0.0447935
MMP14	-0.73	0.884	0.232	0.768	0.0535477
ATP1A1	-1.36	0.902	0.0867	0.913	0.0447935
ADK	-1.54	0.902	0.0612	0.939	0.0447935
ATP5A1	-1.71	0.829	0.044	0.956	0.0814455
GTF2H5	-0.99	0.902	0.161	0.839	0.0447935
EEF1A1	-1.18	0.902	0.12	0.88	0.0447935
RPL7	-1.59	0.902	0.0557	0.944	0.0447935
TARS2	-1.52	0.902	0.0649	0.935	0.0447935
OXA1L	-1.53	0.902	0.063	0.937	0.0447935
VCX3A	-0.98	0.902	0.165	0.835	0.0447935
SENP6	-0.44	0.838	0.329	0.671	0.076756
CCNK	-1.46	0.902	0.0727	0.927	0.0447935
DDX39B	-0.95	0.902	0.171	0.829	0.0447935
MRPL30	-1.38	0.902	0.0837	0.916	0.0447935
ATP5H	-1.11	0.902	0.135	0.865	0.0447935
ATP5J	-0.58	0.856	0.28	0.72	0.0675262
RPS29	-2.1	0.456	0.0177	0.982	0.341035
EFTUD2	-1.34	0.902	0.0903	0.91	0.0447935
CEP192	-0.82	0.9	0.205	0.795	0.0457575
ENTPD8	-0.78	0.893	0.219	0.781	0.0491485
PPP1R35	-1.39	0.902	0.0822	0.918	0.0447935
ALG1L	-1.32	0.902	0.0928	0.907	0.0447935
PPP1R9B	-1.01	0.902	0.156	0.844	0.0447935
BRF2	-1.72	0.816	0.0427	0.957	0.0883098
HIST1H4B	-0.88	0.902	0.191	0.809	0.0447935
TAS2R31	-0.96	0.902	0.168	0.832	0.0447935
BRF1	-1.26	0.902	0.104	0.896	0.0447935
FGFR1OP2	-1.66	0.88	0.0483	0.952	0.0555173
MRPS17	-1.07	0.902	0.142	0.858	0.0447935
SAMD4B	-1.65	0.891	0.0497	0.95	0.0501223
PSMC2	-0.58	0.856	0.282	0.718	0.0675262
CDC20	-0.88	0.902	0.189	0.811	0.0447935
ZC3HC1	-1.78	0.756	0.0375	0.963	0.121478
EXOSC8	-1.29	0.902	0.0981	0.902	0.0447935
SLK	-1.48	0.902	0.0693	0.931	0.0447935
GOLGA6L6	-0.58	0.856	0.281	0.719	0.0675262
HNRNPA0	-1.32	0.902	0.0935	0.907	0.0447935
SLC25A26	-1.79	0.747	0.0367	0.963	0.126679
MRPL53	-1.84	0.704	0.0332	0.967	0.152427
RRP9	-1.46	0.902	0.0728	0.927	0.0447935
BLM	-0.86	0.902	0.194	0.806	0.0447935
ACD	-1.2	0.902	0.115	0.885	0.0447935
HNRNPA2B1	-1.52	0.902	0.0642	0.936	0.0447935
TTF1	-1.4	0.902	0.0806	0.919	0.0447935
MBD3	-0.65	0.87	0.256	0.744	0.0604807
SMG5	-0.83	0.901	0.203	0.797	0.0452752
NAP1L1	-0.66	0.87	0.255	0.745	0.0604807
MLLT4	-0.88	0.902	0.189	0.811	0.0447935
KHSRP	-0.7	0.879	0.241	0.759	0.0560111
VPS25	-1.35	0.902	0.0884	0.912	0.0447935
RRP1	-1.88	0.657	0.03	0.97	0.182435
DDX23	-0.94	0.902	0.174	0.826	0.0447935
CEP85L	-0.92	0.902	0.18	0.82	0.0447935
TYW5	-1.01	0.902	0.156	0.844	0.0447935
PSMC1	-1.02	0.902	0.154	0.846	0.0447935
RPL3	-1.29	0.902	0.0988	0.901	0.0447935
CLEC17A	-0.87	0.902	0.191	0.809	0.0447935
MED11	-1.88	0.653	0.0297	0.97	0.185087
MRPL57	-1.37	0.902	0.0847	0.915	0.0447935
DCTN1	-1.2	0.902	0.115	0.885	0.0447935
RSF1	-1.17	0.902	0.122	0.878	0.0447935
POLH	-0.61	0.861	0.272	0.728	0.0649968
RTF1	-1.15	0.902	0.126	0.874	0.0447935
MRPL18	-1.77	0.762	0.0382	0.962	0.118045
RFWD2	-0.88	0.902	0.19	0.81	0.0447935
MKLN1	-0.79	0.894	0.216	0.784	0.0486625
POLR3A	-0.99	0.902	0.162	0.838	0.0447935
INTS8	-0.25	0.824	0.399	0.601	0.0840728
FAM3D	-0.77	0.892	0.22	0.78	0.0496351
TGM4	-0.97	0.902	0.165	0.835	0.0447935
DCTN4	-0.82	0.899	0.207	0.793	0.0462403
FOXD4L3	-0.75	0.887	0.227	0.773	0.0520764
ARF4	-1.39	0.902	0.0823	0.918	0.0447935
POLR2G	-0.56	0.854	0.287	0.713	0.0685421
SNAP47	-1.02	0.902	0.154	0.846	0.0447935
RAB3GAP1	-0.66	0.871	0.254	0.746	0.0599818
CCDC130	-1.28	0.902	0.0994	0.901	0.0447935
RRN3	-0.82	0.9	0.206	0.794	0.0457575
MEF2BNB	-0.95	0.902	0.17	0.83	0.0447935
PHKA2	-0.81	0.899	0.209	0.791	0.0462403
ZNF668	-0.68	0.875	0.247	0.753	0.0579919
RWDD1	-0.95	0.902	0.172	0.828	0.0447935
SLC35A3	-0.78	0.893	0.219	0.781	0.0491485
PAPD7	-0.64	0.867	0.261	0.739	0.0619809
RPS19BP1	-0.73	0.885	0.232	0.768	0.0530567
BAZ1B	-0.63	0.864	0.264	0.736	0.0634863
UTP15	-1.14	0.902	0.126	0.874	0.0447935
MED17	-0.99	0.902	0.16	0.84	0.0447935
KDM2A	-0.78	0.893	0.218	0.782	0.0491485
MRPS18A	-1.76	0.772	0.0393	0.961	0.112383
KHDRBS1	-0.89	0.902	0.186	0.814	0.0447935
CLCF1	-0.72	0.882	0.236	0.764	0.0545314
ALOX15B	-1.09	0.902	0.137	0.863	0.0447935
DDX5	-1.36	0.902	0.0874	0.913	0.0447935
ZNF443	-0.8	0.897	0.211	0.789	0.0472076
DGKG	-0.8	0.897	0.211	0.789	0.0472076
MRPL49	-1.2	0.902	0.115	0.885	0.0447935
GABARAP	-0.49	0.843	0.312	0.688	0.0741724
AHCYL1	-1.03	0.902	0.152	0.848	0.0447935
MRPL40	-1.35	0.902	0.0888	0.911	0.0447935
MRPL4	-1.27	0.902	0.103	0.897	0.0447935
CDKN1C	-0.62	0.862	0.269	0.731	0.0644927
CDK2	-1.43	0.902	0.0761	0.924	0.0447935
CRP	-0.87	0.902	0.192	0.808	0.0447935
RPS14	-0.74	0.886	0.229	0.771	0.0525663
SPATA31A1	-0.06	0.824	0.477	0.523	0.0840728
TGFBRAP1	-0.41	0.833	0.34	0.66	0.079355
RBM25	-1.05	0.902	0.148	0.852	0.0447935
BRINP2	-1.38	0.902	0.0841	0.916	0.0447935
H3F3C	-1.21	0.902	0.114	0.886	0.0447935
PRKAR1A	-1.14	0.902	0.128	0.872	0.0447935
MCM9	-0.7	0.878	0.243	0.757	0.0565055
MRPL39	-2.26	0.349	0.0119	0.988	0.457175
ZNF552	-1.06	0.902	0.143	0.857	0.0447935
LSM7	-1.37	0.902	0.0846	0.915	0.0447935
ZBTB2	-1.41	0.902	0.0798	0.92	0.0447935
EIF4B	-1.83	0.706	0.0335	0.967	0.151195
WBP11	-1.29	0.902	0.0991	0.901	0.0447935
PCNT	-0.8	0.896	0.213	0.787	0.047692
FOXD4L5	-0.69	0.876	0.245	0.755	0.0574959
DBNL	-0.68	0.874	0.249	0.751	0.0584886
DVL1	-0.72	0.882	0.236	0.764	0.0545314
ALYREF	-1.07	0.902	0.142	0.858	0.0447935
WASF2	-1.62	0.902	0.0531	0.947	0.0447935
RPL31	-0.84	0.902	0.199	0.801	0.0447935
MRPS21	-1.32	0.902	0.0931	0.907	0.0447935
DAXX	-2.14	0.43	0.0162	0.984	0.366532
OR4F17	-1.45	0.902	0.073	0.927	0.0447935
PDGFD	-0.92	0.902	0.179	0.821	0.0447935
TMEM204	-0.49	0.843	0.314	0.686	0.0741724
SLC9A1	-0.51	0.846	0.304	0.696	0.0726296
NUP43	-1.65	0.892	0.0499	0.95	0.0496351
MTX1	-1.07	0.902	0.141	0.859	0.0447935
TBP	-1.4	0.902	0.0807	0.919	0.0447935
CDK11A	-1.05	0.902	0.147	0.853	0.0447935
WDR46	-1.65	0.89	0.0495	0.95	0.05061
RPLP0	-1.04	0.902	0.15	0.85	0.0447935
MTG2	-1.43	0.902	0.0761	0.924	0.0447935
MED27	-0.91	0.902	0.182	0.818	0.0447935
PARS2	-1.53	0.902	0.0626	0.937	0.0447935
CWC25	-0.78	0.893	0.217	0.783	0.0491485
KAT5	-0.32	0.826	0.375	0.625	0.08302
FAM120A	-1.21	0.902	0.114	0.886	0.0447935
RSPH14	-0.75	0.888	0.225	0.775	0.051587
RGPD1	-1.51	0.902	0.0654	0.935	0.0447935
PPIAL4G	-0.05	0.824	0.478	0.522	0.0840728
CCDC59	-0.64	0.865	0.263	0.737	0.0629839
MRPL13	-1.51	0.902	0.0653	0.935	0.0447935
SPTSSA	-1.37	0.902	0.0856	0.914	0.0447935
TRIM22	-0.82	0.899	0.207	0.793	0.0462403
TMEM217	-0.52	0.847	0.302	0.698	0.0721166
CHMP2A	-1.17	0.902	0.12	0.88	0.0447935
TRIM43	-0.9	0.902	0.185	0.815	0.0447935
SF1	-0.93	0.902	0.175	0.825	0.0447935
TPP2	-0.41	0.833	0.34	0.66	0.079355
MTG1	-1.66	0.885	0.0489	0.951	0.0530567
CFI	-0.86	0.902	0.196	0.804	0.0447935
GNB3	-0.39	0.83	0.349	0.651	0.0809219
PIGC	-1.09	0.902	0.139	0.861	0.0447935
POLD1	-1.69	0.854	0.0459	0.954	0.0685421
GARS	-1.08	0.902	0.14	0.86	0.0447935
PIGS	-0.8	0.896	0.212	0.788	0.047692
PUF60	-0.53	0.847	0.299	0.701	0.0721166
SMARCA4	-1.39	0.902	0.0818	0.918	0.0447935
WBSCR16	-1.35	0.902	0.0893	0.911	0.0447935
POLE2	-0.59	0.857	0.279	0.721	0.0670192
KIAA0391	-0.94	0.902	0.173	0.827	0.0447935
RBMS1	-0.88	0.902	0.19	0.81	0.0447935
DICER1	-1.98	0.566	0.0239	0.976	0.247184
SEC61G	-0.43	0.835	0.335	0.665	0.0783135
C8orf89	-0.52	0.847	0.301	0.699	0.0721166
MTX2	-0.81	0.899	0.208	0.792	0.0462403
MORF4L2	-1.25	0.902	0.105	0.895	0.0447935
ZNF501	-0.47	0.841	0.318	0.682	0.075204
RPL8	-1.55	0.902	0.0608	0.939	0.0447935
PPP1R2	-1.38	0.902	0.0843	0.916	0.0447935
GMEB2	-0.57	0.855	0.284	0.716	0.0680339
ATP8B3	-0.66	0.871	0.254	0.746	0.0599818
ANKRD36	-0.96	0.902	0.169	0.831	0.0447935
HYPK	-1.81	0.73	0.0353	0.965	0.136677
ADRBK2	-0.74	0.886	0.229	0.771	0.0525663
CHERP	-2.11	0.448	0.0172	0.983	0.348722
TTC1	-1.03	0.902	0.152	0.848	0.0447935
GPN1	-1.16	0.902	0.123	0.877	0.0447935
QRSL1	-1.49	0.902	0.0677	0.932	0.0447935
UQCRHL	-0.98	0.902	0.163	0.837	0.0447935
CYB5R4	-0.43	0.835	0.335	0.665	0.0783135
MAT2A	-1.26	0.902	0.105	0.895	0.0447935
RBM33	-0.85	0.902	0.198	0.802	0.0447935
NDC1	-1.82	0.714	0.0341	0.966	0.146302
ATP6V1G1	-2.22	0.377	0.0133	0.987	0.423659
NHS	-0.29	0.825	0.387	0.613	0.0835461
TFF3	-0.45	0.839	0.327	0.673	0.076238
TIMM23	-0.58	0.856	0.281	0.719	0.0675262
ABTB1	-0.84	0.902	0.2	0.8	0.0447935
SMG9	-1.07	0.902	0.143	0.857	0.0447935
GOSR2	-0.89	0.902	0.188	0.812	0.0447935
MICALL2	-0.66	0.87	0.255	0.745	0.0604807
VBP1	-1.34	0.902	0.0907	0.909	0.0447935
CTNNA3	-0.67	0.873	0.251	0.749	0.0589858
PTPN23	-1.16	0.902	0.122	0.878	0.0447935
PRR20C	-1.4	0.902	0.0807	0.919	0.0447935
FOXK1	-0.7	0.879	0.241	0.759	0.0560111
LIMS1	-0.53	0.849	0.297	0.703	0.0710923
SIVA1	-0.84	0.902	0.201	0.799	0.0447935
ARHGAP1	-1.59	0.902	0.0557	0.944	0.0447935
SNRPC	-0.54	0.849	0.296	0.704	0.0710923
GADD45GIP1	-1.79	0.747	0.0366	0.963	0.126679
OLFML2B	-0.4	0.831	0.344	0.656	0.080399
SAP30BP	-1.02	0.902	0.154	0.846	0.0447935
CDC25B	-0.84	0.902	0.202	0.798	0.0447935
LOC102724862	-1.1	0.902	0.135	0.865	0.0447935
MICA	-1.24	0.902	0.107	0.893	0.0447935
SNRPB	-1.53	0.902	0.0627	0.937	0.0447935
CKMT2	-0.47	0.841	0.318	0.682	0.075204
PPFIBP1	-0.41	0.832	0.342	0.658	0.0798767
NACC2	-0.9	0.902	0.184	0.816	0.0447935
RPL5	-1.82	0.714	0.0341	0.966	0.146302
RUVBL2	-1.18	0.902	0.119	0.881	0.0447935
RRS1	-1.2	0.902	0.114	0.886	0.0447935
TUBGCP5	-1.67	0.875	0.048	0.952	0.0579919
KLHL7	-0.73	0.885	0.231	0.769	0.0530567
REXO1	-0.87	0.902	0.192	0.808	0.0447935
NDUFB4	-0.43	0.835	0.335	0.665	0.0783135
INO80C	-0.66	0.871	0.254	0.746	0.0599818
POLR2I	-1.29	0.902	0.0989	0.901	0.0447935
KDM5C	-1.58	0.902	0.0567	0.943	0.0447935
NRF1	-1.13	0.902	0.129	0.871	0.0447935
RBBP7	-1.01	0.902	0.156	0.844	0.0447935
RPL34	-1.34	0.902	0.0897	0.91	0.0447935
MYBL2	-1.7	0.84	0.045	0.955	0.0757207
AATF	-1.16	0.902	0.123	0.877	0.0447935
RPS27	-1.03	0.902	0.151	0.849	0.0447935
HSBP1L1	-0.76	0.89	0.223	0.777	0.05061
RAB22A	-0.4	0.831	0.345	0.655	0.080399
PSMB7	-0.81	0.899	0.209	0.791	0.0462403
HIST1H3I	-0.67	0.873	0.25	0.75	0.0589858
OR8H2	-1.03	0.902	0.15	0.85	0.0447935
SYT3	-1.67	0.869	0.0472	0.953	0.0609802
PTMA	-1.3	0.902	0.097	0.903	0.0447935
VHL	-1.44	0.902	0.0752	0.925	0.0447935
PPRC1	-0.87	0.902	0.192	0.808	0.0447935
TBC1D3F	-0.52	0.847	0.301	0.699	0.0721166
UTP14A	-0.82	0.9	0.206	0.794	0.0457575
EIF2B4	-1.25	0.902	0.106	0.894	0.0447935
CLCC1	-1.65	0.89	0.0496	0.95	0.05061
POLR2J	-0.95	0.902	0.17	0.83	0.0447935
DAZ2	-0.56	0.853	0.289	0.711	0.069051
BAP1	-1.48	0.902	0.069	0.931	0.0447935
CBWD2	-1.11	0.902	0.134	0.866	0.0447935
ACVR1	-1.13	0.902	0.129	0.871	0.0447935
ZNF287	-1.18	0.902	0.119	0.881	0.0447935
PPP1R10	-1.24	0.902	0.108	0.892	0.0447935
TIAL1	-1.1	0.902	0.136	0.864	0.0447935
WBP4	-0.82	0.899	0.207	0.793	0.0462403
PGAP2	-0.97	0.902	0.166	0.834	0.0447935
MLXIP	-0.49	0.843	0.312	0.688	0.0741724
SF3B4	-0.49	0.843	0.312	0.688	0.0741724
CCL11	-0.58	0.856	0.28	0.72	0.0675262
SNRK	-0.75	0.888	0.226	0.774	0.051587
CLCNKA	-0.94	0.902	0.175	0.825	0.0447935
LOC101060321	-0.31	0.825	0.379	0.621	0.0835461
TARS	-2.02	0.532	0.0218	0.978	0.274088
RBM48	-0.93	0.902	0.176	0.824	0.0447935
WDR70	-1.01	0.902	0.156	0.844	0.0447935
TERT	-1.31	0.902	0.0955	0.905	0.0447935
MRPL37	-0.8	0.897	0.212	0.788	0.0472076
RBX1	-1.09	0.902	0.137	0.863	0.0447935
OR6P1	-0.14	0.824	0.444	0.556	0.0840728
TSEN2	-1.06	0.902	0.144	0.856	0.0447935
FDPS	-0.76	0.888	0.225	0.775	0.051587
SNX17	-0.79	0.895	0.215	0.785	0.048177
AUNIP	-0.47	0.841	0.318	0.682	0.075204
NINL	-0.9	0.902	0.183	0.817	0.0447935
POLR2F	-1.08	0.902	0.141	0.859	0.0447935
NOMO1	-0.94	0.902	0.173	0.827	0.0447935
MINOS1	-1.6	0.902	0.0548	0.945	0.0447935
SF3B5	-0.64	0.867	0.26	0.74	0.0619809
PAAF1	-0.45	0.84	0.325	0.675	0.0757207
DNAI2	-0.58	0.856	0.281	0.719	0.0675262
EDC3	-0.66	0.871	0.254	0.746	0.0599818
POGLUT1	-0.93	0.902	0.177	0.823	0.0447935
ZZZ3	-0.86	0.902	0.196	0.804	0.0447935
SLC10A2	-0.69	0.876	0.246	0.754	0.0574959
KRTAP5-10	-0.45	0.84	0.325	0.675	0.0757207
MASTL	-1.09	0.902	0.137	0.863	0.0447935
DPM2	-1.18	0.902	0.12	0.88	0.0447935
CACNA1D	-0.35	0.827	0.362	0.638	0.0824945
PGM5	-0.84	0.902	0.199	0.801	0.0447935
IFITM3	-0.83	0.902	0.203	0.797	0.0447935
PTDSS2	-0.86	0.902	0.196	0.804	0.0447935
RUVBL1	-1.5	0.902	0.0664	0.934	0.0447935
GET4	-0.94	0.902	0.172	0.828	0.0447935
ZRANB1	-0.66	0.871	0.254	0.746	0.0599818
ISY1-RAB43	-1.29	0.902	0.099	0.901	0.0447935
MRPL46	-1.04	0.902	0.15	0.85	0.0447935
NIPSNAP3A	-0.33	0.826	0.369	0.631	0.08302
HIST1H2AE	-0.84	0.902	0.202	0.798	0.0447935
PGF	-0.86	0.902	0.195	0.805	0.0447935
MB21D2	-0.83	0.902	0.202	0.798	0.0447935
MBD3L3	-1.15	0.902	0.126	0.874	0.0447935
NBPF11	-0.71	0.881	0.238	0.762	0.0550241
CDC26	-1.96	0.59	0.0253	0.975	0.229148
PSAP	-0.44	0.838	0.33	0.67	0.076756
RBM22	-1.4	0.902	0.0804	0.92	0.0447935
AAED1	-0.75	0.888	0.226	0.774	0.051587
HIST1H2AL	-0.84	0.902	0.199	0.801	0.0447935
MALSU1	-1.4	0.902	0.0812	0.919	0.0447935
TFB2M	-1	0.902	0.159	0.841	0.0447935
RPS24	-1.4	0.902	0.0814	0.919	0.0447935
TTC14	-1.33	0.902	0.0925	0.907	0.0447935
VPS18	-1.38	0.902	0.0843	0.916	0.0447935
MAD1L1	-1.94	0.603	0.0264	0.974	0.219683
FAM178A	-0.94	0.902	0.175	0.825	0.0447935
RGP1	-0.59	0.858	0.277	0.723	0.0665127
FRG1	-0.21	0.824	0.417	0.583	0.0840728
PIGT	-1.35	0.902	0.089	0.911	0.0447935
NUP88	-1.46	0.902	0.0715	0.928	0.0447935
SLC39A4	-0.45	0.839	0.326	0.674	0.076238
OR4F3	-1.36	0.902	0.0874	0.913	0.0447935
PRPF3	-1.3	0.902	0.0974	0.903	0.0447935
MAGOH	-1.15	0.902	0.125	0.875	0.0447935
HMGA1	-1.09	0.902	0.138	0.862	0.0447935
POLA2	-1.21	0.902	0.112	0.888	0.0447935
ATRX	-1.05	0.902	0.148	0.852	0.0447935
HIST1H2AC	-0.36	0.827	0.358	0.642	0.0824945
KIAA0100	-1.29	0.902	0.0986	0.901	0.0447935
TP53BP2	-0.87	0.902	0.192	0.808	0.0447935
UBA52	-1.13	0.902	0.13	0.87	0.0447935
TMEM161A	-0.42	0.834	0.337	0.663	0.0788339
DYNC1H1	-0.68	0.874	0.249	0.751	0.0584886
RBM28	-0.43	0.837	0.332	0.668	0.0772745
RPIA	-0.92	0.902	0.18	0.82	0.0447935
SECISBP2	-0.61	0.861	0.272	0.728	0.0649968
SPECC1L	-0.87	0.902	0.192	0.808	0.0447935
C19orf44	-0.37	0.829	0.355	0.645	0.0814455
MCM6	-0.48	0.841	0.317	0.683	0.075204
ANAPC15	0.12	0.824	0.548	0.452	0.0840728
TECR	-0.89	0.902	0.186	0.814	0.0447935
LOC100506388	-0.76	0.89	0.223	0.777	0.05061
ATAD3B	-0.44	0.838	0.329	0.671	0.076756
KRT14	-1.46	0.902	0.0722	0.928	0.0447935
SMIM3	-0.83	0.902	0.202	0.798	0.0447935
TAF1A	-1.22	0.902	0.111	0.889	0.0447935
RNF170	-0.32	0.826	0.373	0.627	0.08302
ST7L	-0.79	0.895	0.215	0.785	0.048177
PPIAL4C	-1.19	0.902	0.117	0.883	0.0447935
SLC25A28	-0.29	0.825	0.385	0.615	0.0835461
RFC4	-0.89	0.902	0.186	0.814	0.0447935
TNS3	-1.23	0.902	0.11	0.89	0.0447935
ATP5O	-0.95	0.902	0.171	0.829	0.0447935
OR5J2	-0.97	0.902	0.166	0.834	0.0447935
TAF12	-0.72	0.881	0.237	0.763	0.0550241
TCHH	-1.05	0.902	0.148	0.852	0.0447935
SPATA31A3	-0.26	0.824	0.396	0.604	0.0840728
FAM46A	-0.54	0.85	0.295	0.705	0.0705811
RGPD4	-1.21	0.902	0.113	0.887	0.0447935
EIF2B1	-0.62	0.863	0.266	0.734	0.0639892
ZFPM1	-0.75	0.887	0.227	0.773	0.0520764
DEF8	-0.07	0.824	0.472	0.528	0.0840728
ATP2B1	-0.58	0.855	0.282	0.718	0.0680339
CELF5	-0.92	0.902	0.18	0.82	0.0447935
MRPL32	-1.14	0.902	0.127	0.873	0.0447935
CEP57	-1.34	0.902	0.0894	0.911	0.0447935
SCRN2	-0.85	0.902	0.197	0.803	0.0447935
BPTF	-1.65	0.89	0.0494	0.951	0.05061
RHBDL1	-0.61	0.861	0.272	0.728	0.0649968
RELL2	-0.92	0.902	0.18	0.82	0.0447935
IBA57	-0.44	0.837	0.332	0.668	0.0772745
KRTAP10-6	-0.9	0.902	0.185	0.815	0.0447935
FAM32A	-1.18	0.902	0.118	0.882	0.0447935
KCNQ4	-0.69	0.877	0.244	0.756	0.0570004
RPL7A	-1.52	0.902	0.0644	0.936	0.0447935
SPSB2	-0.52	0.847	0.3	0.7	0.0721166
NGDN	-1.04	0.902	0.15	0.85	0.0447935
TMEFF1	-1.02	0.902	0.154	0.846	0.0447935
CRABP2	-1.37	0.902	0.0859	0.914	0.0447935
NDUFS8	-0.78	0.893	0.217	0.783	0.0491485
HDLBP	-1.19	0.902	0.117	0.883	0.0447935
INTS4	-1.61	0.902	0.0539	0.946	0.0447935
ANKFY1	-0.68	0.874	0.249	0.751	0.0584886
INO80B	-0.97	0.902	0.166	0.834	0.0447935
NEDD1	-1.01	0.902	0.157	0.843	0.0447935
LEO1	-0.68	0.875	0.248	0.752	0.0579919
SPNS2	-0.51	0.846	0.306	0.694	0.0726296
MRPS2	-1.26	0.902	0.104	0.896	0.0447935
KNTC1	-1.4	0.902	0.0813	0.919	0.0447935
TPR	-0.61	0.861	0.271	0.729	0.0649968
AEBP2	-0.43	0.835	0.335	0.665	0.0783135
ZNHIT1	-0.29	0.825	0.385	0.615	0.0835461
ARHGEF12	-1.56	0.902	0.0594	0.941	0.0447935
RPA1	-1.06	0.902	0.144	0.856	0.0447935
MCPH1	-0.2	0.824	0.421	0.579	0.0840728
NCOR2	-1.07	0.902	0.142	0.858	0.0447935
MMP17	-1.06	0.902	0.145	0.855	0.0447935
CSRP2BP	-1.13	0.902	0.13	0.87	0.0447935
AAMDC	-0.29	0.825	0.384	0.616	0.0835461
KRTAP10-9	-0.68	0.874	0.249	0.751	0.0584886
CBS	-0.83	0.901	0.203	0.797	0.0452752
NBPF10	-0.2	0.824	0.422	0.578	0.0840728
DEFB108B	-0.84	0.902	0.199	0.801	0.0447935
GLRX3	-1.35	0.902	0.0884	0.912	0.0447935
SIX2	-0.76	0.89	0.224	0.776	0.05061
WDR76	-0.29	0.825	0.385	0.615	0.0835461
PDCL3	-0.75	0.888	0.226	0.774	0.051587
TMEM258	-1.11	0.902	0.133	0.867	0.0447935
UBA1	-0.92	0.902	0.18	0.82	0.0447935
MEF2D	-1.01	0.902	0.156	0.844	0.0447935
POM121C	-0.22	0.824	0.415	0.585	0.0840728
UBE2W	-1.24	0.902	0.108	0.892	0.0447935
MAPK1	-1.18	0.902	0.12	0.88	0.0447935
C1QTNF9B-AS1	-0.73	0.885	0.232	0.768	0.0530567
ZCCHC8	-1.15	0.902	0.125	0.875	0.0447935
CLASRP	-1	0.902	0.159	0.841	0.0447935
RPL37A	-0.83	0.901	0.204	0.796	0.0452752
KIF23	-1.47	0.902	0.0712	0.929	0.0447935
SNAPC2	-1.77	0.765	0.0385	0.961	0.116339
CCDC22	-1.61	0.902	0.0537	0.946	0.0447935
ZNF335	-1.08	0.902	0.139	0.861	0.0447935
IZUMO1	-0.67	0.872	0.253	0.747	0.0594835
TMEM167A	-0.64	0.867	0.261	0.739	0.0619809
PLK1	-0.87	0.902	0.191	0.809	0.0447935
PRSS56	-0.05	0.824	0.481	0.519	0.0840728
SLC9A2	-0.52	0.847	0.3	0.7	0.0721166
PPP4R1	-1.07	0.902	0.142	0.858	0.0447935
SIT1	-1.07	0.902	0.142	0.858	0.0447935
PGM3	-1.71	0.822	0.0435	0.957	0.0851282
XCR1	-0.84	0.902	0.2	0.8	0.0447935
ZNF619	-0.75	0.887	0.227	0.773	0.0520764
UBE2H	-1	0.902	0.16	0.84	0.0447935
CTAGE6	-0.51	0.846	0.305	0.695	0.0726296
LIG3	-0.86	0.902	0.196	0.804	0.0447935
TADA2B	-0.98	0.902	0.164	0.836	0.0447935
GOLGA8R	-0.45	0.839	0.327	0.673	0.076238
GLOD4	-0.73	0.884	0.233	0.767	0.0535477
[truncated: 17,365 more rows]

## Sheet: d9→olap
Gene	normZ	fdr	neg_p	pos_p	fdr_log10
NEDD8	-9.95	2.35e-19	1.21e-23	1	18.6289
DOHH	-9.8	5.72e-19	5.9e-23	1	18.2426
PTPMT1	-8.69	1.2e-14	1.85e-18	1	13.9208
RPP21	-8.13	1.03e-12	2.14e-16	1	11.9872
FDXR	-8.1	1.08e-12	2.78e-16	1	11.9666
CIAO1	-8.03	1.57e-12	4.88e-16	1	11.8041
UBA3	-7.81	7.71e-12	2.79e-15	1	11.1129
PGS1	-7.76	1.06e-11	4.39e-15	1	10.9747
LSM11	-7.62	2.74e-11	1.27e-14	1	10.5622
GPR89A	-7.5	6.33e-11	3.27e-14	1	10.1986
ADAT3	-7.13	9.07e-10	5.15e-13	1	9.04239
GTF3C5	-7.07	1.21e-09	7.47e-13	1	8.91721
VRK1	-6.85	5.57e-09	3.74e-12	1	8.25414
ADAT2	-6.79	7.39e-09	5.64e-12	1	8.13136
MFN2	-6.79	7.39e-09	5.72e-12	1	8.13136
MRE11A	-6.72	1.12e-08	9.26e-12	1	7.95078
DNLZ	-6.61	2.26e-08	1.98e-11	1	7.64589
WDR73	-6.6	2.28e-08	2.12e-11	1	7.64207
RNASEH2A	-6.58	2.34e-08	2.29e-11	1	7.63078
MCMBP	-6.42	6.47e-08	6.68e-11	1	7.1891
NAA20	-6.34	1.08e-07	1.17e-10	1	6.96658
METTL16	-6.33	1.1e-07	1.25e-10	1	6.95861
HIRA	-6.22	2.11e-07	2.51e-10	1	6.67572
DHPS	-6.15	3.19e-07	3.95e-10	1	6.49621
TEN1	-6.11	3.78e-07	4.88e-10	1	6.42251
NELFCD	-6.06	5.12e-07	6.87e-10	1	6.29073
TRMT5	-6.05	5.33e-07	7.43e-10	1	6.27327
PRMT5	-6.04	5.34e-07	7.73e-10	1	6.27246
[truncated: 19,336 more rows]

## Sheet: olap→both
Gene	normZ	fdr	neg_p	pos_p	fdr_log10
[truncated: 19,364 more rows]
