# Supplementary material for: Unrepaired base excision repair intermediates in template DNA strands trigger replication fork collapse and PARP inhibitor sensitivity
Source: EMBO J. 2023 Jul 26;42(18):e113190. doi: 10.15252/embj.2022113190 (PMC10505916; doi:10.15252/embj.2022113190)
Supplement: Supplementary file 6 — Source Data for Figure 4 [file EMBJ-42-e113190-s004.zip]

Archive with 32 entries (25 files):
- SD Figure 4/
- __MACOSX/._SD Figure 4
- SD Figure 4/.DS_Store
- __MACOSX/SD Figure 4/._.DS_Store
- SD Figure 4/A/
- __MACOSX/SD Figure 4/._A
- SD Figure 4/F/
- __MACOSX/SD Figure 4/._F
- SD Figure 4/C/
- __MACOSX/SD Figure 4/._C
- SD Figure 4/D/
- __MACOSX/SD Figure 4/._D
- SD Figure 4/E/
- __MACOSX/SD Figure 4/._E
- SD Figure 4/B/
- __MACOSX/SD Figure 4/._B
- SD Figure 4/A/SD Figure 4A.xlsx
- __MACOSX/SD Figure 4/A/._SD Figure 4A.xlsx
- SD Figure 4/F/SD Figure 4F.pptx
- __MACOSX/SD Figure 4/F/._SD Figure 4F.pptx
- SD Figure 4/C/SD Figure 4C.xlsx
- __MACOSX/SD Figure 4/C/._SD Figure 4C.xlsx
- SD Figure 4/C/SD Figure 4C.pptx
- __MACOSX/SD Figure 4/C/._SD Figure 4C.pptx
- SD Figure 4/D/SD Figure 4D.xlsx
- __MACOSX/SD Figure 4/D/._SD Figure 4D.xlsx
- SD Figure 4/E/SD Figure 4E.xlsx
- __MACOSX/SD Figure 4/E/._SD Figure 4E.xlsx
- SD Figure 4/B/SD Figure 4B.xlsx
- __MACOSX/SD Figure 4/B/._SD Figure 4B.xlsx
- SD Figure 4/B/SD Figure 4B.pptx
- __MACOSX/SD Figure 4/B/._SD Figure 4B.pptx
