# Supplementary material for: Unrepaired base excision repair intermediates in template DNA strands trigger replication fork collapse and PARP inhibitor sensitivity
Source: EMBO J. 2023 Jul 26;42(18):e113190. doi: 10.15252/embj.2022113190 (PMC10505916; doi:10.15252/embj.2022113190)
Supplement: Supplementary file 6 — Source Data for Figure 4 [file EMBJ-42-e113190-s004.zip › SD Figure 4/A/SD Figure 4A.xlsx]

## Sheet: 4A
WT FRT						WT FRT + PARPi						UNG FRT						UNG FRT + PARPi
	Repeat 1	Repeat 2	Repeat 3	Average			Repeat 1	Repeat 2	Repeat 3	Average			Repeat 1	Repeat 2	Repeat 3	Average			Repeat 1	Repeat 2	Repeat 3	Average
0	100	100	100	100		0	100	100	100	100		0	100	100	100	100		0	100	100	100	100
0.1	86.6051	90.6801	96.144	91.143		0.1	54.6448	90.2367	41.7683	62.2166		0.1	103.377	93.6416	96.89	97.9694		0.1	101.064	105.338	91.5858	99.3292
0.5	80.1386	92.9471	95.3728	89.4861		0.5	4.64481	9.1716	3.65854	5.82498		0.5	95.5844	86.1272	102.392	94.7013		0.5	93.2624	94.306	97.0874	94.8853
1	91.224	86.398	92.8021	90.1414		1	0.273224	0	0	0.0910747		1	97.4026	96.2428	94.4976	96.0477		1	71.6312	95.3737	76.3754	81.1268
2	89.6074	89.9244	82.5193	87.3504		2	0	0	0	0		2	92.2078	84.6821	96.89	91.2599		2	56.0284	62.9893	63.1068	60.7082
