# Supplementary material for: Unrepaired base excision repair intermediates in template DNA strands trigger replication fork collapse and PARP inhibitor sensitivity
Source: EMBO J. 2023 Jul 26;42(18):e113190. doi: 10.15252/embj.2022113190 (PMC10505916; doi:10.15252/embj.2022113190)
Supplement: Supplementary file 6 — Source Data for Figure 4 [file EMBJ-42-e113190-s004.zip › SD Figure 4/C/SD Figure 4C.xlsx]

## Sheet: Sheet1
Fig 4C
γH2AX - WT/UNG KO
WT - no treatment	WT - CldU	WT - PARPi	WT - CldU+PARPi		UNG KO - no treatment	UNG KO - CldU	UNG KO - PARPi	UNG KO - CldU+PARPi
15.35	21.67	25.08	34.09		22.4	22.54	17.9	24.64
19	24.22	23.26	42.93		18.9	16.44	24.57	27.06
11.45	14.48	15.8	43.4		15.57	10.38	17.41	17.22
11.69	15.9	22.2	31.84		11.12	16.13	16.9	14.57
9.99	14.08	16.28	sample lost		9.29	8.65	13.62	14.65
