# Supplementary material for: Unrepaired base excision repair intermediates in template DNA strands trigger replication fork collapse and PARP inhibitor sensitivity
Source: EMBO J. 2023 Jul 26;42(18):e113190. doi: 10.15252/embj.2022113190 (PMC10505916; doi:10.15252/embj.2022113190)
Supplement: Supplementary file 6 — Source Data for Figure 4 [file EMBJ-42-e113190-s004.zip › SD Figure 4/D/SD Figure 4D.xlsx]

## Sheet: 4 D
WT					XRCC1					WT FRT					UNG FRT
	1	2	3			1	2	3			1	2	3			1	2	3
0	100	100	100		0	100	100	100		0	100	100	100		0	100	100	100
0.1	97.7778	112.903	96.1326		0.1	87.2378	79.5203	83.8554		0.1	96.1382	96.9512	98.3547		0.1	103.808	95.3153	93.6561
0.5	90.8889	94.5409	97.5138		0.5	1.3986	1.07011	2.40964		0.5	82.9268	93.4451	87.7514		0.5	99.5086	99.6396	95.6594
1	87.3333	99.2556	96.1326		1	0.13986	0.369004	0		1	94.5122	84.4512	69.6527		1	90.5405	91.7117	94.1569
2	80.4444	91.3151	76.2431		2	0	0	0		2	83.7398	84.1463	73.6746		2	90.9091	89.1892	89.4825
XRCC1 UNG 1					XRCC1 UNG 2					XRCC1 UNG 3
	1	2	3			1	2	3			1	2	3
0	100	100	100		0	100	100	100		0	100	100	100
0.1	107.604	89.8524	112.594		0.1	100.581	105.637	95.6522		0.1	105.797	93.8272	100
0.5	107.604	101.476	96.2217		0.5	85.7558	91.1765	80.3069		0.5	89.1304	98.2363	93.8338
1	104.147	89.8524	107.053		1	84.3023	84.0686	80.5627		1	90.5797	85.1852	88.4718
2	77.1889	80.8118	72.5441		2	62.7907	70.3431	60.3581		2	71.4976	69.4885	66.4879
