# Supplementary material for: Unrepaired base excision repair intermediates in template DNA strands trigger replication fork collapse and PARP inhibitor sensitivity
Source: EMBO J. 2023 Jul 26;42(18):e113190. doi: 10.15252/embj.2022113190 (PMC10505916; doi:10.15252/embj.2022113190)
Supplement: Supplementary file 6 — Source Data for Figure 4 [file EMBJ-42-e113190-s004.zip › SD Figure 4/E/SD Figure 4E.xlsx]

## Sheet: Sheet1
	TIC-normalized ion intensity		chlorodeoxyuridine
	WT UNT	UNG UNT	WT CldU	UNG CldU
	0	0	4.59562e+08	6.66639e+08	Rep1
	0	0	6.47996e+08	7.4649e+08	Rep2
	0	0	5.91681e+08	8.48476e+08	Rep3
	0	0	646719045	827278759	Rep4
	0	0	7.33896e+08		Rep5
