# Supplementary material for: Unrepaired base excision repair intermediates in template DNA strands trigger replication fork collapse and PARP inhibitor sensitivity
Source: EMBO J. 2023 Jul 26;42(18):e113190. doi: 10.15252/embj.2022113190 (PMC10505916; doi:10.15252/embj.2022113190)
Supplement: Supplementary file 6 — Source Data for Figure 4 [file EMBJ-42-e113190-s004.zip › SD Figure 4/B/SD Figure 4B.xlsx]

## Sheet: Sheet1
Fig 4B
SCEs - UNG KO
WT - DMSO	WT - PARPi	UNG KO DMSO	UNG KO - PARPi
25	91	29	37		n1
30	121	26	65
47	101	27	53
31	117	29	72
25	104	35	46
22	98	34	56
29	121	26	49
35	86	25	50
25	115	17	33
23	107	25	40
34	99	22	41
30	103	24	49
29	99	22	46
31	121	25	44
30	98	34	41
14	96	16	28		n2
22	105	21	34
21	89	22	33
15	110	14	39
22	102	18	29
21	91	24	36
20	101	19	40
21	107	23	33
18	95	14	36
17	113	25	39
21	85	20	31
20	123	22	24
28	95	18	53
16	100	24	35
25	98	19	33
32	110	16	39		n3
26	115	21	37
21	125	22	37
33	109	26	49
26	143	34	40
28	99	24	34
25	121	19	39
21	103	29	50
41	121	24	38
33	129	23	32
25	121	27	38
24	113	22	42
31	99	22	41
42	107	17	37
19	86	24	44
