# Supplementary material for: Unrepaired base excision repair intermediates in template DNA strands trigger replication fork collapse and PARP inhibitor sensitivity
Source: EMBO J. 2023 Jul 26;42(18):e113190. doi: 10.15252/embj.2022113190 (PMC10505916; doi:10.15252/embj.2022113190)
Supplement: Supplementary file 7 — Source Data for Figure 5 [file EMBJ-42-e113190-s002.zip]

Archive with 12 entries (9 files):
- SD Figure 5/
- __MACOSX/._SD Figure 5
- SD Figure 5/A/
- __MACOSX/SD Figure 5/._A
- SD Figure 5/B/
- __MACOSX/SD Figure 5/._B
- SD Figure 5/A/SD Figure 5A.pptx
- __MACOSX/SD Figure 5/A/._SD Figure 5A.pptx
- SD Figure 5/A/SD Figure 5A.xlsx
- __MACOSX/SD Figure 5/A/._SD Figure 5A.xlsx
- SD Figure 5/B/SD Figure 5B.xlsx
- __MACOSX/SD Figure 5/B/._SD Figure 5B.xlsx
