# Supplementary material for: Unrepaired base excision repair intermediates in template DNA strands trigger replication fork collapse and PARP inhibitor sensitivity
Source: EMBO J. 2023 Jul 26;42(18):e113190. doi: 10.15252/embj.2022113190 (PMC10505916; doi:10.15252/embj.2022113190)
Supplement: Supplementary file 7 — Source Data for Figure 5 [file EMBJ-42-e113190-s002.zip › SD Figure 5/A/SD Figure 5A.xlsx]

## Sheet: 5 A
1
G1						S						G2
	Un	Cldu 24h	CldU 24h + 24h				Un	Cldu 24h	CldU 24h + 24h				Un	Cldu 24h	CldU 24h + 24h
WT	20.989	40.201	27.839			WT	58.699	81.394	59.793			WT	29.688	49.6	34.824
XRCC1	44.455	230.019	191.903			XRCC1	105.685	257.756	203.93			XRCC1	55.752	224.497	112.089
XRCC1 UNG	62.09	210.016	196.873			XRCC1 UNG	110.311	74.925	97.892			XRCC1 UNG	82.563	185.226	136.893
2
G1						S						G2
	Un	Cldu 24h	CldU 24h + 24h				Un	Cldu 24h	CldU 24h + 24h				Un	Cldu 24h	CldU 24h + 24h
WT	12.072	20.049	24.638			WT	39.886	42.151	51.458			WT	17.325	25.115	24.437
XRCC1	28.072	99.554	101.494			XRCC1	67.841	97.427	103.396			XRCC1	32.536	99.188	75.714
XRCC1 UNG	21.853	109.813	132.374			XRCC1 UNG	40.654	34.51	60.214			XRCC1 UNG	28.202	89.464	104.408
3
G1						S						G2
	Un	Cldu 24h	CldU 24h + 24h				Un	Cldu 24h	CldU 24h + 24h				Un	Cldu 24h	CldU 24h + 24h
WT	14.89	28.364	23.997			WT	38.734	54.471	39.845			WT	19.071	36.161	24.148
XRCC1	30.102	187.309	183.881			XRCC1	60.465	166.256	146.632			XRCC1	34.77	150.483	104.823
XRCC1 UNG	37.705	233.429	233.032			XRCC1 UNG	57.777	68.42	76.985			XRCC1 UNG	43.827	162.927	145.641
4
G1						S						G2
	Un	Cldu 24h	CldU 24h + 24h				Un	Cldu 24h	CldU 24h + 24h				Un	Cldu 24h	CldU 24h + 24h
WT	14.104	25.919	21.061			WT	42.579	50.229	40.805			WT	17.138	29.861	22.9
XRCC1	35.74	110.915	100.693			XRCC1	73.992	150.553	141.509			XRCC1	40.809	115.986	76.909
XRCC1 UNG	32.879	121.661	112.802			XRCC1 UNG	54.243	54.678	64.417			XRCC1 UNG	39.935	101.191	85.918
Average
	WT	XRCC1	XRCC1 UNG	WT	XRCC1	XRCC1 UNG	WT	XRCC1	XRCC1 UNG
G1	15.5137	34.5922	38.6318	28.6333	156.949	168.73	24.3837	144.493	168.77
S	44.9745	76.9958	65.7463	57.0613	167.998	58.1333	47.9753	148.867	74.877
G2	20.8055	40.9668	48.6317	35.1842	147.538	134.702	26.5772	92.3837	118.215
SEM
	WT	X1	X1 UNG	WT	X1	X1 UNG	WT	X1	X1 UNG
G1	1.66209	3.17478	7.35599	3.66522	27.0119	26.8993	1.20399	21.7464	24.208
S	4.02288	8.62109	13.2558	7.36456	28.8792	7.73699	4.10261	17.956	7.32525
G2	2.59171	4.52842	10.2085	4.59956	24.0632	20.1848	2.39808	8.14087	12.0799
