# Supplementary material for: Unrepaired base excision repair intermediates in template DNA strands trigger replication fork collapse and PARP inhibitor sensitivity
Source: EMBO J. 2023 Jul 26;42(18):e113190. doi: 10.15252/embj.2022113190 (PMC10505916; doi:10.15252/embj.2022113190)
Supplement: Supplementary file 7 — Source Data for Figure 5 [file EMBJ-42-e113190-s002.zip › SD Figure 5/B/SD Figure 5B.xlsx]

## Sheet: 5 B
1
G1						S						G2
	Un	Cldu 24h	CldU 24 + 24				Un	Cldu 24h	CldU 24 + 24				Un	Cldu 24h	CldU 24 + 24
WT	0.114	0.148	0.229			WT	4.773	8.706	9.272			WT	6.571	9.619	6.194
XRCC1	0.116	0.24	0.633			XRCC1	6.908	14.699	32.646			XRCC1	4.648	6.508	14.031
XRCC1 UNG	0.243	0.156	0.329			XRCC1 UNG	8.331	8.34	10.888			XRCC1 UNG	5.617	6.139	6.484
2
G1						S						G2
	Un	Cldu 24h	CldU 24 + 24				Un	Cldu 24h	CldU 24 + 24				Un	Cldu 24h	CldU 24 + 24
WT	0.062	0.06	0.097			WT	2.548	5.02	5.506			WT	3.559	5.353	4.825
XRCC1	0.145	0.125	0.147			XRCC1	3.828	6.807	20.624			XRCC1	3.207	4.329	8.291
XRCC1 UNG	0.103	0.164	0.161			XRCC1 UNG	4.511	4.361	5.915			XRCC1 UNG	3.296	3.805	3.68
3
G1						S						G2
	Un	Cldu 24h	CldU 24 + 24				Un	Cldu 24h	CldU 24 + 24				Un	Cldu 24h	CldU 24 + 24
WT	0.089	0.147	0.121			WT	4.911	6.907	8.99			WT	5.612	6.717	5.794
XRCC1	0.121	0.133	0.262			XRCC1	6.248	15.173	29.414			XRCC1	3.768	6.3	11.373
XRCC1 UNG	0.251	0.216	0.411			XRCC1 UNG	4.958	6.638	10.034			XRCC1 UNG	3.414	4.521	5.027
4
G1						S						G2
	Un	Cldu 24h	CldU 24 + 24				Un	Cldu 24h	CldU 24 + 24				Un	Cldu 24h	CldU 24 + 24
WT	0.189	0.19	0.136			WT	5.462	8.549	9.566			WT	5.875	7.835	6.821
XRCC1	0.155	0.198	0.513			XRCC1	7.309	13.534	25.759			XRCC1	5.117	6.671	9.605
XRCC1 UNG	0.161	0.229	0.247			XRCC1 UNG	6.417	8.169	11.891			XRCC1 UNG	5.009	6.497	6.071
SEM
	WT	XRCC1	XRCC1 UNG	WT	XRCC1	XRCC1 UNG	WT	XRCC1	XRCC1 UNG
G1	0.0236551	0.00811923	0.0305563	0.02366	0.0237355	0.0158563	0.0250184	0.0966969	0.0465134
S	0.55654	0.596225	0.745761	0.745386	1.68539	0.798319	0.822556	2.23396	1.13601
G2	0.560748	0.371935	0.501595	0.781363	0.47311	0.557025	0.362392	1.07495	0.541656
Average
	WT	XRCC1	XRCC1 UNG	WT	XRCC1	XRCC1 UNG	WT	XRCC1	XRCC1 UNG
G1	0.1135	0.13425	0.1895	0.13625	0.174	0.19125	0.14575	0.38875	0.287
S	4.4235	6.07325	6.05425	7.2955	12.5533	6.877	8.3335	27.1107	9.682
G2	5.40425	4.185	4.334	7.381	5.952	5.2405	5.9085	10.825	5.3155
