# Supplementary material for: Unrepaired base excision repair intermediates in template DNA strands trigger replication fork collapse and PARP inhibitor sensitivity
Source: EMBO J. 2023 Jul 26;42(18):e113190. doi: 10.15252/embj.2022113190 (PMC10505916; doi:10.15252/embj.2022113190)
Supplement: Supplementary file 8 — Source Data for Figure 6 [file EMBJ-42-e113190-s006.zip]

Archive with 14 entries (10 files):
- SD Figure 6/
- __MACOSX/._SD Figure 6
- SD Figure 6/C/
- __MACOSX/SD Figure 6/._C
- SD Figure 6/E/
- __MACOSX/SD Figure 6/._E
- SD Figure 6/B/
- __MACOSX/SD Figure 6/._B
- SD Figure 6/C/SD Figure 6C.xlsx
- __MACOSX/SD Figure 6/C/._SD Figure 6C.xlsx
- SD Figure 6/E/SD Figure 6E.xlsx
- __MACOSX/SD Figure 6/E/._SD Figure 6E.xlsx
- SD Figure 6/B/SD Figure 6B.xlsx
- __MACOSX/SD Figure 6/B/._SD Figure 6B.xlsx
