# Supplementary material for: Unrepaired base excision repair intermediates in template DNA strands trigger replication fork collapse and PARP inhibitor sensitivity
Source: EMBO J. 2023 Jul 26;42(18):e113190. doi: 10.15252/embj.2022113190 (PMC10505916; doi:10.15252/embj.2022113190)
Supplement: Supplementary file 8 — Source Data for Figure 6 [file EMBJ-42-e113190-s006.zip › SD Figure 6/C/SD Figure 6C.xlsx]

## Sheet: 6 C
Repeat 1				Repeat 2				Repeat 3
Number of forks
	WT	X1	X1 UNG		WT	X1	X1 UNG		WT	X1	X1 UNG
Broken	59	83	56	Broken	53	85	51	Broken	61	94	57
Intact	51	51	50	Intact	50	52	50	Intact	52	50	50
Total Fork Count	110	134	106	Total Fork Count	103	137	101	Total Fork Count	113	144	107
Percentage				Percentage				Percentage
	WT	X1	X1 UNG		WT	X1	X1 UNG		WT	X1	X1 UNG
Broken	53.6364	61.9403	52.8302	Broken	51.4563	62.0438	50.495	Broken	53.9823	65.2778	53.271
Intact	46.3636	38.0597	47.1698	Intact	48.5437	37.9562	49.505	Intact	46.0177	34.7222	46.729
Ratio
	WT	X1	X1 UNG		WT	X1	X1 UNG		WT	X1	X1 UNG
Broken/intact	1.15686	1.62745	1.12	Broken/intact	1.06	1.63462	1.02	Broken/intact	1.17308	1.88	1.14
Average				SEM
	WT	X1	X1 UNG		WT	X1	X1 UNG
Broken	53.025	63.0873	52.1988	1	0.645581	0.894595	0.703254
Intact	46.975	36.9127	47.8012	2	0.645581	0.894595	0.703254
Average				SEM
	WT	X1	X1 UNG	WT	X1	X1 UNG
Broken/intact	1.12998	1.71402	1.09333	0.0353016	0.0830147	0.0371184
