# Supplementary material for: Unrepaired base excision repair intermediates in template DNA strands trigger replication fork collapse and PARP inhibitor sensitivity
Source: EMBO J. 2023 Jul 26;42(18):e113190. doi: 10.15252/embj.2022113190 (PMC10505916; doi:10.15252/embj.2022113190)
Supplement: Supplementary file 8 — Source Data for Figure 6 [file EMBJ-42-e113190-s006.zip › SD Figure 6/E/SD Figure 6E.xlsx]

## Sheet: 6 E
Repeat 1				Repeat 2				Repeat 3
Number of forks
	WT	WT + Pi	X1		WT	WT + Pi	X1		WT	WT + Pi	X1
Broken	56	52	55	Broken	57	52	51	Broken	51	45	42
Intact	50	50	50	Intact	51	50	50	Intact	50	46	42
Total Fork Count	106	102	105	Total Fork Count	108	102	101	Total Fork Count	101	91	84
Percentage				Percentage				Percentage
	WT	WT + Pi	X1		WT	WT + Pi	X1		WT	WT + Pi	X1
Broken	52.8302	50.9804	52.381	Broken	52.7778	50.9804	50.495	Broken	50.495	49.4505	50
Intact	47.1698	49.0196	47.619	Intact	47.2222	49.0196	49.505	Intact	49.505	50.5495	50
Ratio
	WT	WT + Pi	X1		WT	WT + Pi	X1		WT	WT + Pi	X1
Broken/intact	1.12	1.04	1.1	Broken/intact	1.11765	1.04	1.02	Broken/intact	1.02	0.978261	1
Average percentage				SEM
	WT	WT + Pi	X1		WT	WT + Pi	X1
Broken	52.0343	50.4704	50.9587	Broken	0.628534	0.41637	0.592254
Intact	47.9657	49.5296	49.0413	Intact	0.628534	0.41637	0.592254
Average Ratio
	WT	WT + Pi	X1		WT	WT + Pi	X1
Broken/intact	1.08588	1.01942	1.04	Broken	0.0329482	0.0205797	0.0305505
