# Supplementary material for: Unrepaired base excision repair intermediates in template DNA strands trigger replication fork collapse and PARP inhibitor sensitivity
Source: EMBO J. 2023 Jul 26;42(18):e113190. doi: 10.15252/embj.2022113190 (PMC10505916; doi:10.15252/embj.2022113190)
Supplement: Supplementary file 8 — Source Data for Figure 6 [file EMBJ-42-e113190-s006.zip › SD Figure 6/B/SD Figure 6B.xlsx]

## Sheet: 6 B
Repeat 1							,	Repeat 2								Repeat 3								Repeat 4
Number of forks
	WT	WT 1.5h PARPi	WT 4h PARPi	UNG	UNG 1.5h PARPi	UNG 4h PARPi			WT	WT 1.5h PARPi	WT 4h PARPi	UNG	UNG 1.5h PARPi	UNG 4h PARPi			WT	WT 1.5h PARPi	WT 4h PARPi	UNG	UNG 1.5h PARPi	UNG 4h PARPi			WT	WT 1.5h PARPi	WT 4h PARPi	UNG	UNG 1.5h PARPi	UNG 4h PARPi
Broken	50		60	50		54		1	58	106	74	60	56	55		1	57	70	53	57	52	53		1	47	50	51	39	43	39
Intact	50		22	46		50		2	52	50	23	50	50	50		2	50	19	22	53	50	50		2	43	25	35	37	46	37
Total Fork Count	100		82	96		104		Total Fork Count	110	156	97	110	106	105		Total Fork Count	107	89	75	110	102	103		Total	90	75	86	76	89	76
Percentage								Percentage								Percentage								Percentage
	WT	WT 1.5h PARPi	WT 4h PARPi	UNG	UNG 1.5h PARPi	UNG 4h PARPi			WT	WT 1.5h PARPi	WT 4h PARPi	UNG	UNG 1.5h PARPi	UNG 4h PARPi			WT	WT 1.5h PARPi	WT 4h PARPi	UNG	UNG 1.5h PARPi	UNG 4h PARPi			WT	WT 1.5h PARPi	WT 4h PARPi	UNG	UNG 1.5h PARPi	UNG 4h PARPi
Broken	50		73.1707	52.0833		51.9231		Broken	52.7273	67.9487	76.2887	54.5455	52.8302	52.381		Broken	53.271	78.6517	70.6667	51.8182	50.9804	51.4563		Broken	52.2222	66.6667	59.3023	51.3158	48.3146	51.3158
Intact	50		26.8293	47.9167		48.0769		Intact	47.2727	32.0513	23.7113	45.4545	47.1698	47.619		Intact	46.729	21.3483	29.3333	48.1818	49.0196	48.5437		Intact	47.7778	33.3333	40.6977	48.6842	51.6854	48.6842
Ratio
	WT	WT 1.5h PARPi	WT 4h PARPi	UNG	UNG 1.5h PARPi	UNG 4h PARPi			WT	WT 1.5h PARPi	WT 4h PARPi	UNG	UNG 1.5h PARPi	UNG 4h PARPi			WT	WT 1.5h PARPi	WT 4h PARPi	UNG	UNG 1.5h PARPi	UNG 4h PARPi			WT	WT 1.5h PARPi	WT 4h PARPi	UNG	UNG 1.5h PARPi	UNG 4h PARPi
Broken:Intact	1		2.72727	1.08696		1.08		Broken:Intact	1.11538	2.12	3.21739	1.2	1.12	1.1		Broken:Intact	1.14	3.68421	2.40909	1.07547	1.04	1.06		Broken:Intact	1.09302	2	1.45714	1.05405	0.934783	1.05405
Average
	WT	WT 1.5h PARPi	WT 4h PARPi	UNG	UNG 1.5h PARPi	UNG 4h PARPi
Broken	52.0551	71.089	69.8571	52.4407	50.7084	51.769
Intact	47.9449	28.911	30.1429	47.5593	49.2916	48.231
	WT	WT 1.5h PARPi	WT 4h PARPi	UNG	UNG 1.5h PARPi	UNG 4h PARPi
Broken:Intact	1.0871	2.6014	2.45272	1.10412	1.03159	1.07351
SEM
1	0.621574	3.1022	3.53275	0.62303	0.926742	0.209374
2	0.621574	3.1022	3.53275	0.62303	0.926742	0.209374
	WT	WT 1.5h PARPi	WT 4h PARPi	UNG	UNG 1.5h PARPi	UNG 4h PARPi
Broken:Intact	0.0305777	0.469828	0.371167	0.0326788	0.0464472	0.0104279
