# Supplementary material for: Unrepaired base excision repair intermediates in template DNA strands trigger replication fork collapse and PARP inhibitor sensitivity
Source: EMBO J. 2023 Jul 26;42(18):e113190. doi: 10.15252/embj.2022113190 (PMC10505916; doi:10.15252/embj.2022113190)
Supplement: Supplementary file 9 — Source Data for Figure 7 [file EMBJ-42-e113190-s008.zip]

Archive with 44 entries (33 files):
- SD Figure 7/
- __MACOSX/._SD Figure 7
- SD Figure 7/.DS_Store
- __MACOSX/SD Figure 7/._.DS_Store
- SD Figure 7/I/
- __MACOSX/SD Figure 7/._I
- SD Figure 7/G/
- __MACOSX/SD Figure 7/._G
- SD Figure 7/A/
- __MACOSX/SD Figure 7/._A
- SD Figure 7/F/
- __MACOSX/SD Figure 7/._F
- SD Figure 7/H/
- __MACOSX/SD Figure 7/._H
- SD Figure 7/J/
- __MACOSX/SD Figure 7/._J
- SD Figure 7/C/
- __MACOSX/SD Figure 7/._C
- SD Figure 7/D/
- __MACOSX/SD Figure 7/._D
- SD Figure 7/E/
- __MACOSX/SD Figure 7/._E
- SD Figure 7/B/
- __MACOSX/SD Figure 7/._B
- SD Figure 7/I/SD Figure 7I.xlsx
- __MACOSX/SD Figure 7/I/._SD Figure 7I.xlsx
- SD Figure 7/G/SD Figure 7G.xlsx
- __MACOSX/SD Figure 7/G/._SD Figure 7G.xlsx
- SD Figure 7/A/SD Figure 7A.xlsx
- __MACOSX/SD Figure 7/A/._SD Figure 7A.xlsx
- SD Figure 7/F/SD Figure 7F.xlsx
- __MACOSX/SD Figure 7/F/._SD Figure 7F.xlsx
- SD Figure 7/H/SD Figure 7H.xlsx
- __MACOSX/SD Figure 7/H/._SD Figure 7H.xlsx
- SD Figure 7/J/SD Figure 7J.xlsx
- __MACOSX/SD Figure 7/J/._SD Figure 7J.xlsx
- SD Figure 7/C/SD Figure 7C.xlsx
- __MACOSX/SD Figure 7/C/._SD Figure 7C.xlsx
- SD Figure 7/D/SD Figure 7D.xlsx
- __MACOSX/SD Figure 7/D/._SD Figure 7D.xlsx
- SD Figure 7/E/SD Figure 7E.xlsx
- __MACOSX/SD Figure 7/E/._SD Figure 7E.xlsx
- SD Figure 7/B/SD Figure 7B.xlsx
- __MACOSX/SD Figure 7/B/._SD Figure 7B.xlsx
