# Supplementary material for: Unrepaired base excision repair intermediates in template DNA strands trigger replication fork collapse and PARP inhibitor sensitivity
Source: EMBO J. 2023 Jul 26;42(18):e113190. doi: 10.15252/embj.2022113190 (PMC10505916; doi:10.15252/embj.2022113190)
Supplement: Supplementary file 9 — Source Data for Figure 7 [file EMBJ-42-e113190-s008.zip › SD Figure 7/I/SD Figure 7I.xlsx]

## Sheet: 7 I
		Cldu uM	wt							Cldu uM	ko
		0	100	100	100	100	100	100		0	100	100	100	100	100	100
		0.125	84.226	112.877	96.442	93.8913	71.0565	92.7996		0.125	32.4042	63.6312	33.396	51.8418	51.6116	46.6432
		0.25	77.4495	92.9175	98.6562	83.1777	80.0079	96.6433		0.25	20.7827	27.7979	23.8276	18.1229	28.4331	20.0894
		0.5		85.2038		78.9515	63.7154	85.4794		0.5			9.673	14.5275	8.44591
