# Supplementary material for: Unrepaired base excision repair intermediates in template DNA strands trigger replication fork collapse and PARP inhibitor sensitivity
Source: EMBO J. 2023 Jul 26;42(18):e113190. doi: 10.15252/embj.2022113190 (PMC10505916; doi:10.15252/embj.2022113190)
Supplement: Supplementary file 9 — Source Data for Figure 7 [file EMBJ-42-e113190-s008.zip › SD Figure 7/G/SD Figure 7G.xlsx]

## Sheet: 7 G
				CldU (μM)
			Olaparib	0			0.05
			0	100	100	100	66.1756	15.3887	54.3717
			0.0137174	82.4923	91.3814	102.168	36.0148	14.4298	43.3053
			0.0411523	84.708	114.76	98.4867	48.5257	9.17908	44.7214
			0.123457	81.1762	91.2348	93.3074	32.046	4.96003	25.4301
			0.37037	55.1677	48.5243	60.1851	5.85731	2.03697	6.85457
			1.11111	18.7503	16.224	15.6661
			3.33333	2.63853	0.641259	2.89783
