# Supplementary material for: Unrepaired base excision repair intermediates in template DNA strands trigger replication fork collapse and PARP inhibitor sensitivity
Source: EMBO J. 2023 Jul 26;42(18):e113190. doi: 10.15252/embj.2022113190 (PMC10505916; doi:10.15252/embj.2022113190)
Supplement: Supplementary file 9 — Source Data for Figure 7 [file EMBJ-42-e113190-s008.zip › SD Figure 7/A/SD Figure 7A.xlsx]

## Sheet: 7 A
	[Olaparib] (nM)	-CldU					+CldU 0.5uM
	0	100	100	100	100		41.3223	41.7582	38.1579
	0.002	107.438	75.8242	107.895	112.5		52.8926	24.1758	51.3158
	0.01	95.8678	62.6374	143.421	107.5		50.4132	48.3516	63.1579
	0.05	97.5207	79.1209	148.684	116.25		59.5041	39.5604	69.7368
	0.25	95.0413	69.2308	107.895	95		17.3554	15.3846	32.8947
	1.25	77.686	49.4505	98.6842	72.5		4.13223	8.79121	23.6842
	6.25	43.8017	31.8681	50	40		0	0	0
	31.25	15.7025	12.0879	52.6316	31.25		0	0	0
