# Supplementary material for: Unrepaired base excision repair intermediates in template DNA strands trigger replication fork collapse and PARP inhibitor sensitivity
Source: EMBO J. 2023 Jul 26;42(18):e113190. doi: 10.15252/embj.2022113190 (PMC10505916; doi:10.15252/embj.2022113190)
Supplement: Supplementary file 9 — Source Data for Figure 7 [file EMBJ-42-e113190-s008.zip › SD Figure 7/F/SD Figure 7F.xlsx]

## Sheet: 7 F
			CldU (μM)
		Olaparib uM	0						0.125
		0	100	100	100	100	100	100	84.226	112.877	96.442	93.8913	71.0565	92.7996
		22.862	95.1094	108.649	97.0684	96.9216	98.4639	95.1238	56.4738	78.2016	89.0011	64.0664	60.3281	86.4074
		68.587	96.6657	108.632	100.337	99.7256	92.151	99.591	43.9556	77.2638	80.5661	56.2204	36.838	76.1604
		205.761	98.8284	103.538	98.0593	91.3863	84.0502	93.7485	19.5203	33.0806	54.5979	48.5258	22.8333	58.7683
		617.284	99.2565	92.5509	96.9518	96.7219	84.0258	94.3884	7.58153	19.3657	47.1621	27.9906	16.1574	46.3963
		1851.85	82.3759	102.675	94.8962	80.2504	85.5928	95.4454	2.21884	12.2858	7.17171	11.8509	4.6469	19.5409
