# Supplementary material for: Unrepaired base excision repair intermediates in template DNA strands trigger replication fork collapse and PARP inhibitor sensitivity
Source: EMBO J. 2023 Jul 26;42(18):e113190. doi: 10.15252/embj.2022113190 (PMC10505916; doi:10.15252/embj.2022113190)
Supplement: Supplementary file 9 — Source Data for Figure 7 [file EMBJ-42-e113190-s008.zip › SD Figure 7/H/SD Figure 7H.xlsx]

## Sheet: 7 H
			CldU (μM)
		Olaparib (nM)	0			0.05
		0	100	100	100	81.937	107.717	83.239
		0.00685871	66.9014	73.7999	68.2038	40.0036	47.3457	34.3775
		0.0205761	66.6265	72.8416	67.9856	21.818	33.0459	23.3975
		0.0617284	42.5786	52.0516	51.0936	7.60039	15.3353	4.20332
		0.185185	37.7992	39.8635	28.4495	6.47042	2.94219	2.40635
		0.555556	17.3167	13.1731	10.4851
