# Supplementary material for: Unrepaired base excision repair intermediates in template DNA strands trigger replication fork collapse and PARP inhibitor sensitivity
Source: EMBO J. 2023 Jul 26;42(18):e113190. doi: 10.15252/embj.2022113190 (PMC10505916; doi:10.15252/embj.2022113190)
Supplement: Supplementary file 9 — Source Data for Figure 7 [file EMBJ-42-e113190-s008.zip › SD Figure 7/J/SD Figure 7J.xlsx]

## Sheet: 7 J
	Cldu uM	wt					Cldu uM	ko
	0	100	100	100	100		0	100	100	100	100
	0.01	108.927	106.176	99.464	112.572		0.01	105.409	89.732	108.175	101.888
	0.05	95.0187	106.312	99.7361	99.4858		0.05	41.5188	57.4927	83.8815	70.4187
	0.25	97.1269	89.8579	87.3961	107.421		0.25	10.9877	21.6665	31.4399	25.414
