# Supplementary material for: Unrepaired base excision repair intermediates in template DNA strands trigger replication fork collapse and PARP inhibitor sensitivity
Source: EMBO J. 2023 Jul 26;42(18):e113190. doi: 10.15252/embj.2022113190 (PMC10505916; doi:10.15252/embj.2022113190)
Supplement: Supplementary file 9 — Source Data for Figure 7 [file EMBJ-42-e113190-s008.zip › SD Figure 7/C/SD Figure 7C.xlsx]

## Sheet: 7 C
		[Olaparib] (nM)	-CldU					+CldU 0.5uM
		0	100	100	100	100		100	100	100	100
		0.8	119.005	98.3696	110.817			76.1719	58.2353	93.1034
		4	107.692	94.5652	107.506	90.676		24.2188	10.8824	43.8697	3.25815
		20	101.357	69.5652	111.479	78.5548		7.8125	0	11.4943	0
		100	81.448	54.8913	101.325	72.9604		0	0	0	0
		500	48.8688	41.5761	62.6932	33.1002		0	0	0	0
		2500	0	0	11.6998	0		0	0	0	0
		5000		0	0	0			0	0	0
