# Supplementary material for: Unrepaired base excision repair intermediates in template DNA strands trigger replication fork collapse and PARP inhibitor sensitivity
Source: EMBO J. 2023 Jul 26;42(18):e113190. doi: 10.15252/embj.2022113190 (PMC10505916; doi:10.15252/embj.2022113190)
Supplement: Supplementary file 9 — Source Data for Figure 7 [file EMBJ-42-e113190-s008.zip › SD Figure 7/D/SD Figure 7D.xlsx]

## Sheet: 7 D
	[Olaparib] (nM)	-CldU					+CldU 0.5uM
	0	100	100	100	100		100	100	100	100
	0.8	103.136	103.629	92.2053			104.231	104.701	114.013
	4	110.801	104.839	93.7262	110.526		93.8462	120.94	79.1932	96.4856
	20	104.181	89.9194	81.749	112.982		79.6154	72.6496	80.8917	70.9265
	100	92.6829	113.71	86.1217	110.526		58.4615	52.1368	61.9958	40.8946
	500	103.833	95.5645	99.0494	109.825		23.0769	18.8034	26.5393	3.51438
	2500	101.742	80.6452	105.513	97.8947		0	1.28205	1.27389	0
	5000		27.7193	93.7262	29.8246			0	0.849257	0
