# Supplementary material for: Unrepaired base excision repair intermediates in template DNA strands trigger replication fork collapse and PARP inhibitor sensitivity
Source: EMBO J. 2023 Jul 26;42(18):e113190. doi: 10.15252/embj.2022113190 (PMC10505916; doi:10.15252/embj.2022113190)
Supplement: Supplementary file 9 — Source Data for Figure 7 [file EMBJ-42-e113190-s008.zip › SD Figure 7/E/SD Figure 7E.xlsx]

## Sheet: 7 E
			CldU (μM)	0						0.125
			0	100	100	100	100	100	100	32.4042	63.6312	33.396	51.8418	51.6116	46.6432
			0.022862	82.3363	93.5147	102.678	105.499	129.112	110.234	24.2667	58.3067	36.6239	57.0271	49.4281	37.709
			0.068587	109.139	103.479	98.5218	133.027	116.475	100.729	14.1867	51.7034	36.618	36.8825	59.0188	38.6207
			0.205761	86.3533	97.0013	100.669	86.4174	127.02	107.032	25.6412	50.6035	31.8861	31.3241	38.3662	31.9003
			0.617284	82.2994	94.7975	92.9866	106.82	116.851	91.4373	18.7161	22.044	31.7599	23.6613	39.2252	12.8186
			1.85185	60.9549	82.1312	78.0702	80.4197	96.9137	68.3256	8.65082	8.21594	15.093	11.1471	20.9352	10.6434
			5.55556	74.8618	57.1855	46.766	55.8874	72.1518	47.1635	2.71701	6.16118	8.89576	5.90752	3.7053	3.07874
			16.6667	17.4635	19.8646	31.9595	30.4748	42.4318	17.329	1.42308	0.811338	3.06826	2.81461	5.3279	0.83475
