# Supplementary material for: Unrepaired base excision repair intermediates in template DNA strands trigger replication fork collapse and PARP inhibitor sensitivity
Source: EMBO J. 2023 Jul 26;42(18):e113190. doi: 10.15252/embj.2022113190 (PMC10505916; doi:10.15252/embj.2022113190)
Supplement: Supplementary file 9 — Source Data for Figure 7 [file EMBJ-42-e113190-s008.zip › SD Figure 7/B/SD Figure 7B.xlsx]

## Sheet: 7 B
		[Olaparib] (uM)	-CldU					+CldU 0.5uM
		0	100	100	100	100		117.228	86.7188	112.676
		0.004	111.985	90.2344	122.535	105.515		111.236	84.6847	86.385
		0.02	108.989	76.1719	106.573	76.1029		122.097	62.1622	138.028
		0.1	132.584	82.8125	115.962	102.941		8.2397	39.1892	89.6714
		0.5	126.592	75.3906	102.817	103.309		27.3408	17.1171	43.1925
		2.5	118.352	41.7969	91.5493	103.309		0	0	12.2066
		12.5	27.3408	5.85938	29.5775	18.0147		0	0	0
		25		2.34375	11.2676	1.47059			0	0
